# Supplementary material for: Subtle selectivity in a pheromone sensor triumvirate desynchronizes competence and predation in a human gut commensal
Source: eLife. 2019 Aug 21;8:e47139. doi: 10.7554/eLife.47139 (PMC6703854; doi:10.7554/eLife.47139)
Supplement: Supplementary file 2. [file elife-47139-supp2.xlsx]

## Sheet: RNAseq on HSISS4 derivatives
	TableS1: RNAseq data on WT, DscuR and DsarF strains
	Probe	Chromosome	Start	End	function	Locus_tag	old_locus_tag	Strand	reads			Normalized ratio
									WT	DscuR	DsarF	DscuR/WT	DsarF/WT	log10(DscuR/WT)	log10(DsarF/WT)
	dnaA	CP013216	104	1468	Chromosomal replication initiator protein DnaA	HSISS4_00001	HSISS4_381	+	37894	38083	37745	1.0662	1.02051	0.0278391	0.00881907			Total read count in HSISS4	97176521
	dnaN	CP013216	1623	2759	DNA polymerase III beta subunit	HSISS4_00002	HSISS4_382	+	51003	51461	51381	1.07044	1.03214	0.0295609	0.0137369			Total read count in DscuR	91597358
	HSISS4_00003	CP013216	2811	3002	hypothetical protein	HSISS4_00003	HSISS4_383	+	2611	2682	2995	1.08976	1.17522	0.0373303	0.07012			Total read count in DsarF	94848672
	HSISS4_00004	CP013216	3212	4327	GTP-binding and nucleic acid-binding protein YchF	HSISS4_00004	HSISS4_384	+	67128	68616	61782	1.08443	0.942949	0.0352001	-0.0255117
	pth	CP013216	4400	4969	Peptidyl-tRNA hydrolase	HSISS4_00005	HSISS4_385	+	8173	7226	9252	0.937983	1.1598	-0.0278051	0.0643842
	trcF	CP013216	4962	8468	Transcription-repair coupling factor	HSISS4_00006	HSISS4_388	+	63025	57030	67419	0.959995	1.09597	-0.0177311	0.0397995
	HSISS4_00007	CP013216	8654	8929	Ribosome-associated heat shock protein implicated in the recycling of the 50S subunit	HSISS4_00007	HSISS4_389	+	10076	10296	9754	1.08407	0.991801	0.0350588	-0.00357532
	divIC	CP013216	8913	9284	Cell division protein DivIC (FtsB), stabilizes FtsL against RasP cleavage	HSISS4_00008	HSISS4_390	+	17801	18368	17389	1.0947	1.00083	0.0392959	0.0003603
	HSISS4_00009	CP013216	9284	9415	hypothetical protein	HSISS4_00009	HSISS4_391	+	7708	8558	8366	1.1779	1.112	0.071109	0.0461062
	HSISS4_00010	CP013216	9412	10704	hypothetical protein	HSISS4_00010	HSISS4_392	+	57022	55945	52923	1.04087	0.950894	0.0173972	-0.0218679
	HSISS4_00011	CP013216	10704	11969	tRNA(Ile)-lysidine synthetase	HSISS4_00011	HSISS4_395	+	25598	22495	25671	0.932306	1.02746	-0.0304416	0.0117668
	hpt	CP013216	12051	12593	Hypoxanthine-guanine phosphoribosyltransferase	HSISS4_00012	HSISS4_396	+	57150	54337	53191	1.00869	0.953569	0.00375782	-0.020648
	ftsH	CP013216	12613	14592	Cell division protein FtsH	HSISS4_00013	HSISS4_397	+	222387	217324	203705	1.03676	0.938474	0.0156767	-0.0275776
	mreC	CP013216	21401	22231	Rod shape-determining protein MreC	HSISS4_00014	HSISS4_398	+	22042	24412	21418	1.17498	0.995538	0.0700308	-0.00194199
	mreD	CP013216	22233	22757	Rod shape-determining protein MreD	HSISS4_00015	HSISS4_399	+	5615	7164	6095	1.35358	1.11213	0.131484	0.046154
	pcsB1	CP013216	22842	24341	Secreted antigen GbpB/SagA/PcsB, putative peptidoglycan hydrolase	HSISS4_00016	HSISS4_400	+	284802	290341	260487	1.08154	0.937072	0.0340437	-0.0282269
	prsA1	CP013216	24553	25518	Ribose-phosphate pyrophosphokinase	HSISS4_00017	HSISS4_401	+	74387	73077	66408	1.04223	0.914647	0.0179621	-0.0387466
	araT	CP013216	25611	26786	Aromatic amino acid aminotransferase gamma/N-acetyl-L,L-diaminopimelate aminotransferase	HSISS4_00018	HSISS4_402	+	19368	16274	20530	0.891431	1.08601	-0.0499121	0.0358343
	recO	CP013216	26773	27546	DNA recombination and repair protein RecO	HSISS4_00019	HSISS4_405	+	16190	14430	18414	0.945579	1.16528	-0.0243021	0.0664314
	plsX	CP013216	27731	28762	Phosphate:acyl-ACP acyltransferase PlsX	HSISS4_00020	HSISS4_406	+	28525	28652	28530	1.06563	1.02472	0.0276077	0.0106062
	acpP1	CP013216	28762	29007	Acyl carrier protein	HSISS4_00021	HSISS4_407	+	12894	14261	14058	1.17339	1.11703	0.0694407	0.048066
	purC	CP013216	29266	29973	Phosphoribosylaminoimidazole-succinocarboxamide synthase	HSISS4_00022	HSISS4_408	+	21347	24619	16594	1.22352	0.796424	0.087612	-0.0988557
	purL	CP013216	30040	33765	Phosphoribosylformylglycinamidine synthase, synthetase subunit/ glutamine amidotransferase subunit	HSISS4_00023	HSISS4_409	+	164177	167692	149121	1.08362	0.930586	0.0348784	-0.0312434
	purF	CP013216	33920	35359	Amidophosphoribosyltransferase	HSISS4_00024	HSISS4_410	+	56074	51586	62351	0.975998	1.13923	-0.0105513	0.056612
	purM	CP013216	35571	36593	Phosphoribosylformylglycinamidine cyclo-ligase	HSISS4_00025	HSISS4_411	+	37769	33229	43686	0.933384	1.18505	-0.0299398	0.0737369
	purN	CP013216	36593	37147	Phosphoribosylglycinamide formyltransferase	HSISS4_00026	HSISS4_413	+	22233	21198	25255	1.01152	1.1638	0.00497522	0.0658794
	purH	CP013216	37223	38770	IMP cyclohydrolase/Phosphoribosylaminoimidazolecarboxamide formyltransferase	HSISS4_00027	HSISS4_414	+	77104	70681	85279	0.972533	1.13317	-0.0120958	0.0542953
	HSISS4_00028	CP013216	38867	40654	hypothetical protein	HSISS4_00028	HSISS4_415	+	18989	23853	19370	1.33266	1.0451	0.124719	0.0191576
	cbpD1	CP013216	40816	41655	putative choline binding protein	HSISS4_00029	HSISS4_416	-	684	533	781	0.826703	1.16984	-0.0826505	0.068125
	purD	CP013216	41962	43224	Phosphoribosylamine--glycine ligase	HSISS4_00030	HSISS4_417	+	17204	15169	16563	0.935418	0.98637	-0.0289941	-0.00596034
	purE	CP013216	43438	43926	Phosphoribosylaminoimidazole carboxylase catalytic subunit	HSISS4_00031	HSISS4_418	+	7145	6077	7439	0.90233	1.0667	-0.0446346	0.0280424
	purK	CP013216	43913	45004	Phosphoribosylaminoimidazole carboxylase ATPase subunit	HSISS4_00032	HSISS4_419	+	17844	14724	19316	0.875411	1.10906	-0.057788	0.0449551
	HSISS4_00033	CP013216	45036	45935	hypothetical protein	HSISS4_00033	HSISS4_420	+	21114	19597	22330	0.984685	1.08355	-0.00670252	0.0348483
	HSISS4_00034	CP013216	46230	47984	Phage T7 exclusion protein	HSISS4_00034	HSISS4_422	+	53768	58469	60037	1.15367	1.144	0.0620802	0.0584252
	purB1	CP013216	48018	49316	Adenylosuccinate lyase	HSISS4_00035	HSISS4_423	+	56339	51561	54740	0.970936	0.995464	-0.0128094	-0.00197425
	argS	CP013216	50194	51885	Arginyl-tRNA synthetase	HSISS4_00036	HSISS4_424	-	62778	49503	59976	0.83657	0.978814	-0.0774976	-0.00929989
	argR	CP013216	52043	52468	Arginine repressor ArgR, putative	HSISS4_00037	HSISS4_425	+	7567	6694	6267	0.938513	0.848528	-0.0275596	-0.0713339
	HSISS4_00038	CP013216	52468	52827	hypothetical protein	HSISS4_00038	HSISS4_426	+	9718	8555	9320	0.933945	0.982583	-0.0296785	-0.00763089
	mutS1	CP013216	52820	55378	DNA mismatch repair protein MutS	HSISS4_00039	HSISS4_427	+	55426	47969	51922	0.918175	0.959772	-0.0370745	-0.017832
	HSISS4_00040	CP013216	55412	55867	hypothetical protein	HSISS4_00040	HSISS4_428	-	1922	1383	2113	0.763391	1.12636	-0.117253	0.0516762
	HSISS4_00041	CP013216	55864	56301	hypothetical protein	HSISS4_00041		-	1282	1020	1501	0.844093	1.19956	-0.0736095	0.0790228
	HSISS4_00042	CP013216	56480	56785	hypothetical protein	HSISS4_00042		+	3430	3122	3951	0.965644	1.18017	-0.0151828	0.071943
	mutL	CP013216	56837	58774	DNA mismatch repair protein MutL	HSISS4_00043	HSISS4_429	+	31736	26927	35618	0.900149	1.14987	-0.0456858	0.0606474
	HSISS4_00044	CP013216	58905	59126	hypothetical protein	HSISS4_00044	HSISS4_430	+	17047	19271	18606	1.19932	1.11824	0.0789347	0.0485351
	ruvA	CP013216	59284	59874	Holliday junction DNA helicase RuvA	HSISS4_00045	HSISS4_431	+	7530	6696	7932	0.943407	1.07924	-0.0253011	0.0331178
	tag1	CP013216	59883	60437	DNA-3-methyladenine glycosylase	HSISS4_00046	HSISS4_432	+	8748	8193	9994	0.993602	1.17047	-0.00278742	0.0683607
	cinA	CP013216	60534	61802	Molybdopterin binding motif, CinA N-terminal domain / C-terminal domain of CinA type S	HSISS4_00047	HSISS4_433	+	152075	116779	172041	0.814677	1.15906	-0.0890147	0.0641042
	recA	CP013216	61838	62977	RecA protein	HSISS4_00048	HSISS4_434	+	180393	136975	213080	0.805564	1.21019	-0.0939	0.0828531
	spxA2	CP013216	63144	63542	Transcriptional regulator SpxA2	HSISS4_00049	HSISS4_536	+	101667	108346	104228	1.13061	1.05035	0.0533113	0.0213345
	polC	CP013216	69959	74353	DNA polymerase III polC-type	HSISS4_00050	HSISS4_2038	+	212730	180841	242660	0.901875	1.16869	-0.0448534	0.0676995
	pepS	CP013216	74517	75758	Aminopeptidase S (Leu, Val, Phe, Tyr preference)	HSISS4_00051	HSISS4_2039	+	31276	25693	30688	0.871529	1.00528	-0.059718	0.00228747
	HSISS4_00052	CP013216	75778	76008	membrane protein	HSISS4_00052	HSISS4_2040	+	6772	6235	6719	0.976783	1.01652	-0.0102021	0.00711778
	HSISS4_00053	CP013216	76141	76569	Transcriptional regulator, MarR family	HSISS4_00053	HSISS4_2041	+	6280	5908	7242	0.998066	1.18149	-0.000840757	0.072429
	HSISS4_00054	CP013216	76657	77202	hypothetical protein	HSISS4_00054	HSISS4_2043	+	11858	11399	12692	1.01984	1.0966	0.00853371	0.0400487
	trxB1B	CP013216	77538	79070	Alkyl hydroperoxide reductase protein F	HSISS4_00055	HSISS4_2044	-	158988	134618	140538	0.898291	0.905648	-0.0465828	-0.0430405
	HSISS4_00056	CP013216	79087	79647	Alkyl hydroperoxide reductase protein C	HSISS4_00056	HSISS4_2045	-	65398	55524	56654	0.90073	0.887557	-0.0454053	-0.0518038
	rpsB	CP013216	79920	80687	SSU ribosomal protein S2p (SAe)	HSISS4_00057	HSISS4_2047	+	474580	495756	442865	1.10825	0.956075	0.0446369	-0.019508
	tsf	CP013216	80798	81838	Translation elongation factor Ts	HSISS4_00058	HSISS4_2048	+	339045	352129	291363	1.10185	0.880455	0.0421228	-0.0552929
	qacE	CP013216	81946	82416	small multidrug export protein-like protein (qacE)	HSISS4_00059	HSISS4_2049	-	14676	12112	14233	0.875561	0.993617	-0.0577134	-0.00278116
	ctsR	CP013216	82734	83189	Transcriptional regulator CtsR	HSISS4_00060	HSISS4_2050	+	11890	11174	14721	0.997023	1.26849	-0.00129479	0.103286
	clpC	CP013216	83190	85640	ATP-dependent Clp protease ATP-binding subunit ClpA	HSISS4_00061	HSISS4_2051	+	98187	81303	113385	0.878478	1.18313	-0.056269	0.0730317
	dacA1A	CP013216	85769	87025	D-alanyl-D-alanine carboxypeptidase	HSISS4_00062	HSISS4_2054	-	25385	21208	26752	0.886341	1.07972	-0.0523991	0.0333092
	dacA1B	CP013216	87170	88417	D-alanyl-D-alanine carboxypeptidase	HSISS4_00063	HSISS4_2054	-	53065	52355	47173	1.04671	0.910784	0.0198284	-0.0405846
	pnpA	CP013216	88627	90864	Polyribonucleotide nucleotidyltransferase	HSISS4_00064	HSISS4_2055	+	52161	39723	53355	0.807931	1.048	-0.0926255	0.0203593
	HSISS4_00065	CP013216	90861	91631	hypothetical protein	HSISS4_00065	HSISS4_2056	+	25536	20838	26307	0.865728	1.05548	-0.0626184	0.0234485
	cysE1	CP013216	91716	92336	Serine acetyltransferase	HSISS4_00066	HSISS4_2057	+	18544	14922	17891	0.853694	0.988465	-0.068698	-0.00503871
	HSISS4_00067	CP013216	92518	92685	hypothetical protein	HSISS4_00067	HSISS4_2058	+	7589	7003	8704	0.978989	1.17507	-0.00922203	0.0700644
	cysS	CP013216	92713	94056	Cysteinyl-tRNA synthetase	HSISS4_00068	HSISS4_2059	+	52278	44717	53007	0.90747	1.03883	-0.0421679	0.0165444
	HSISS4_00069	CP013216	94049	94450	Mini-ribonuclease III	HSISS4_00069	HSISS4_2060	+	13117	10986	12774	0.888553	0.997752	-0.0513165	-0.000977514
	HSISS4_00070	CP013216	94741	96417	hypothetical protein	HSISS4_00070	HSISS4_2061	+	102196	109008	100850	1.13163	1.01105	0.0537029	0.0047721
	trmH	CP013216	96465	97208	23S rRNA (guanosine(2251)-2'-O)-methyltransferase	HSISS4_00071	HSISS4_2062	+	12864	11623	11943	0.958563	0.95119	-0.0183794	-0.0217325
	HSISS4_00072	CP013216	97211	97726	protein similar to ribosome protection-type Tc-resistance proteins	HSISS4_00072	HSISS4_2063	+	13021	12155	14311	0.990351	1.12604	-0.00421098	0.0515557
	HSISS4_00073	CP013216	97735	98595	DegV family protein in cluster with TrmH family tRNA/rRNA methyltransferase YacO	HSISS4_00073	HSISS4_2064	+	18466	16263	17793	0.934343	0.987203	-0.0294938	-0.00559356
	HSISS4_00074	CP013216	98748	99218	hypothetical protein	HSISS4_00074		+	6148	6725	9093	1.16048	1.51532	0.0646368	0.180503
	HSISS4_00075	CP013216	99228	99428	Transcriptional regulator, Cro/CI family	HSISS4_00075	HSISS4_2065	+	3951	4130	5247	1.10897	1.36061	0.0449214	0.133734
	rplM	CP013216	99679	100125	LSU ribosomal protein L13p (L13Ae)	HSISS4_00076	HSISS4_2066	+	381685	396029	354339	1.10078	0.951139	0.0417003	-0.021756
	rpsI	CP013216	100153	100545	SSU ribosomal protein S9p (S16e)	HSISS4_00077		+	326963	326097	295264	1.0581	0.925214	0.0245266	-0.033758
	int	CP013216	100655	100972	Integrase	HSISS4_00078	HSISS4_2067	-	112	99	122	0.937768	1.11602	-0.0279044	0.0476719
	HSISS4_00079	CP013216	101371	102039	Rhodanese-related sulfurtransferase	HSISS4_00079	HSISS4_2068	+	8342	7067	10312	0.898759	1.26649	-0.0463567	0.102603
	trxA1A	CP013216	102457	102660	Thioredoxin	HSISS4_00080	HSISS4_2069	+	3405	2237	4736	0.696991	1.42503	-0.156773	0.153825
	trxB1A	CP013216	102669	103589	Thioredoxin reductase	HSISS4_00081	HSISS4_2070	+	10369	6580	15339	0.673236	1.51562	-0.171833	0.18059
	HSISS4_00082	CP013216	103586	103855	hypothetical protein	HSISS4_00082	HSISS4_2071	+	4538	2872	7027	0.671426	1.58648	-0.173002	0.200436
	HSISS4_00083	CP013216	104055	104705	2-hydroxychromene-2-carboxylate isomerase/DsbA-like thioredoxin domain	HSISS4_00083	HSISS4_2072	+	10682	6718	15914	0.667215	1.52636	-0.175734	0.183657
	HSISS4_00084	CP013216	104865	105323	Integral membrane protein	HSISS4_00084	HSISS4_2074	+	7195	4764	10685	0.702456	1.52151	-0.153381	0.182274
	HSISS4_00085	CP013216	105907	106488	membrane protein, putative	HSISS4_00085	HSISS4_2075	+	8196	9901	11064	1.28161	1.38306	0.107756	0.14084
	HSISS4_00086	CP013216	106492	106701	Transcriptional regulator, Cro/CI family	HSISS4_00086	HSISS4_2076	+	5017	6000	6482	1.26878	1.32372	0.103386	0.121795
	HSISS4_00087	CP013216	107393	107809	hypothetical protein	HSISS4_00087	HSISS4_2077	+	1058229	1248759	869478	1.25192	0.8418	0.0975774	-0.074791
	HSISS4_00088	CP013216	107897	108733	hypothetical protein	HSISS4_00088	HSISS4_2078	+	148975	174603	145207	1.24342	0.998629	0.0946167	-0.000595749
	HSISS4_00089	CP013216	108899	110116	Capsule biosynthesis protein capA	HSISS4_00089	HSISS4_2079	+	17185	16460	18730	1.01615	1.11665	0.00695869	0.0479183
	HSISS4_00090	CP013216	110437	110703	ACT domain containing transcriptional regulators, related to gcvR	HSISS4_00090	HSISS4_2080	+	5254	5082	5140	1.02618	1.00231	0.011223	0.00100314
	HSISS4_00091	CP013216	110721	112058	hypothetical protein	HSISS4_00091	HSISS4_2081	+	30469	27794	30310	0.967768	1.0192	-0.0142287	0.00825783
	gpmB	CP013216	112174	112878	Phosphoglycerate mutase family	HSISS4_00092	HSISS4_2082	+	11241	8962	12066	0.845821	1.09974	-0.0727216	0.0412885
	dacB	CP013216	112865	113662	D-alanyl-D-alanine carboxypeptidase	HSISS4_00093	HSISS4_2083	+	28988	26479	31894	0.969085	1.12725	-0.0136383	0.0520208
	mur3	CP013216	113659	114240	putative N-acetyl-muramidase	HSISS4_00094	HSISS4_2084	+	28974	29232	30903	1.07036	1.09275	0.0295285	0.0385223
	hrcA	CP013216	114433	115467	Heat-inducible transcription repressor HrcA	HSISS4_00095	HSISS4_2085	+	169004	169375	199686	1.06324	1.21054	0.0266307	0.0829807
	grpE	CP013216	115506	116030	Heat shock protein GrpE	HSISS4_00096	HSISS4_2086	+	125204	124272	164570	1.05301	1.34667	0.0224335	0.129263
	dnaK1	CP013216	116348	118171	Chaperone protein DnaK	HSISS4_00097	HSISS4_2087	+	696655	668289	826335	1.01771	1.21526	0.00762495	0.0846685
	dnaJ	CP013216	118504	119658	Chaperone protein DnaJ	HSISS4_00098	HSISS4_2088	+	163197	150694	202833	0.97963	1.27338	-0.00893781	0.104957
	truA	CP013216	119764	120510	tRNA pseudouridine synthase A	HSISS4_00099	HSISS4_2089	+	29314	27771	33285	1.00507	1.16333	0.00219483	0.0657036
	thiD	CP013216	120503	121264	Novel pyridoxal kinase, thiD family	HSISS4_00100	HSISS4_2090	+	26745	25552	30979	1.01359	1.18674	0.0058607	0.0743549
	HSISS4_00101	CP013216	121254	121727	Substrate-specific component PdxU2 of predicted pyridoxin-related ECF transporter	HSISS4_00101	HSISS4_2091	+	10431	9743	12385	0.990935	1.21647	-0.00395484	0.0851002
	comX	CP013216	127262	127759	Competence-specific sigma factor ComX	HSISS4_00102	HSISS4_144	+	4151	4181	4991	1.06858	1.23187	0.0288058	0.0905649
	HSISS4_00103	CP013216	127867	128658	Potassium efflux system KefA protein / Small-conductance mechanosensitive channel	HSISS4_00103	HSISS4_145	-	11133	12043	10377	1.14763	0.95497	0.0598009	-0.0200103
	HSISS4_00104	CP013216	128687	128800	hypothetical protein	HSISS4_00104		+	116	86	163	0.786536	1.43966	-0.104281	0.15826
	tig	CP013216	128852	130135	Cell division trigger factor	HSISS4_00105	HSISS4_147	+	246931	274847	203060	1.18085	0.842517	0.0721938	-0.0744211
	rpoE	CP013216	130293	130868	DNA-directed RNA polymerase delta subunit	HSISS4_00106	HSISS4_148	+	84428	96581	74592	1.21362	0.905182	0.0840836	-0.0432642
	pyrG	CP013216	131121	132725	CTP synthase	HSISS4_00107	HSISS4_149	+	51761	43430	49625	0.890155	0.982263	-0.0505344	-0.00777205
	HSISS4_00108	CP013216	132820	133290	hypothetical protein	HSISS4_00108	HSISS4_150	+	2568	2233	2503	0.922512	0.99861	-0.0350279	-0.000604077
	HSISS4_00109	CP013216	133306	133773	MutT/nudix family protein; 7,8-dihydro-8-oxoguanine-triphosphatase	HSISS4_00109	HSISS4_151	+	2808	2582	2968	0.975523	1.08292	-0.0107625	0.0345969
	prmA	CP013216	133752	134705	Ribosomal protein L11 methyltransferase	HSISS4_00110	HSISS4_152	+	7476	6278	7432	0.890903	1.01851	-0.0501696	0.0079665
	HSISS4_00111	CP013216	134706	135449	Ribosomal RNA small subunit methyltransferase E	HSISS4_00111	HSISS4_153	+	6914	6162	6547	0.94552	0.970159	-0.0243293	-0.0131569
	HSISS4_00112	CP013216	135615	138155	2',3'-cyclic-nucleotide 2'-phosphodiesterase	HSISS4_00112	HSISS4_154	+	35985	30195	39458	0.890209	1.12342	-0.0505081	0.0505437
	nrdI	CP013216	138196	138654	Ribonucleotide reduction protein NrdI	HSISS4_00113	HSISS4_155	-	2255	2090	3025	0.983282	1.37439	-0.00732186	0.138109
	relA	CP013216	138822	141041	GTP pyrophosphokinase/(p)ppGpp synthetase I	HSISS4_00114	HSISS4_156	+	75198	68404	84236	0.965058	1.14768	-0.0154464	0.0598215
	dtd	CP013216	141054	141497	D-tyrosyl-tRNA(Tyr) deacylase	HSISS4_00115	HSISS4_157	+	20281	18917	23878	0.989558	1.20625	-0.0045587	0.0814387
	HSISS4_00116	CP013216	141879	145466	dextranase precursor	HSISS4_00116	HSISS4_158	+	56921	41833	74627	0.779695	1.34324	-0.108075	0.128154
	ilvA	CP013216	145577	146827	Threonine dehydratase biosynthetic	HSISS4_00117	HSISS4_159	+	21721	18405	21063	0.898948	0.993506	-0.0462656	-0.0028295
	def	CP013216	146954	147568	Peptide deformylase	HSISS4_00118	HSISS4_160	-	24403	21357	22611	0.928486	0.949307	-0.0322246	-0.0225934
	HSISS4_00119	CP013216	147662	148300	Predicted N-ribosylNicotinamide CRP-like regulator	HSISS4_00119	HSISS4_161	-	3414	2633	4370	0.818212	1.31144	-0.0871343	0.117748
	msf	CP013216	148408	149565	Major facilitator superfamily transporter-permease	HSISS4_00120	HSISS4_163	+	9170	6625	12234	0.76647	1.36688	-0.115505	0.135729
	rpsO	CP013216	149715	149984	SSU ribosomal protein S15p (S13e)	HSISS4_00121	HSISS4_164	+	169776	185365	150959	1.15832	0.910988	0.0638298	-0.0404872
	HSISS4_00122	CP013216	150201	150791	hypothetical protein	HSISS4_00122	HSISS4_165	-	6564	4727	7587	0.764004	1.18422	-0.116905	0.0734316
	HSISS4_00123	CP013216	151090	153657	TPR repeat-containing protein	HSISS4_00123	HSISS4_168	+	142693	143436	126461	1.06643	0.907996	0.0279339	-0.041916
	HSISS4_00124	CP013216	153748	154488	Amino acid transport ATP-binding protein	HSISS4_00124	HSISS4_169	-	45910	41860	41354	0.96732	0.92287	-0.0144297	-0.0348597
	HSISS4_00125	CP013216	154488	156035	Amino acid ABC transporter, glutamine-binding protein/permease protein	HSISS4_00125	HSISS4_170	-	66984	57728	62176	0.914311	0.951003	-0.0389062	-0.0218182
	uppP	CP013216	156241	157095	Undecaprenyl-diphosphatase	HSISS4_00126	HSISS4_171	+	17264	17139	16839	1.05323	0.999321	0.0225225	-0.000295038
	HSISS4_00127	CP013216	157155	157526	hypothetical protein	HSISS4_00127		-	12453	11228	16107	0.956548	1.32517	-0.0192932	0.122271
	mecA	CP013216	157733	158482	Negative regulator of genetic competence MecA	HSISS4_00128	HSISS4_172	+	21128	18414	21712	0.92463	1.05286	-0.0340318	0.0223715
	rgpG	CP013216	158486	159643	Undecaprenyl-phosphate N-acetylglucosaminyl 1-phosphate transferase	HSISS4_00129	HSISS4_173	+	32640	27551	30793	0.8955	0.966567	-0.0479344	-0.0147681
	HSISS4_00130	CP013216	159805	160575	Iron-sulfur cluster assembly ATPase protein SufC	HSISS4_00130	HSISS4_174	+	34376	28225	32607	0.871078	0.971819	-0.059943	-0.0124144
	HSISS4_00131	CP013216	160612	161874	Iron-sulfur cluster assembly protein SufD	HSISS4_00131	HSISS4_175	+	75184	63760	74070	0.899707	1.00936	-0.0458987	0.00404701
	nifS1	CP013216	161928	163160	Cysteine desulfurase SufS subfamily	HSISS4_00132	HSISS4_176	+	53270	43373	54125	0.863804	1.04099	-0.0635848	0.0174453
	nifU	CP013216	163147	163578	Putative iron-sulfur cluster assembly scaffold protein for SUF system, SufE2	HSISS4_00133	HSISS4_177	+	19387	15317	19791	0.838188	1.04589	-0.0766585	0.0194872
	HSISS4_00134	CP013216	163655	165073	Iron-sulfur cluster assembly protein SufB	HSISS4_00134	HSISS4_178	+	94021	77295	94938	0.872178	1.03454	-0.0593951	0.0147453
	HSISS4_00135	CP013216	165247	165606	hypothetical protein	HSISS4_00135	HSISS4_179	+	1593	1772	1814	1.18012	1.16668	0.0719263	0.0669516
	hslO	CP013216	165687	166553	Chaperonin (heat shock protein 33)	HSISS4_00136	HSISS4_180	+	22370	18073	20592	0.857122	0.943111	-0.0669573	-0.0254374
	nifR	CP013216	166546	167523	tRNA dihydrouridine synthase B	HSISS4_00137	HSISS4_181	+	35767	30142	33240	0.894063	0.952157	-0.048632	-0.0212914
	adcR	CP013216	167687	168130	Transcriptional repressor AdcR for Zn(2+)-responsive expression	HSISS4_00138	HSISS4_182	+	4645	3992	4952	0.911766	1.09226	-0.0401168	0.038325
	adcC1	CP013216	168132	168839	Zinc ABC transporter, ATP-binding protein ZnuC	HSISS4_00139	HSISS4_182	+	9252	7372	9408	0.845334	1.04182	-0.0729719	0.0177918
	adcB1	CP013216	168832	169644	Zinc ABC transporter, inner membrane permease protein ZnuB	HSISS4_00140	HSISS4_183	+	10823	9115	11758	0.893485	1.11305	-0.0489126	0.0465159
	mleP1	CP013216	169808	170746	Malate permease	HSISS4_00141	HSISS4_184	+	4561	4474	5284	1.04067	1.18695	0.0173143	0.0744328
	HSISS4_00142	CP013216	170901	173087	PTS system, maltose and glucose-specific IIC/B/A component	HSISS4_00142	HSISS4_185	+	267096	226830	273022	0.900972	1.04727	-0.0452885	0.0200604
	HSISS4_00143	CP013216	173185	174000	Exodeoxyribonuclease III	HSISS4_00143	HSISS4_186	+	31640	24722	38265	0.828945	1.23907	-0.0814745	0.0930953
	pgi	CP013216	174104	175453	Glucose-6-phosphate isomerase	HSISS4_00144	HSISS4_187	+	210350	168755	197362	0.851123	0.961283	-0.0700075	-0.0171489
	rggH	CP013216	175646	176518	Positive transcriptional regulator, MutR family	HSISS4_00145	HSISS4_189	+	6493	7068	7899	1.15486	1.2464	0.0625295	0.0956568
	HSISS4_00146	CP013216	176672	178249	ABC transporter ATP-binding/membrane spanning protein - multidrug resistance	HSISS4_00146	HSISS4_190	+	2276	2329	3326	1.08561	1.4972	0.0356756	0.17528
	HSISS4_00147	CP013216	178405	179121	hypothetical protein	HSISS4_00147	HSISS4_191	+	64573	72427	61288	1.18995	0.972422	0.0755279	-0.0121454
	yajC	CP013216	179247	179585	Preprotein translocase subunit YajC (TC 3.A.5.1.1)	HSISS4_00148	HSISS4_193	+	24656	26882	23630	1.15669	0.981909	0.0632174	-0.00792881
	uppS	CP013216	179714	180463	Undecaprenyl diphosphate synthase	HSISS4_00149	HSISS4_194	+	26247	22817	25726	0.922268	1.00421	-0.0351427	0.00182269
	cdsA	CP013216	180476	181270	Phosphatidate cytidylyltransferase	HSISS4_00150	HSISS4_195	+	36578	31535	34924	0.914642	0.978215	-0.0387487	-0.00956588
	eep	CP013216	181287	182549	Intramembrane protease RasP/YluC, implicated in cell division based on FtsL cleavage	HSISS4_00151	HSISS4_196	+	70530	61821	68731	0.929909	0.99841	-0.0315595	-0.000691129
	proS	CP013216	182635	184482	Prolyl-tRNA synthetase bacterial type	HSISS4_00152	HSISS4_197	+	154789	126635	147398	0.867945	0.975622	-0.0615079	-0.0107184
	HSISS4_00153	CP013216	185089	187029	ABC transporter permease protein	HSISS4_00153	HSISS4_198	+	57385	53350	55070	0.986312	0.983211	-0.00598556	-0.00735322
	HSISS4_00154	CP013216	187029	187832	Methionine ABC transporter ATP-binding protein	HSISS4_00154	HSISS4_200	+	30724	28009	27413	0.96716	0.914132	-0.0145018	-0.0389911
	groES	CP013216	187998	188285	Heat shock protein 60 family co-chaperone GroES	HSISS4_00155	HSISS4_202	+	18677	17167	18476	0.975137	1.01352	-0.0109343	0.00583093
	groEL	CP013216	188330	189949	Heat shock protein 60 family chaperone GroEL	HSISS4_00156	HSISS4_203	+	160166	148647	176500	0.98461	1.12903	-0.00673578	0.0527045
	HSISS4_00157	CP013216	190024	190728	hypothetical protein	HSISS4_00157	HSISS4_204	-	9897	8957	10719	0.960146	1.10964	-0.0176626	0.0451808
	HSISS4_00158	CP013216	190830	191135	hypothetical protein	HSISS4_00158		-	3905	3619	3982	0.983209	1.04475	-0.00735406	0.0190103
	HSISS4_00159	CP013216	191135	191467	hypothetical protein	HSISS4_00159	HSISS4_205	-	18815	19233	17533	1.08448	0.954733	0.0352212	-0.0201179
	HSISS4_00160	CP013216	191647	192519	Similar to ribosomal large subunit pseudouridine synthase D, YhcT-like protein	HSISS4_00160	HSISS4_206	-	3139	2541	3219	0.858799	1.05065	-0.0661083	0.0214598
	pbp2A	CP013216	192585	194912	Multimodular transpeptidase-transglycosylase	HSISS4_00161	HSISS4_207	+	54998	43747	51806	0.843878	0.96508	-0.0737202	-0.0154367
	rpmG1	CP013216	194961	195113	LSU ribosomal protein L33p LSU ribosomal protein L33p, zinc-dependent	HSISS4_00162		+	19324	18704	20147	1.02687	1.06818	0.0115159	0.0286434
	secE	CP013216	195122	195298	Preprotein translocase subunit SecE (TC 3.A.5.1.1)	HSISS4_00163	HSISS4_208	+	29122	28209	26954	1.02765	0.94827	0.0118449	-0.0230679
	nusG	CP013216	195499	196038	Transcription antitermination protein NusG	HSISS4_00164	HSISS4_209	+	51855	57648	47605	1.17943	0.940572	0.071672	-0.026608
	HSISS4_00165	CP013216	196166	196651	Phosphatidylglycerophosphatase B	HSISS4_00165	HSISS4_210	+	10523	11538	10774	1.16324	1.04898	0.0656694	0.0207675
	HSISS4_00166	CP013216	196783	197592	Hydrolase, haloacid dehalogenase-like family	HSISS4_00166	HSISS4_211	-	5928	4570	6405	0.817874	1.10698	-0.0873136	0.044141
	HSISS4_00167	CP013216	197585	198352	HTH-type transcriptional repressor GlcR	HSISS4_00167	HSISS4_212	-	4245	3520	4765	0.879718	1.15005	-0.0556566	0.0607153
	leuS	CP013216	198546	201047	Leucyl-tRNA synthetase	HSISS4_00168	HSISS4_214	+	131824	114511	121843	0.921576	0.94697	-0.0354689	-0.0236638
	tnp1193A	CP013216	201084	202340	Mobile element protein	HSISS4_00169	HSISS4_668	-	2796	2049	3627	0.777469	1.32905	-0.109317	0.12354
	HSISS4_00170	CP013216	202641	203054	hypothetical protein	HSISS4_00170	HSISS4_1410	+	15165	18771	14647	1.31318	0.989547	0.118323	-0.00456364
	HSISS4_00171	CP013216	203402	204268	Zinc ABC transporter, ATP-binding protein ZnuC	HSISS4_00171	HSISS4_1409	+	924	702	1122	0.806016	1.24409	-0.0936565	0.094851
	HSISS4_00172	CP013216	204268	205110	ABC transporter, permease protein	HSISS4_00172	HSISS4_1	+	968	712	1140	0.780339	1.20659	-0.107717	0.0815596
	HSISS4_00173	CP013216	205129	205584	Autolysis response regulater LytR	HSISS4_00173	HSISS4_2	+	4577	4076	5882	0.944782	1.31666	-0.0246683	0.119474
	HSISS4_00174	CP013216	205594	206025	hypothetical protein	HSISS4_00174		+	4840	4395	6630	0.963367	1.40345	-0.0162081	0.147198
	HSISS4_00175	CP013216	206107	206817	Transcriptional regulator, MerR family	HSISS4_00175	HSISS4_4	+	8612	7918	11365	0.975416	1.35206	-0.0108101	0.130996
	HSISS4_00176	CP013216	207029	207712	ABC transporter, ATP-binding protein	HSISS4_00176	HSISS4_5	+	280	231	299	0.87525	1.09407	-0.0578677	0.0390432
	HSISS4_00177	CP013216	207693	208982	ABC transporter permease protein	HSISS4_00177	HSISS4_6	+	683	670	844	1.04072	1.26605	0.0173325	0.102452
	pncB	CP013216	209167	210621	Nicotinate phosphoribosyltransferase	HSISS4_00178	HSISS4_7	+	34681	28644	33805	0.876235	0.998664	-0.0573795	-0.000580579
	nadE	CP013216	210633	211454	NAD synthetase	HSISS4_00179	HSISS4_8	+	19546	16249	20595	0.881956	1.07953	-0.0545529	0.033234
	HSISS4_00180	CP013216	211470	211913	Transporter	HSISS4_00180	HSISS4_9	+	12998	11097	12832	0.905748	1.01146	-0.0429925	0.00494791
	pepC	CP013216	212015	213352	Aminopeptidase C	HSISS4_00181	HSISS4_10	+	66500	70679	63305	1.12758	0.975318	0.0521472	-0.0108535
	pbp1A	CP013216	213459	215750	Multimodular transpeptidase-transglycosylase/Penicillin-binding protein 1A/1B (PBP1)	HSISS4_00182	HSISS4_11	-	211452	178769	216234	0.896931	1.04771	-0.0472412	0.0202423
	recU	CP013216	215750	216346	RecU Holliday junction resolvase	HSISS4_00183	HSISS4_12	-	42170	35519	40406	0.893584	0.981685	-0.0488645	-0.00802765
	HSISS4_00184	CP013216	216423	216938	hypothetical protein	HSISS4_00184	HSISS4_13	+	1488	1251	1781	0.891934	1.22628	-0.0496672	0.0885911
	HSISS4_00185	CP013216	217047	217379	Cell division protein GpsB	HSISS4_00185	HSISS4_14	+	22030	21669	19169	1.04352	0.891487	0.0185028	-0.0498849
	HSISS4_00186	CP013216	217908	219074	Predicted N6-adenine-specific DNA methylase	HSISS4_00186	HSISS4_15	+	45547	40106	46450	0.934174	1.04486	-0.029572	0.019056
	HSISS4_00187	CP013216	219077	221077	hypothetical protein	HSISS4_00187	HSISS4_16	+	177962	168892	173756	1.00684	1.00033	0.0029602	0.000142625
	snf	CP013216	221186	224281	SWF/SNF family helicase	HSISS4_00188	HSISS4_19	+	60887	53493	70430	0.932075	1.18512	-0.0305492	0.0737632
	HSISS4_00189	CP013216	224437	225153	hypothetical protein	HSISS4_00189	HSISS4_20	+	64448	58732	72208	0.966816	1.14791	-0.0146563	0.059906
	murC	CP013216	225180	226508	UDP-N-acetylmuramate--alanine ligase	HSISS4_00190	HSISS4_21	+	140404	119953	146954	0.906379	1.07234	-0.04269	0.030332
	HSISS4_00191	CP013216	226568	227062	putative arylalkylamine n-acetyltransferase	HSISS4_00191	HSISS4_22	+	12773	10247	14797	0.851103	1.18689	-0.0700178	0.0744109
	pabC	CP013216	227159	229135	protein YceG like	HSISS4_00192	HSISS4_23	+	173129	149100	178455	0.913663	1.05606	-0.0392138	0.023689
	greA	CP013216	229220	229702	Transcription elongation factor GreA	HSISS4_00193	HSISS4_24	+	64143	61152	66962	1.01144	1.06957	0.0049398	0.0292092
	HSISS4_00194	CP013216	229870	230787	Inner membrane protein translocase component YidC, OxaA protein	HSISS4_00194	HSISS4_25	-	35467	29146	38518	0.871832	1.11268	-0.0595671	0.0463694
	acyP	CP013216	230874	231152	Predicted nucleoside phosphatase	HSISS4_00195	HSISS4_26	-	1213	1248	1358	1.09152	1.14701	0.0380322	0.0595691
	spoU	CP013216	231255	231992	rRNA methylase	HSISS4_00196	HSISS4_27	+	16583	17322	16500	1.10819	1.01941	0.0446133	0.00835094
	HSISS4_00197	CP013216	232094	232597	HD family hydrolase	HSISS4_00197	HSISS4_28	+	29760	31095	31849	1.1085	1.09646	0.044736	0.039993
	HSISS4_00198	CP013216	232621	233310	membrane protein	HSISS4_00198	HSISS4_29	+	44326	45920	47675	1.09906	1.10195	0.0410217	0.0421623
	HSISS4_00199	CP013216	233347	234483	hypothetical protein	HSISS4_00199	HSISS4_30	-	18493	18880	18306	1.08311	1.01418	0.034673	0.00611618
	lysA	CP013216	234621	235874	Diaminopimelate decarboxylase	HSISS4_00200	HSISS4_31	+	33414	33617	31711	1.06735	0.972325	0.0283089	-0.0121884
	HSISS4_00201	CP013216	235907	236449	Transcriptional regulator, TetR/AcrR family	HSISS4_00201	HSISS4_32	-	19822	22182	11349	1.18722	0.586598	0.0745316	-0.23166
	HSISS4_00202	CP013216	236695	236946	hypothetical protein	HSISS4_00202	HSISS4_33	+	20942	23448	17406	1.18786	0.851551	0.074766	-0.0697891
	glr	CP013216	237010	237825	Glutamate racemase	HSISS4_00203	HSISS4_35	+	21635	19831	20862	0.972447	0.987937	-0.0121339	-0.00527087
	HSISS4_00204	CP013216	237818	238792	unknown domain / Nucleoside 5-triphosphatase RdgB (dHAPTP, dITP, XTP-specific)	HSISS4_00204	HSISS4_36	+	28952	24728	28922	0.906126	1.02348	-0.0428112	0.0100798
	HSISS4_00205	CP013216	238774	239295	phosphoesterase	HSISS4_00205	HSISS4_37	+	17494	14267	18044	0.865211	1.05675	-0.0628781	0.0239738
	HSISS4_00206	CP013216	239292	239774	CBS domain containing protein	HSISS4_00206	HSISS4_38	+	19785	16313	21504	0.874734	1.11356	-0.0581238	0.0467133
	xerD	CP013216	239728	240489	Tyrosine recombinase XerD	HSISS4_00207	HSISS4_39	+	29648	24609	31385	0.880597	1.08457	-0.055223	0.0352568
	scpA	CP013216	240489	241202	Segregation and condensation protein A	HSISS4_00208	HSISS4_40	+	19027	15387	19866	0.85795	1.06972	-0.066538	0.0292702
	scpB	CP013216	241195	241776	Segregation and condensation protein B	HSISS4_00209	HSISS4_41	+	19719	15842	20808	0.852322	1.08112	-0.0693965	0.0338755
	rluB	CP013216	241868	242593	Ribosomal large subunit pseudouridine synthase B	HSISS4_00210	HSISS4_42	+	24378	20559	26771	0.89471	1.12511	-0.0483177	0.0511966
	HSISS4_00211	CP013216	242593	242841	Protein YidD	HSISS4_00211		+	9180	7644	9609	0.883398	1.07242	-0.0538436	0.0303656
	trkH1	CP013216	242864	244303	Potassium uptake protein TrkH	HSISS4_00212	HSISS4_44	-	18373	17685	20703	1.02118	1.15447	0.00910339	0.0623833
	trkA	CP013216	244310	245659	Trk system potassium uptake protein TrkA	HSISS4_00213	HSISS4_45	-	20902	19672	22131	0.998479	1.08478	-0.000660928	0.0353433
	HSISS4_00214	CP013216	245937	246446	tRNA (cytidine(34)-2'-O)-methyltransferase	HSISS4_00214	HSISS4_46	+	11423	12692	13556	1.17877	1.21585	0.0714283	0.0848815
	HSISS4_00215	CP013216	246757	247314	Substrate-specific component RibU of riboflavin ECF transporter	HSISS4_00215	HSISS4_48	+	16892	14850	19454	0.932661	1.17993	-0.0302762	0.0718579
	HSISS4_00216	CP013216	247317	247967	Membrane-associated phospholipid phosphatase	HSISS4_00216	HSISS4_49	+	25562	22175	28433	0.920338	1.13961	-0.0360528	0.0567579
	comR	CP013216	248145	249044	Transcriptional regulator	HSISS4_00217	HSISS4_51	+	14066	16675	16268	1.25769	1.18493	0.0995736	0.0736936
	comA	CP013216	249219	251315	ABC transporter	HSISS4_00218	HSISS4_53	+	7568	6915	11019	0.96937	1.49173	-0.0135105	0.173691
	HSISS4_00219	CP013216	251426	251758	Membrane protein	HSISS4_00219	HSISS4_54	+	23581	23988	22738	1.07922	0.987916	0.0331102	-0.00527986
	HSISS4_00220	CP013216	251809	253200	urease cluster protein	HSISS4_00220	HSISS4_55	-	26581	20619	35740	0.822952	1.37757	-0.0846253	0.139113
	ureI	CP013216	253608	254123	Urea channel UreI	HSISS4_00221	HSISS4_56	+	17202	13091	19662	0.807369	1.17106	-0.0929277	0.0685788
	ureA	CP013216	254148	254450	Urease gamma subunit	HSISS4_00222	HSISS4_57	+	13336	9587	14933	0.762668	1.14723	-0.117664	0.0596516
	ureB	CP013216	254462	254773	Urease beta subunit	HSISS4_00223	HSISS4_58	+	17510	12515	20549	0.758269	1.20236	-0.120177	0.0800346
	ureC	CP013216	254789	256507	Urease alpha subunit	HSISS4_00224	HSISS4_59	+	65624	50528	73583	0.81686	1.1488	-0.0878522	0.0602449
	ureE	CP013216	256648	257100	Urease accessory protein UreE	HSISS4_00225	HSISS4_61	+	14960	11430	18476	0.810575	1.26534	-0.091207	0.102206
	ureF	CP013216	257090	257803	Urease accessory protein UreF	HSISS4_00226	HSISS4_62	+	24714	18577	28959	0.797464	1.20052	-0.0982891	0.0793706
	ureG	CP013216	257833	258447	Urease accessory protein UreG	HSISS4_00227	HSISS4_63	+	20702	16778	24982	0.859818	1.23636	-0.0655937	0.092145
	ureD	CP013216	258449	259288	Urease accessory protein UreD	HSISS4_00228	HSISS4_64	+	26732	21892	31839	0.868825	1.22028	-0.0610676	0.0864581
	cbiM	CP013216	259292	260269	Substrate-specific component NikM/N of nickel ECF transporter	HSISS4_00229	HSISS4_66	+	23987	18818	28252	0.832292	1.20671	-0.0797241	0.0816034
	cbiQ	CP013216	260266	261045	Transmembrane component NikQ of energizing module of nickel ECF transporter	HSISS4_00230	HSISS4_67	+	23658	19849	26419	0.8901	1.14411	-0.050561	0.0584684
	cbiO1	CP013216	261047	261763	ATPase component NikO of energizing module of nickel ECF transporter	HSISS4_00231	HSISS4_68	+	23921	21603	27879	0.958105	1.19406	-0.0185869	0.077028
	HSISS4_00232	CP013216	261930	262778	Cysteine ABC transporter, substrate-binding protein	HSISS4_00232	HSISS4_69	+	33537	38378	33930	1.21405	1.03655	0.0842365	0.0155897
	HSISS4_00233	CP013216	262939	263841	Methionine ABC transporter substrate-binding protein	HSISS4_00233	HSISS4_70	+	26442	24838	23884	0.996554	0.925428	-0.00149928	-0.0336571
	HSISS4_00234	CP013216	263902	265275	N-acyl-L-amino acid amidohydrolase	HSISS4_00234	HSISS4_71	+	20290	18692	17754	0.977355	0.896488	-0.00994787	-0.0474557
	HSISS4_00235	CP013216	265268	266335	Methionine ABC transporter ATP-binding protein	HSISS4_00235	HSISS4_74	+	18796	16707	16494	0.942999	0.899064	-0.0254886	-0.0462094
	HSISS4_00236	CP013216	266335	267027	Methionine ABC transporter permease protein	HSISS4_00236	HSISS4_75	+	16085	14246	13654	0.939616	0.869699	-0.0270497	-0.0606311
	dctA	CP013216	267150	268358	Dicarboxylate/amino acid:cation (Na+ or H+) symporter	HSISS4_00237	HSISS4_76	+	22043	18467	21301	0.8888	0.990055	-0.051196	-0.00434062
	HSISS4_00238	CP013216	268508	269356	hypothetical protein	HSISS4_00238	HSISS4_77	+	27246	26207	25563	1.02045	0.961256	0.00879296	-0.0171608
	HSISS4_00239	CP013216	269366	269911	Substrate-specific component MtsA of methionine-regulated ECF transporter	HSISS4_00239	HSISS4_78	+	13423	12674	13465	1.00171	1.02775	0.000742512	0.0118869
	HSISS4_00240	CP013216	269977	271653	Duplicated ATPase component MtsB of energizing module of methionine-regulated ECF transporter	HSISS4_00240	HSISS4_79	+	16632	13554	18605	0.864572	1.14608	-0.0631986	0.0592153
	HSISS4_00241	CP013216	271646	272476	Transmembrane component MtsC of energizing module of methionine-regulated ECF transporter	HSISS4_00241	HSISS4_80	+	8966	7344	10522	0.868985	1.20235	-0.0609877	0.0800297
	trkA2	CP013216	272566	273237	Trk system potassium uptake protein TrkA	HSISS4_00242	HSISS4_81	-	5598	5335	5868	1.01107	1.07396	0.00477993	0.0309873
	trkH2	CP013216	273277	274641	Potassium uptake protein TrkH	HSISS4_00243	HSISS4_82	-	9240	8135	9771	0.934037	1.08342	-0.029636	0.0347971
	gidB	CP013216	274710	275423	rRNA small subunit 7-methylguanosine (m7G) methyltransferase GidB	HSISS4_00244	HSISS4_83	-	6410	5884	6486	0.973852	1.03669	-0.011507	0.015649
	HSISS4_00245	CP013216	275722	276258	protein in cluster with ribosomal protein L32p	HSISS4_00245	HSISS4_84	+	22391	25771	20871	1.22106	0.954992	0.0867362	-0.0200001
	csrR	CP013216	276414	277103	Response regulator CsrR	HSISS4_00246	HSISS4_85	+	158730	176386	155721	1.17892	1.00512	0.0714835	0.00221826
	csrS	CP013216	277100	278629	Transmembrane histidine kinase CsrS	HSISS4_00247	HSISS4_86	+	139894	148222	149001	1.12407	1.09124	0.050792	0.0379202
	nrdR	CP013216	278751	279230	Ribonucleotide reductase transcriptional regulator NrdR	HSISS4_00248	HSISS4_87	+	14180	12407	14986	0.928259	1.08278	-0.032331	0.0345396
	dnaB	CP013216	279227	280402	Helicase loader DnaB	HSISS4_00249	HSISS4_88	+	45126	38808	47040	0.912374	1.068	-0.0398272	0.0285706
	dnaI	CP013216	280406	281308	Helicase loader DnaI	HSISS4_00250	HSISS4_89	+	39230	33571	38142	0.907871	0.996128	-0.0419756	-0.00168475
	engA	CP013216	281413	282723	GTP-binding protein EngA	HSISS4_00251	HSISS4_90	+	78457	72505	75747	0.980426	0.989154	-0.00858534	-0.00473617
	HSISS4_00252	CP013216	282788	283417	Sakacin A production response regulator	HSISS4_00252	HSISS4_91	+	4187	3418	4494	0.866059	1.09966	-0.0624525	0.0412602
	serS	CP013216	283452	284729	Seryl-tRNA synthetase	HSISS4_00253	HSISS4_93	-	42116	49254	34270	1.24072	0.833676	0.0936728	-0.0790029
	HSISS4_00254	CP013216	284939	285313	Putative regulator of the mannose operon, ManO	HSISS4_00254	HSISS4_94	-	8374	8280	7733	1.049	0.946118	0.0207758	-0.0240549
	manN1	CP013216	285393	286304	PTS system, mannose-specific IID component	HSISS4_00255	HSISS4_95	-	104039	92859	84032	0.946905	0.82752	-0.0236938	-0.0822214
	manM1	CP013216	286319	287134	PTS system, mannose-specific IIC component	HSISS4_00256	HSISS4_96	-	59764	51969	50164	0.922536	0.859969	-0.0350169	-0.0655174
	manL1	CP013216	287202	288194	PTS system, mannose-specific IIA component/PTS system, mannose-specific IIB component	HSISS4_00257	HSISS4_97	-	87152	79930	68734	0.972996	0.808024	-0.0118891	-0.0925756
	HSISS4_00258	CP013216	288460	288846	Putative regulator of the mannose operon, ManO	HSISS4_00258	HSISS4_98	-	90692	90291	104566	1.05622	1.18128	0.0237539	0.0723516
	manN2	CP013216	288859	289773	PTS system, mannose-specific IID component	HSISS4_00259	HSISS4_99	-	132899	118784	144032	0.948232	1.11037	-0.0230854	0.0454674
	manM2	CP013216	289789	290589	PTS system, mannose-specific IIC component	HSISS4_00260	HSISS4_100	-	87835	75535	92902	0.912345	1.08365	-0.039841	0.0348876
	manL2	CP013216	290607	291614	PTS system, mannose-specific IIA component/PTS system, mannose-specific IIB component	HSISS4_00261	HSISS4_101	-	131810	119403	139053	0.961048	1.08084	-0.0172547	0.0337621
	HSISS4_00262	CP013216	291993	292730	Metal-dependent hydrolase	HSISS4_00262	HSISS4_102	+	1551	1424	1884	0.97404	1.24451	-0.0114234	0.0949992
	HSISS4_00263	CP013216	292725	293537	Hydrolase (HAD superfamily)	HSISS4_00263	HSISS4_103	-	13281	11107	12531	0.887247	0.966685	-0.0519556	-0.014715
	HSISS4_00264	CP013216	293746	295167	Guanine-hypoxanthine permease	HSISS4_00264	HSISS4_104	+	51109	43041	44339	0.893436	0.88883	-0.0489366	-0.0511814
	HSISS4_00265	CP013216	295441	295884	TsaE protein, required for threonylcarbamoyladenosine t(6)A37 formation in tRNA	HSISS4_00265	HSISS4_105	+	10738	10729	10065	1.06002	0.96033	0.0253142	-0.0175795
	HSISS4_00266	CP013216	295877	296398	Acetyltransferase	HSISS4_00266	HSISS4_106	+	18991	19176	18392	1.07124	0.992227	0.0298886	-0.00338878
	HSISS4_00267	CP013216	296407	297660	Cell envelope-associated transcriptional attenuator LytR-CpsA-Psr, subfamily F2	HSISS4_00267	HSISS4_107	+	51632	53233	49920	1.09381	0.990571	0.0389404	-0.00411428
	HSISS4_00268	CP013216	297813	298286	clustered with transcription termination protein NusA	HSISS4_00268	HSISS4_108	+	26432	22581	25912	0.906341	1.00439	-0.0427085	0.001901
	nusA	CP013216	298364	299551	Transcription termination protein NusA	HSISS4_00269	HSISS4_109	+	99473	82492	98836	0.879802	1.01798	-0.055615	0.00774004
	HSISS4_00270	CP013216	299572	299868	Predicted nucleic-acid-binding protein implicated in transcription termination	HSISS4_00270	HSISS4_110	+	29198	24180	31148	0.878581	1.09297	-0.0562184	0.0386072
	HSISS4_00271	CP013216	299861	300163	ribosomal protein L7Ae family protein	HSISS4_00271	HSISS4_111	+	33538	26460	35576	0.837011	1.0868	-0.0772689	0.03615
	infB	CP013216	300182	303016	Translation initiation factor 2	HSISS4_00272	HSISS4_113	+	230362	175600	224676	0.808709	0.999254	-0.0922079	-0.000324065
	rbfA	CP013216	303112	303465	Ribosome-binding factor A	HSISS4_00273	HSISS4_114	+	29274	25764	29008	0.933705	1.01523	-0.0297904	0.00656581
	HSISS4_00274	CP013216	303530	304093	conserved hypothetical	HSISS4_00274	HSISS4_115	+	6097	6335	6999	1.10232	1.17612	0.0423088	0.0704499
	murO	CP013216	304387	305619	tRNA-dependent lipid II-AlaAla--L-alanine ligase	HSISS4_00275	HSISS4_116	+	16736	19434	19764	1.23194	1.20991	0.0905889	0.0827533
	murE	CP013216	305682	307127	UDP-N-acetylmuramoylalanyl-D-glutamate--L-lysine ligase	HSISS4_00276	HSISS4_119	-	35390	33542	31957	1.00551	0.925157	0.00238679	-0.0337845
	HSISS4_00277	CP013216	307279	308853	Probable cell division protein YtgP	HSISS4_00277	HSISS4_120	+	27830	22704	27221	0.865501	1.00212	-0.0627324	0.000920962
	pacL2A	CP013216	308970	311750	Cation-transporting ATPase, E1-E2 family	HSISS4_00278	HSISS4_121	+	43740	42167	61999	1.02276	1.45223	0.00977232	0.162036
	metB1	CP013216	312044	313138	Cystathionine gamma-synthase	HSISS4_00279	HSISS4_123	+	5369	5761	6064	1.13837	1.15717	0.0562829	0.0633959
	HSISS4_00280	CP013216	313149	314312	PLP-dependent beta-cystathionase / Maltose regulon repressor	HSISS4_00280	HSISS4_124	+	8407	9008	9515	1.13675	1.15957	0.0556657	0.0642978
	HSISS4_00281	CP013216	314348	316069	Levanase	HSISS4_00281	HSISS4_127	-	5102	4139	6102	0.860663	1.22535	-0.0651666	0.0882618
	HSISS4_00282	CP013216	316230	319145	Fructosyltransfearse Ftf	HSISS4_00282	HSISS4_128	+	109465	89611	120428	0.868489	1.12715	-0.0612356	0.0519823
	upp	CP013216	319235	319864	Uracil phosphoribosyltransferase	HSISS4_00283	HSISS4_129	+	39509	45179	35473	1.21316	0.919882	0.083919	-0.036268
	clpP	CP013216	320038	320628	ATP-dependent Clp protease proteolytic subunit	HSISS4_00284	HSISS4_130	+	103453	108931	93051	1.11709	0.921527	0.0480868	-0.035492
	HSISS4_00285	CP013216	320714	321163	hypothetical protein	HSISS4_00285	HSISS4_131	+	17424	18565	17180	1.13038	1.0102	0.0532255	0.00440539
	HSISS4_00286	CP013216	321156	321437	hypothetical protein	HSISS4_00286	HSISS4_132	+	11448	12389	11054	1.14811	0.989282	0.059985	-0.00468007
	livJ	CP013216	321592	322767	High-affinity leucine-specific transport system, periplasmic binding protein LivK (TC 3.A.1.4.1)	HSISS4_00287	HSISS4_133	+	54839	48708	53925	0.9423	1.00747	-0.0258108	0.00323072
	livH	CP013216	322811	323695	High-affinity branched-chain amino acid transport system permease protein LivH (TC 3.A.1.4.1)	HSISS4_00288	HSISS4_134	+	45885	38623	44893	0.893005	1.00239	-0.0491463	0.00103798
	livM	CP013216	323699	324649	Branched-chain amino acid transport system permease protein LivM (TC 3.A.1.4.1)	HSISS4_00289	HSISS4_135	+	65412	54689	62927	0.886995	0.98562	-0.052079	-0.00629031
	livG1	CP013216	324651	325415	Branched-chain amino acid transport ATP-binding protein LivG (TC 3.A.1.4.1)	HSISS4_00290	HSISS4_136	+	75215	68662	73766	0.968479	1.00481	-0.0139096	0.00208187
	livF	CP013216	325415	326125	Branched-chain amino acid transport ATP-binding protein LivF (TC 3.A.1.4.1)	HSISS4_00291	HSISS4_137	+	66655	64253	64652	1.02268	0.993755	0.00973908	-0.00272068
	HSISS4_00292	CP013216	326260	326919	CBS domain protein	HSISS4_00292	HSISS4_138	+	50636	55455	53871	1.16188	1.09	0.0651597	0.0374257
	cysM1	CP013216	327068	327994	Cysteine synthase	HSISS4_00293	HSISS4_139	-	29535	27135	25096	0.974701	0.870558	-0.0111287	-0.0602024
	HSISS4_00294	CP013216	328096	328722	protein co-occurring with transport systems	HSISS4_00294	HSISS4_140	-	4111	3818	4069	0.985296	1.01408	-0.00643315	0.00607031
	comFA	CP013216	328777	330096	ComF operon protein A, DNA transporter ATPase	HSISS4_00295	HSISS4_141	+	1201	979	1704	0.864805	1.45364	-0.0630819	0.162457
	comFC	CP013216	330077	330739	Competence protein F, phosphoribosyltransferase domain; protein YhgH	HSISS4_00296	HSISS4_142	+	719	719	1057	1.06091	1.50618	0.0256784	0.177876
	HSISS4_00297	CP013216	330818	331366	Ribosomal subunit interface protein	HSISS4_00297	HSISS4_143	+	93257	114889	87072	1.307	0.956593	0.116275	-0.0192728
	ppaC	CP013216	337285	338217	Manganese-dependent inorganic pyrophosphatase	HSISS4_00298	HSISS4_1340	+	61403	73524	57578	1.27033	0.960721	0.103918	-0.0174029
	HSISS4_00299	CP013216	338272	338931	hypothetical protein	HSISS4_00299	HSISS4_1338	+	4980	6398	5276	1.36299	1.08544	0.134493	0.0356055
	HSISS4_00300	CP013216	338961	339494	Cysteinyl-tRNA synthetase related protein	HSISS4_00300	HSISS4_1336	-	47590	53322	44359	1.18869	0.954984	0.0750691	-0.0200039
	recX	CP013216	339565	340341	Regulatory protein recX	HSISS4_00301	HSISS4_1335	-	5996	7749	7401	1.37108	1.26462	0.137062	0.101959
	HSISS4_00302	CP013216	340376	341731	RNA methyltransferase, TrmA family	HSISS4_00302	HSISS4_1334	+	11764	11604	11725	1.04648	1.02115	0.0197311	0.00908793
	asnA	CP013216	341841	342833	Aspartate--ammonia ligase	HSISS4_00303	HSISS4_1333	+	207979	221273	189672	1.12872	0.934359	0.0525873	-0.0294862
	lysC	CP013216	342986	344344	Aspartokinase	HSISS4_00304	HSISS4_1332	-	28365	26001	25138	0.972491	0.907984	-0.0121143	-0.041922
	HSISS4_00305	CP013216	344474	345112	Hydrolase, haloacid dehalogenase-like family	HSISS4_00305	HSISS4_1318	+	9149	9474	9543	1.0986	1.06866	0.0408382	0.0288414
	phaB	CP013216	345324	346115	Trans-2,cis-3-Decenoyl-ACP isomerase	HSISS4_00306	HSISS4_1317	+	30153	29510	28120	1.03829	0.955465	0.0163171	-0.0197851
	HSISS4_00307	CP013216	346220	346654	Transcriptional regulator of fatty acid biosynthesis FabT	HSISS4_00307	HSISS4_1316	+	50673	47084	47151	0.985769	0.953332	-0.00622487	-0.0207556
	fabH	CP013216	346654	347616	3-oxoacyl-acyl-carrier-protein synthase, KASIII	HSISS4_00308	HSISS4_1315	+	82669	72797	76198	0.93422	0.944346	-0.0295508	-0.024869
	acpP	CP013216	347680	347904	Acyl carrier protein	HSISS4_00309	HSISS4_1314	+	80932	85303	74773	1.11821	0.946574	0.0485224	-0.0238454
	fabK	CP013216	348010	348975	Enoyl-acyl-carrier-protein reductase FMN	HSISS4_00310	HSISS4_1313	+	117468	93020	108049	0.840108	0.942391	-0.0756648	-0.0257687
	fabD	CP013216	348998	349918	Malonyl CoA-acyl carrier protein transacylase	HSISS4_00311	HSISS4_1312	+	120160	95513	110329	0.843298	0.940719	-0.074019	-0.0265401
	fabG	CP013216	349931	350665	3-oxoacyl-acyl-carrier protein reductase	HSISS4_00312	HSISS4_1311	+	126377	104419	118725	0.876577	0.962508	-0.0572101	-0.0165958
	fabF	CP013216	350727	351959	3-oxoacyl-acyl-carrier-protein synthase, KASII	HSISS4_00313	HSISS4_1310	+	203823	164393	183505	0.855674	0.922412	-0.0676915	-0.0350752
	accB	CP013216	351963	352457	Biotin carboxyl carrier protein of acetyl-CoA carboxylase	HSISS4_00314	HSISS4_1309	+	84120	68374	77998	0.862323	0.94998	-0.0643299	-0.0222857
	fabZ	CP013216	352454	352879	3-hydroxyacyl-acyl-carrier-protein dehydratase, FabZ form	HSISS4_00315	HSISS4_1308	+	81798	68963	78550	0.894441	0.983861	-0.0484481	-0.0070664
	HSISS4_00316	CP013216	352886	353005	hypothetical protein	HSISS4_00316	HSISS4_1306	+	14591	12445	14889	0.904874	1.04547	-0.0434118	0.0193106
	accC	CP013216	352998	354368	Biotin carboxylase of acetyl-CoA carboxylase	HSISS4_00317	HSISS4_1305	+	171110	136422	160957	0.845838	0.96375	-0.0727126	-0.0160354
	accD	CP013216	354374	355240	Acetyl-coenzyme A carboxyl transferase beta chain	HSISS4_00318	HSISS4_1303	+	131413	109041	121821	0.880298	0.94976	-0.0553701	-0.0223861
	accA	CP013216	355237	356007	Acetyl-coenzyme A carboxyl transferase alpha chain	HSISS4_00319	HSISS4_1302	+	109297	90567	99761	0.879104	0.935153	-0.0559599	-0.0291174
	luxS	CP013216	356036	356518	S-ribosylhomocysteine lyase/Autoinducer-2 production protein LuxS	HSISS4_00320	HSISS4_1301	-	10589	12729	11236	1.27532	1.08714	0.105618	0.0362869
	HSISS4_00321	CP013216	356662	358269	Hydrolase (HAD superfamily)	HSISS4_00321	HSISS4_1300	+	190013	171775	177799	0.95908	0.958685	-0.018145	-0.0183239
	fruR1	CP013216	358481	359227	Transcriptional repressor of the fructose operon, DeoR family	HSISS4_00322	HSISS4_1299	+	5635	5752	5952	1.08294	1.08218	0.0346034	0.0342991
	fruB1	CP013216	359224	360135	1-phosphofructokinase	HSISS4_00323	HSISS4_1298	+	6527	6624	7221	1.07668	1.13348	0.0320851	0.0544138
	HSISS4_00324	CP013216	360132	362108	PTS system, fructose-specific IIA/B/C component	HSISS4_00324	HSISS4_1297	+	18551	16031	18682	0.916794	1.03178	-0.0377283	0.0135861
	gor	CP013216	362256	363608	Glutathione reductase	HSISS4_00325	HSISS4_1296	+	35254	28383	37608	0.854138	1.09295	-0.0684717	0.0386019
	folC1	CP013216	363821	365077	Dihydrofolate synthase/Folylpolyglutamate synthase	HSISS4_00326	HSISS4_1295	-	23846	22846	20958	1.01642	0.90046	0.00707303	-0.0455356
	HSISS4_00327	CP013216	365122	365583	Histone acetyltransferase Gcn5	HSISS4_00327	HSISS4_1294	-	15243	15488	13764	1.07796	0.925133	0.0326033	-0.0337957
	nifS2	CP013216	365692	366837	Putative cysteine desulfurase, associated with tRNA 4-thiouridine synthase	HSISS4_00328	HSISS4_1293	+	21972	18830	22468	0.909199	1.04767	-0.0413409	0.0202249
	thiI	CP013216	366892	368115	tRNA S(4)U 4-thiouridine synthase (former ThiI)	HSISS4_00329	HSISS4_1291	+	29241	23291	31353	0.845034	1.09854	-0.0731257	0.040817
	HSISS4_00330	CP013216	368221	369732	Lipopolysaccharide biosynthesis protein	HSISS4_00330	HSISS4_1289	+	53794	47211	55044	0.931082	1.04835	-0.0310122	0.0205062
	HSISS4_00331	CP013216	369725	371044	hypothetical protein	HSISS4_00331	HSISS4_1287	+	60935	56995	60797	0.992312	1.02222	-0.00335166	0.00954543
	HSISS4_00332	CP013216	371049	371585	hypothetical protein	HSISS4_00332	HSISS4_1286	+	14869	14333	16212	1.02267	1.11708	0.00973374	0.0480849
	rplU	CP013216	371813	372127	LSU ribosomal protein L21p	HSISS4_00333	HSISS4_1285	+	213829	219095	193433	1.08704	0.926817	0.0362443	-0.0330059
	rpmA	CP013216	372163	372453	LSU ribosomal protein L27p	HSISS4_00334	HSISS4_1284	+	257040	252807	220880	1.04344	0.880412	0.0184668	-0.0553142
	HSISS4_00335	CP013216	372511	373206	Acetyltransferase, GNAT family	HSISS4_00335	HSISS4_1283	+	7618	7020	8140	0.97763	1.09475	-0.00982546	0.0393135
	HSISS4_00336	CP013216	373406	373780	Hypothetical protein	HSISS4_00336	HSISS4_1282	+	16023	15457	14522	1.02343	0.928566	0.0100598	-0.0321873
	HSISS4_00337	CP013216	373782	374624	DegV family protein	HSISS4_00337	HSISS4_1280	+	43351	42186	41763	1.0324	0.987013	0.0138476	-0.00567734
	dapB	CP013216	374685	375452	4-hydroxy-tetrahydrodipicolinate reductase	HSISS4_00338	HSISS4_1279	+	36350	33657	35356	0.982312	0.996526	-0.00775061	-0.0015112
	papL	CP013216	375449	376651	tRNA nucleotidyltransferase	HSISS4_00339	HSISS4_1278	+	37797	29990	39139	0.841778	1.06092	-0.0748025	0.0256825
	HSISS4_00340	CP013216	376735	378615	ATPase components of ABC transporters with duplicated ATPase domains	HSISS4_00340	HSISS4_1276	+	38344	31179	38072	0.862667	1.01727	-0.0641568	0.00743837
	HSISS4_00341	CP013216	378694	379197	conserved hypothetical, predicted membrane protein (TMS5)	HSISS4_00341	HSISS4_1275	-	9942	9536	9786	1.01759	1.00847	0.00757088	0.00366154
	HSISS4_00342	CP013216	379266	380027	Nudix-related transcriptional regulator NrtR	HSISS4_00342	HSISS4_1274	-	3060	2632	2984	0.912521	0.999097	-0.0397571	-0.000392515
	nadR	CP013216	380084	381190	Nicotinamide-nucleotide adenylyltransferase, NadR family/Ribosylnicotinamide kinase	HSISS4_00343	HSISS4_1273	-	2135	1848	2235	0.918296	1.07253	-0.0370175	0.0304097
	gdhA	CP013216	381549	382901	NADP-specific glutamate dehydrogenase	HSISS4_00344	HSISS4_1272	+	220739	190932	206992	0.917652	0.960737	-0.0373219	-0.0173954
	HSISS4_00345	CP013216	383080	384723	hypothetical protein	HSISS4_00345	HSISS4_1271	+	17663	15835	19582	0.951113	1.13585	-0.021768	0.0553227
	defA	CP013216	384881	385291	Peptide deformylase	HSISS4_00346	HSISS4_1270	+	2804	3028	3288	1.14566	1.20139	0.0590563	0.0796839
	HSISS4_00347	CP013216	385477	385920	Transcriptional regulator, MarR family	HSISS4_00347	HSISS4_1268	+	3194	2463	4758	0.818103	1.52623	-0.0871921	0.18362
	lmrA1	CP013216	385924	387738	ABC transporter ATP binding protein	HSISS4_00348	HSISS4_1267	+	19937	13434	29003	0.714865	1.49044	-0.145776	0.173313
	lmrA2A	CP013216	387728	389506	Multidrug ABC exporter (DrugE2) family, ATP binding/membrane-spanning protein	HSISS4_00349	HSISS4_1266	+	18761	12738	27567	0.720317	1.50544	-0.142476	0.177664
	HSISS4_00350	CP013216	389614	390237	hypothetical protein	HSISS4_00350	HSISS4_1265	+	4764	4226	6063	0.941101	1.3039	-0.0263639	0.115246
	HSISS4_00351	CP013216	390385	391008	GTP pyrophosphokinase	HSISS4_00351	HSISS4_1264	+	8177	7173	8295	0.930648	1.03933	-0.0312148	0.0167525
	HSISS4_00352	CP013216	391010	391687	Regulation of D-alanyl-lipoteichoic acid biosynthesis, DltR	HSISS4_00352	HSISS4_1263	+	9298	7743	9263	0.883483	1.02069	-0.0538019	0.00889221
	HSISS4_00353	CP013216	391701	392924	Two component system histidine kinase	HSISS4_00353	HSISS4_1261	+	16818	13246	17850	0.835581	1.08741	-0.0780112	0.036394
	pyrH	CP013216	393162	393899	Uridine monophosphate kinase	HSISS4_00354	HSISS4_1260	+	57522	52903	53026	0.975719	0.944463	-0.0106753	-0.024815
	frr	CP013216	393914	394471	Ribosome recycling factor	HSISS4_00355	HSISS4_1259	+	62593	61938	56449	1.04981	0.923976	0.0211098	-0.0343394
	HSISS4_00356	CP013216	394561	395418	S1 RNA binding domain	HSISS4_00356	HSISS4_1258	+	41793	33806	40876	0.858161	1.00206	-0.0664314	0.000894936
	HSISS4_00357	CP013216	395427	395642	hypothetical protein	HSISS4_00357	HSISS4_1256	+	12234	9820	11308	0.851572	0.946994	-0.0697786	-0.0236526
	pcsB2	CP013216	395882	397150	GBS surface immunogenic protein	HSISS4_00358	HSISS4_1255	+	153990	120482	139020	0.830057	0.924943	-0.080892	-0.0338851
	phoH	CP013216	397230	398294	Phosphate starvation-inducible protein PhoH, predicted ATPase	HSISS4_00359	HSISS4_1254	+	14509	14670	14672	1.07268	1.03605	0.030471	0.0153819
	HSISS4_00360	CP013216	398420	399118	hypothetical protein	HSISS4_00360	HSISS4_1253	+	3623	3540	4751	1.03661	1.34353	0.0156133	0.128247
	HSISS4_00361	CP013216	399271	400359	hypothetical protein	HSISS4_00361	HSISS4_1251	+	28817	29720	33114	1.09415	1.17732	0.0390784	0.070893
	HSISS4_00362	CP013216	400489	401367	hypothetical protein	HSISS4_00362	HSISS4_1249	+	8370	8083	8723	1.02453	1.06775	0.0105255	0.0284705
	metG	CP013216	401477	403480	Methionyl-tRNA synthetase	HSISS4_00363	HSISS4_1248	+	98475	76673	91994	0.826028	0.957114	-0.0830051	-0.0190364
	HSISS4_00364	CP013216	403685	404530	oxidoreductase, aldo/keto reductase family	HSISS4_00364	HSISS4_1247	-	2103	1682	2444	0.848526	1.19067	-0.0713349	0.075792
	HSISS4_00365	CP013216	404541	405437	Transcriptional regulator, LysR family	HSISS4_00365	HSISS4_1246	-	1794	1598	2388	0.945002	1.36377	-0.0245673	0.134742
	HSISS4_00366	CP013216	405672	406412	hypothetical protein	HSISS4_00366		-	6954	7433	8410	1.13399	1.23906	0.0546078	0.0930914
	HSISS4_00367	CP013216	406823	408760	hypothetical protein	HSISS4_00367	HSISS4_1244	+	268762	267713	264530	1.05677	1.00841	0.02398	0.00363716
	coiA	CP013216	410058	411017	Competence protein CoiA	HSISS4_00368	HSISS4_1242	+	3741	3210	6238	0.910323	1.70839	-0.0408043	0.232588
	pepB	CP013216	411028	412833	Oligoendopeptidase F	HSISS4_00369	HSISS4_1241	+	57231	56624	57652	1.04966	1.03208	0.0210476	0.0137131
	oxlT	CP013216	413050	414270	Major facilitator:Oxalate:Formate Antiporter	HSISS4_00370	HSISS4_1240	+	7888	5279	7737	0.710008	1.00493	-0.148737	0.00213579
	HSISS4_00371	CP013216	414378	415049	O-methyltransferase family protein C1	HSISS4_00371	HSISS4_1239	+	8485	7224	7293	0.903242	0.880612	-0.0441957	-0.0552155
	prtM	CP013216	415111	416253	Foldase protein PrsA precursor	HSISS4_00372	HSISS4_1238	+	124069	112017	115429	0.957853	0.953195	-0.0187009	-0.0208183
	HSISS4_00373	CP013216	416592	416933	hypothetical protein	HSISS4_00373	HSISS4_1237	+	8761	7319	8477	0.886291	0.991331	-0.0524235	-0.0037814
	alaS	CP013216	417102	419720	Alanyl-tRNA synthetase	HSISS4_00374	HSISS4_1236	+	86440	68627	81770	0.842284	0.969191	-0.0745413	-0.0135907
	HSISS4_00375	CP013216	419896	422451	putative choline binding protein	HSISS4_00375	HSISS4_1235	+	35729	32097	38831	0.953064	1.11349	-0.020878	0.0466878
	tnpSth1A	CP013216	422562	423527	Mobile element protein	HSISS4_00376	HSISS4_2012	-	1057	1093	1706	1.09704	1.65361	0.0402236	0.218434
	tnpSth1B	CP013216	423524	424201	ISSth1, transposase (orf1), IS3 family	HSISS4_00377		-	292	327	576	1.18807	2.02102	0.0748433	0.30557
	HSISS4_00378	CP013216	424458	425192	response regulator	HSISS4_00378	HSISS4_1233	+	8775	9100	10441	1.1002	1.21906	0.0414727	0.0860251
	HSISS4_00379	CP013216	425189	426508	Histidine kinase of the competence regulon ComD	HSISS4_00379	HSISS4_1232	+	13864	14124	17650	1.08081	1.30433	0.0337476	0.115386
	HSISS4_00380	CP013216	426606	427256	hypothetical protein	HSISS4_00380	HSISS4_1230	+	11501	13494	13664	1.24475	1.21723	0.0950835	0.0853723
	cbpD3	CP013216	427531	430671	D-alanyl-D-alanine carboxypeptidase	HSISS4_00381	HSISS4_1229	+	74039	61973	87493	0.888015	1.21072	-0.0515796	0.0830429
	HSISS4_00382	CP013216	430804	431586	Aliphatic amidase AmiE	HSISS4_00382	HSISS4_1228	+	2170	1868	2586	0.913262	1.22095	-0.0394045	0.0866989
	aspC3	CP013216	431596	432777	Glutamine-dependent 2-keto-4-methylthiobutyrate transaminase	HSISS4_00383	HSISS4_1227	+	4147	3802	4789	0.97265	1.18315	-0.0120435	0.0730409
	argC	CP013216	432905	433927	N-acetyl-gamma-glutamyl-phosphate reductase	HSISS4_00384	HSISS4_1225	+	2395	2559	2549	1.13356	1.09042	0.0544432	0.0375944
	argJ	CP013216	433956	435149	Glutamate N-acetyltransferase/N-acetylglutamate synthase	HSISS4_00385	HSISS4_1224	+	3140	2674	3302	0.903463	1.0774	-0.0440898	0.0323775
	argB	CP013216	435176	435913	Acetylglutamate kinase	HSISS4_00386	HSISS4_1223	+	1975	1487	1981	0.798771	1.02766	-0.0975777	0.0118475
	argD	CP013216	435917	437047	Acetylornithine aminotransferase	HSISS4_00387	HSISS4_1221	+	2999	2217	2948	0.784274	1.00712	-0.105532	0.00308111
	HSISS4_00388	CP013216	437088	437966	Polysaccharide deacetylase	HSISS4_00388	HSISS4_1220	-	26773	22420	25283	0.888417	0.967524	-0.051383	-0.0143383
	hom	CP013216	438141	439427	Homoserine dehydrogenase	HSISS4_00389	HSISS4_1218	+	78839	78945	66698	1.06234	0.866766	0.0262619	-0.0620982
	thrB	CP013216	439511	440371	Homoserine kinase	HSISS4_00390	HSISS4_1216	+	18087	14272	16830	0.837137	0.95334	-0.0772033	-0.0207523
	HSISS4_00391	CP013216	440364	441248	RarD protein	HSISS4_00391	HSISS4_1215	+	12236	10605	11825	0.919495	0.990129	-0.0364504	-0.00430823
	HSISS4_00392	CP013216	441361	441978	hypothetical protein	HSISS4_00392	HSISS4_1214	+	21160	22137	20280	1.10989	0.981934	0.0452815	-0.00791762
	HSISS4_00393	CP013216	442112	442315	hypothetical protein	HSISS4_00393	HSISS4_1213	+	34477	40484	34146	1.24575	1.01471	0.0954323	0.00634046
	HSISS4_00394	CP013216	442763	443341	hypothetical protein	HSISS4_00394	HSISS4_1212	+	10154	9195	9001	0.960711	0.908205	-0.017407	-0.0418163
	HSISS4_00395	CP013216	443328	443888	Acetyltransferase	HSISS4_00395	HSISS4_1211	+	9837	8732	9164	0.941737	0.954449	-0.0260705	-0.0202475
	HSISS4_00396	CP013216	443888	444466	hypothetical protein	HSISS4_00396	HSISS4_1209	+	7870	7102	7648	0.95738	0.995642	-0.0189157	-0.00189676
	valS	CP013216	444459	447110	Valyl-tRNA synthetase	HSISS4_00397	HSISS4_1208	+	67001	59753	56940	0.946143	0.870695	-0.0240432	-0.0601337
	HSISS4_00398	CP013216	447182	449593	hypothetical protein	HSISS4_00398		+	11525	13362	11693	1.23001	1.03948	0.0899089	0.0168151
	atpE	CP013216	450105	450302	ATP synthase F0 sector subunit c	HSISS4_00399	HSISS4_1207	+	25443	23431	22408	0.977014	0.902329	-0.0100991	-0.0446351
	atpB	CP013216	450335	451042	ATP synthase F0 sector subunit a	HSISS4_00400	HSISS4_1206	+	128695	123501	133165	1.01809	1.06013	0.0077872	0.0253585
	atpF	CP013216	451063	451560	ATP synthase F0 sector subunit b	HSISS4_00401	HSISS4_1204	+	88193	79118	86540	0.951743	1.00534	-0.0214804	0.00231287
	atpH	CP013216	451560	452096	ATP synthase delta chain	HSISS4_00402	HSISS4_1203	+	97669	89839	102198	0.975858	1.07205	-0.0106134	0.0302157
	atpA	CP013216	452112	453617	ATP synthase alpha chain	HSISS4_00403	HSISS4_1202	+	273535	244300	260559	0.947521	0.97594	-0.023411	-0.0105767
	atpG	CP013216	453636	454514	ATP synthase gamma chain	HSISS4_00404	HSISS4_1201	+	182232	177592	177923	1.0339	1.00032	0.0144772	0.000137543
	atpD	CP013216	454592	455998	ATP synthase beta chain	HSISS4_00405	HSISS4_1200	+	275897	268066	250187	1.0308	0.929069	0.0131732	-0.0319521
	atpC	CP013216	456011	456427	ATP synthase epsilon chain	HSISS4_00406	HSISS4_1198	+	77516	76506	70986	1.04709	0.938235	0.0199825	-0.0276886
	ftsW	CP013216	456689	457969	Cell division protein FtsW	HSISS4_00407	HSISS4_1195	+	30751	29259	31168	1.00944	1.03844	0.00407864	0.0163798
	tuf	CP013216	458207	459403	Translation elongation factor Tu	HSISS4_00408	HSISS4_1194	+	2280637	2224749	1890441	1.03491	0.849253	0.0149033	-0.0709629
	tpiA	CP013216	459658	460416	Triosephosphate isomerase	HSISS4_00409	HSISS4_1193	+	218099	231267	170128	1.12496	0.799194	0.0511384	-0.0973478
	tkt	CP013216	460682	462667	Transketolase	HSISS4_00410	HSISS4_1192	+	128738	125437	122175	1.03371	0.972312	0.0143973	-0.0121943
	tmk	CP013216	462956	463585	Thymidylate kinase	HSISS4_00411	HSISS4_1191	+	6223	5613	6926	0.956916	1.14028	-0.0191264	0.0570128
	dnaH	CP013216	463594	464469	DNA polymerase III delta prime subunit	HSISS4_00412	HSISS4_1189	+	11143	10150	12987	0.966367	1.19409	-0.0148577	0.0770368
	sip	CP013216	464466	465272	Stage 0 sporulation protein YaaT	HSISS4_00413	HSISS4_1188	+	14040	12774	16523	0.965246	1.20574	-0.0153618	0.0812519
	HSISS4_00414	CP013216	465259	465579	DNA replication intiation control protein YabA	HSISS4_00414	HSISS4_1187	+	8551	7509	9378	0.93163	1.12363	-0.0307564	0.0506234
	HSISS4_00415	CP013216	465582	466448	rRNA small subunit methyltransferase I	HSISS4_00415	HSISS4_1186	+	20951	21217	22464	1.07438	1.09853	0.0311576	0.0408124
	amtB	CP013216	466586	467821	Ammonium transporter	HSISS4_00416	HSISS4_1185	+	1449	1268	1597	0.928387	1.12919	-0.0322707	0.0527666
	gnlB	CP013216	467832	468173	Nitrogen regulatory protein P-II	HSISS4_00417	HSISS4_1184	+	1017	1005	1157	1.04839	1.16558	0.0205235	0.0665425
	mur1A	CP013216	468265	468921	Peptidoglycan hydrolase	HSISS4_00418	HSISS4_1183	+	8845	8603	8842	1.03188	1.0242	0.0136305	0.0103828
	HSISS4_00419	CP013216	468939	469760	Hydrolase (HAD superfamily)	HSISS4_00419	HSISS4_1182	+	15299	14917	14195	1.03442	0.95061	0.0146968	-0.0219976
	HSISS4_00420	CP013216	469778	470314	signal peptide containing protein	HSISS4_00420	HSISS4_1181	-	2240	1863	2450	0.882355	1.12059	-0.0543568	0.0494482
	HSISS4_00421	CP013216	470512	471588	hypothetical protein	HSISS4_00421	HSISS4_1180	+	3965	3398	4541	0.909198	1.17338	-0.0413414	0.0694384
	HSISS4_00422	CP013216	471726	473357	Sodium-dependent phosphate transporter	HSISS4_00422	HSISS4_1179	+	41964	36364	40767	0.919334	0.995318	-0.0365268	-0.00203803
	nagA	CP013216	473442	474590	N-acetylglucosamine-6-phosphate deacetylase	HSISS4_00423	HSISS4_1178	+	4536	4701	4081	1.0995	0.921772	0.0411956	-0.0353764
	HSISS4_00424	CP013216	474696	475940	hypothetical protein	HSISS4_00424	HSISS4_1177	+	2183	2046	2370	0.994329	1.11231	-0.00246971	0.0462247
	glyQ	CP013216	476395	477312	Glycyl-tRNA synthetase alpha chain	HSISS4_00425	HSISS4_1176	+	11257	10561	9684	0.995316	0.881378	-0.00203922	-0.0548378
	glyS	CP013216	477595	479631	Glycyl-tRNA synthetase beta chain	HSISS4_00426	HSISS4_1175	+	43311	41995	35492	1.02867	0.839581	0.0122778	-0.0759376
	HSISS4_00427	CP013216	479665	479922	hypothetical protein	HSISS4_00427	HSISS4_1174	+	9372	9995	7992	1.13143	0.873682	0.0536289	-0.0586467
	cycA	CP013216	480091	481482	Amino acid permease	HSISS4_00428	HSISS4_1173	+	20258	17601	18712	0.921763	0.946354	-0.0353808	-0.0239463
	HSISS4_00429	CP013216	481552	482187	hypothetical protein	HSISS4_00429	HSISS4_1172	-	59522	58313	63457	1.03936	1.09228	0.0167663	0.0383321
	HSISS4_00430	CP013216	482493	484394	PTS system, trehalose-specific IIBC component	HSISS4_00430	HSISS4_1171	+	4570	3884	5288	0.901657	1.18551	-0.0449586	0.0739053
	ppiA	CP013216	484431	485189	Peptidyl-prolyl cis-trans isomerase	HSISS4_00431	HSISS4_1170	-	14695	13059	15006	0.942798	1.04623	-0.0255813	0.0196254
	HSISS4_00432	CP013216	485477	486862	hypothetical protein	HSISS4_00432	HSISS4_1169	+	70266	74027	66002	1.1177	0.96237	0.0483233	-0.016658
	HSISS4_00433	CP013216	487254	487490	hypothetical protein	HSISS4_00433		+	1529	1764	1479	1.22397	0.991039	0.0877695	-0.00390922
	HSISS4_00434	CP013216	487512	487979	hypothetical protein	HSISS4_00434		+	1925	2440	1826	1.34474	0.971852	0.128637	-0.0123999
	HSISS4_00435	CP013216	488066	488395	hypothetical protein	HSISS4_00435		+	2683	3004	2489	1.18784	0.950461	0.0747577	-0.0220657
	HSISS4_00436	CP013216	488611	489849	hypothetical protein	HSISS4_00436	HSISS4_1167	+	45279	49417	45107	1.15787	1.02065	0.0636579	0.00887721
	HSISS4_00437	CP013216	489965	490870	Cysteine and methionine metabolism regulator CmbR, LysR family	HSISS4_00437	HSISS4_1166	+	13637	11002	13935	0.855916	1.04693	-0.0675688	0.0199182
	lspA	CP013216	490879	491340	Lipoprotein signal peptidase	HSISS4_00438	HSISS4_1164	+	7515	6693	7859	0.944866	1.07144	-0.0246298	0.0299684
	rluD	CP013216	491324	492214	Ribosomal large subunit pseudouridine synthase D	HSISS4_00439	HSISS4_1163	+	16549	14501	16066	0.929618	0.99464	-0.0316954	-0.0023339
	pyrR	CP013216	492435	492956	Uracil phosphoribosyltransferase /Pyrimidine operon regulatory protein PyrR	HSISS4_00440	HSISS4_1162	+	10522	10235	10279	1.03197	1.00088	0.0136679	0.000382661
	pyrP	CP013216	493261	494538	Uracil permease	HSISS4_00441	HSISS4_1160	+	25390	22168	26187	0.92628	1.0567	-0.0332578	0.0239531
	pyrB	CP013216	494563	495489	Aspartate carbamoyltransferase	HSISS4_00442	HSISS4_1157	+	24956	22377	26114	0.951273	1.07208	-0.0216947	0.0302285
	carA	CP013216	495651	496739	Carbamoyl-phosphate synthase small chain	HSISS4_00443	HSISS4_1156	+	40361	36166	43056	0.950642	1.09295	-0.021983	0.0386019
	carB	CP013216	496970	500149	Carbamoyl-phosphate synthase large chain	HSISS4_00444	HSISS4_1155	+	169539	143998	175656	0.901084	1.06151	-0.0452348	0.0259235
	HSISS4_00445	CP013216	500515	501270	Protein-L-isoD(D-D) O-methyltransferase	HSISS4_00445	HSISS4_1154	+	1624	1361	1686	0.8891	1.06366	-0.0510495	0.0268016
	HSISS4_00446	CP013216	501333	502586	Periplasmic component of efflux system	HSISS4_00446	HSISS4_1153	+	17375	13863	19183	0.846469	1.13115	-0.0723892	0.0535218
	HSISS4_00447	CP013216	502579	503283	ABC transporter ATP-binding protein	HSISS4_00447	HSISS4_1152	+	10328	7645	11497	0.785307	1.14051	-0.10496	0.0570984
	HSISS4_00448	CP013216	503293	504501	ABC transporter permease protein	HSISS4_00448	HSISS4_1151	+	17063	13417	18969	0.834216	1.13899	-0.0787216	0.0565191
	rplJ	CP013216	504792	505295	LSU ribosomal protein L10p (P0)	HSISS4_00449	HSISS4_1149	+	326454	365238	284283	1.18695	0.892193	0.0744324	-0.049541
	rplL	CP013216	505371	505739	LSU ribosomal protein L7/L12 (P1/P2)	HSISS4_00450	HSISS4_1148	+	246038	259723	208796	1.11992	0.869461	0.0491866	-0.0607499
	HSISS4_00451	CP013216	505938	506060	hypothetical protein	HSISS4_00451	HSISS4_1147	+	8	6	21	0.795682	2.68942	-0.0992603	0.429659
	HSISS4_00452	CP013216	506108	506218	hypothetical protein	HSISS4_00452		+	24	27	57	1.19352	2.43329	0.0768309	0.386194
	HSISS4_00453	CP013216	506215	507192	hypothetical protein	HSISS4_00453	HSISS4_1146	+	175	143	242	0.866915	1.4168	-0.0620236	0.151307
	HSISS4_00454	CP013216	507250	507843	hypothetical protein	HSISS4_00454	HSISS4_1145	+	357	332	390	0.986616	1.11925	-0.00585173	0.0489265
	HSISS4_00455	CP013216	508071	509624	Glycine betaine transporter OpuD	HSISS4_00455	HSISS4_1142	+	24165	21641	25510	0.950099	1.08157	-0.0222311	0.0340538
	HSISS4_00456	CP013216	509987	511723	ABC transporter, ATP-binding/permease protein	HSISS4_00456	HSISS4_1140	+	14955	11575	16939	0.821132	1.16046	-0.085587	0.0646314
	HSISS4_00457	CP013216	511736	513523	ABC transporter, ATP-binding/permease protein	HSISS4_00457	HSISS4_1139	+	22045	16894	23900	0.813019	1.11075	-0.0898992	0.0456179
	queA	CP013216	513621	514664	S-adenosylmethionine:tRNA ribosyltransferase-isomerase	HSISS4_00458	HSISS4_1138	-	11542	8720	11117	0.801519	0.986817	-0.0960862	-0.00576337
	nagB	CP013216	514817	515518	Glucosamine-6-phosphate deaminase	HSISS4_00459	HSISS4_1137	+	11804	12615	10551	1.1338	0.915787	0.0545365	-0.0382055
	HSISS4_00460	CP013216	515527	515874	hypothetical protein	HSISS4_00460	HSISS4_1136	+	7078	7538	5624	1.12986	0.814076	0.053024	-0.0893352
	HSISS4_00461	CP013216	516044	517027	Rhodanese domain protein UPF0176, Firmicutes subgroup	HSISS4_00461	HSISS4_1135	+	21120	14574	17345	0.732088	0.841415	-0.135437	-0.0749895
	HSISS4_00462	CP013216	517145	517828	hypothetical protein	HSISS4_00462	HSISS4_1134	+	19527	18163	20049	0.986803	1.05193	-0.00576954	0.0219873
	rsuA1	CP013216	517904	518680	Ribosomal small subunit pseudouridine synthase A	HSISS4_00463	HSISS4_1133	+	8014	5859	8892	0.775626	1.13679	-0.110347	0.0556802
	hipO1	CP013216	518926	520071	N-acetyl-L,L-diaminopimelate deacetylase	HSISS4_00464	HSISS4_1132	+	14865	10803	16696	0.771006	1.15074	-0.112942	0.0609776
	HSISS4_00465	CP013216	520099	520224	hypothetical protein	HSISS4_00465	HSISS4_1131	+	3087	2395	3663	0.82309	1.21571	-0.0845527	0.0848304
	HSISS4_00466	CP013216	520520	521632	Alanine dehydrogenase	HSISS4_00466	HSISS4_1130	+	16535	16622	13933	1.06649	0.863317	0.0279575	-0.0638295
	HSISS4_00467	CP013216	521875	522237	hypothetical protein	HSISS4_00467	HSISS4_1129	+	2281	2433	2604	1.13161	1.16962	0.0536952	0.0680458
	HSISS4_00468	CP013216	522273	523073	hypothetical protein	HSISS4_00468	HSISS4_1128	+	6259	6314	6435	1.07023	1.05335	0.029478	0.0225737
	HSISS4_00469	CP013216	523215	524531	Putative Dihydrolipoamide dehydrogenase/Mercuric ion FAD-dependent NAD(P)-disulphide oxidoreductase	HSISS4_00469	HSISS4_1127	+	197590	201438	200465	1.08157	1.03945	0.0340548	0.0168037
	mvaK1	CP013216	524774	525652	Mevalonate kinase	HSISS4_00470	HSISS4_1125	+	8868	7002	9470	0.837674	1.09409	-0.0769252	0.0390544
	mvaD	CP013216	525634	526578	Diphosphomevalonate decarboxylase	HSISS4_00471	HSISS4_1117	+	14189	11217	14221	0.838694	1.02685	-0.0763967	0.0115084
	mvaK2	CP013216	526571	527566	Phosphomevalonate kinase	HSISS4_00472	HSISS4_1116	+	15123	12294	15106	0.862449	1.02339	-0.0642663	0.0100416
	idi	CP013216	527616	528620	Isopentenyl-diphosphate delta-isomerase, FMN-dependent	HSISS4_00473	HSISS4_1115	+	19112	15951	17785	0.885442	0.953406	-0.0528398	-0.0207222
	tnp657A	CP013216	528780	529253	Mobile element protein	HSISS4_00474		+	295	270	483	0.971002	1.67747	-0.0127799	0.224655
	tnpSth1C	CP013216	529469	530434	Mobile element protein	HSISS4_00475	HSISS4_2012	-	1048	1082	1799	1.09533	1.75873	0.0395444	0.2452
	tnpSth1D	CP013216	530431	531108	ISSth1, transposase (orf1), IS3 family	HSISS4_00476		-	319	327	607	1.08752	1.94952	0.0364355	0.289928
	livG2	CP013216	531313	531810	ABC-type multidrug transport system, ATPase component	HSISS4_00477	HSISS4_1114	+	658	647	895	1.04317	1.39357	0.0183568	0.144127
	HSISS4_00478	CP013216	531844	532152	hypothetical protein	HSISS4_00478	HSISS4_1113	+	515	494	687	1.01765	1.36672	0.00759812	0.13568
	HSISS4_00479	CP013216	532145	532864	hypothetical protein	HSISS4_00479	HSISS4_1112	+	1108	1174	1560	1.1241	1.4425	0.0508067	0.159115
	pacL2B	CP013216	533417	536077	Mg(2+) transport ATPase, P-type	HSISS4_00480	HSISS4_1111	+	58998	49874	63073	0.896841	1.09531	-0.0472847	0.0395363
	gcaD	CP013216	536363	537745	N-acetylglucosamine-1-phosphate uridyltransferase/Glucosamine-1-phosphate N-acetyltransferase	HSISS4_00481	HSISS4_1110	+	47217	39473	46502	0.886911	1.00903	-0.0521199	0.00390333
	HSISS4_00482	CP013216	537825	538373	ADP-ribose pyrophosphatase	HSISS4_00482	HSISS4_1109	+	20543	17180	20809	0.887233	1.03781	-0.0519623	0.0161174
	HSISS4_00483	CP013216	538377	538637	hypothetical protein	HSISS4_00483	HSISS4_1108	+	10023	8468	9991	0.896317	1.02127	-0.0475385	0.00914132
	pfs	CP013216	538704	539396	5'-methylthioadenosine nucleosidase/S-adenosylhomocysteine nucleosidase	HSISS4_00484	HSISS4_1107	+	23038	19975	23514	0.919857	1.04571	-0.0362796	0.0194118
	HSISS4_00485	CP013216	539789	542815	hypothetical protein	HSISS4_00485	HSISS4_1106	+	135725	125425	108694	0.980399	0.820495	-0.00859734	-0.0859242
	HSISS4_00486	CP013216	542946	543944	Glycosyltransferase LafB, responsible for the formation of Gal-Glc-DAG	HSISS4_00486	HSISS4_1104	+	21578	18401	21331	0.904708	1.01281	-0.0434914	0.00553012
	HSISS4_00487	CP013216	543945	545267	Glycosyltransferase LafA, responsible for the formation of Glc-DAG	HSISS4_00487	HSISS4_1103	+	28831	23977	28758	0.882294	1.02195	-0.0543865	0.00942907
	HSISS4_00488	CP013216	545726	546118	hypothetical protein	HSISS4_00488	HSISS4_1102	+	13203	11079	13685	0.890238	1.06195	-0.0504937	0.0261023
	thrS	CP013216	546167	548113	Threonyl-tRNA synthetase	HSISS4_00489	HSISS4_1101	+	69299	56422	67267	0.863774	0.994501	-0.0636001	-0.00239482
	HSISS4_00490	CP013216	548163	549101	unknown	HSISS4_00490	HSISS4_1100	+	13621	12672	12692	0.986994	0.954665	-0.00568543	-0.0201488
	HSISS4_00491	CP013216	549131	550189	hypothetical protein	HSISS4_00491	HSISS4_1099	+	15056	14919	13323	1.05126	0.906614	0.0217085	-0.0425775
	HSISS4_00492	CP013216	550263	550454	phage shock protein C, PspC	HSISS4_00492	HSISS4_1098	-	21777	17436	25597	0.849429	1.20426	-0.0708728	0.0807211
	hlyIII	CP013216	550511	551188	Hemolysin III	HSISS4_00493	HSISS4_1097	-	43983	32140	48986	0.775246	1.14108	-0.110561	0.0573172
	HSISS4_00494	CP013216	551181	551630	hypothetical protein	HSISS4_00494	HSISS4_1096	-	28145	22340	28993	0.842094	1.05541	-0.0746397	0.023422
	mvaA	CP013216	551799	553070	Hydroxymethylglutaryl-CoA reductase	HSISS4_00495	HSISS4_1095	-	12492	10218	12857	0.867785	1.05448	-0.0615877	0.0230378
	mvaS	CP013216	553072	554238	Hydroxymethylglutaryl-CoA synthase	HSISS4_00496	HSISS4_1094	-	17888	15668	17074	0.929245	0.977921	-0.0318698	-0.00969642
	thyA	CP013216	554710	555570	Thymidylate synthase	HSISS4_00497	HSISS4_1093	+	12745	13028	13606	1.08447	1.09376	0.0352163	0.0389207
	folA	CP013216	555678	556181	Dihydrofolate reductase	HSISS4_00498	HSISS4_1092	+	24227	20325	21205	0.89004	0.896745	-0.0505907	-0.0473313
	HSISS4_00499	CP013216	556186	556356	hypothetical protein	HSISS4_00499	HSISS4_1091	+	7707	6474	7463	0.891181	0.992106	-0.0500343	-0.00344183
	clpX	CP013216	556374	557600	ATP-dependent Clp protease ATP-binding subunit ClpX	HSISS4_00500	HSISS4_1090	+	59543	46686	54844	0.83183	0.943688	-0.0799656	-0.0251715
	engB	CP013216	557610	558209	GTP-binding protein EngB	HSISS4_00501	HSISS4_1089	+	37993	30737	36637	0.858294	0.987976	-0.0663637	-0.00525359
	rocE1	CP013216	558339	558548	S-methylmethionine permease	HSISS4_00502	HSISS4_1088	+	833	636	767	0.81001	0.943367	-0.0915095	-0.0253195
	rocE2	CP013216	558532	559716	S-methylmethionine permease	HSISS4_00503	HSISS4_1088	+	4963	3663	4679	0.783017	0.965915	-0.106229	-0.0150611
	mmuM	CP013216	559728	560678	Homocysteine S-methyltransferase	HSISS4_00504	HSISS4_1087	+	4783	3476	4681	0.771006	1.00269	-0.112942	0.00116835
	HSISS4_00505	CP013216	560791	561045	hypothetical protein	HSISS4_00505	HSISS4_1086	+	9152	9551	9107	1.10716	1.01951	0.0442112	0.00838942
	HSISS4_00506	CP013216	561120	561497	hypothetical protein	HSISS4_00506	HSISS4_1085	+	15587	16175	15057	1.10093	0.989706	0.0417602	-0.00449399
	HSISS4_00507	CP013216	561615	562256	Acyl-phosphate:glycerol-3-phosphate O-acyltransferase PlsY	HSISS4_00507	HSISS4_1084	-	15211	13768	14604	0.960266	0.983658	-0.0176085	-0.00715585
	parE	CP013216	562394	564343	Topoisomerase IV subunit B	HSISS4_00508	HSISS4_1083	+	12329	11641	13577	1.00171	1.12825	0.000740836	0.0524061
	HSISS4_00509	CP013216	564499	565047	hypothetical protein	HSISS4_00509	HSISS4_1081	+	6421	6667	7573	1.10155	1.20836	0.0420062	0.0821954
	HSISS4_00510	CP013216	565052	565579	hypothetical protein	HSISS4_00510	HSISS4_1081	+	7811	7873	9209	1.06933	1.20791	0.029112	0.0820359
	parC	CP013216	565666	568122	Topoisomerase IV subunit A	HSISS4_00511	HSISS4_1078	+	58938	51209	60563	0.921784	1.05279	-0.0353707	0.0223421
	bcaT	CP013216	568288	569310	Branched-chain amino acid aminotransferase	HSISS4_00512	HSISS4_1077	+	46138	43931	39097	1.01016	0.86819	0.00439072	-0.0613852
	HSISS4_00513	CP013216	569429	569659	hypothetical protein	HSISS4_00513	HSISS4_1076	+	7859	9238	6458	1.24706	0.841901	0.0958891	-0.0747392
	rpsA	CP013216	570061	571263	SSU ribosomal protein S1p	HSISS4_00514	HSISS4_1075	+	751102	708731	623828	1.00106	0.850934	0.000460911	-0.070104
	HSISS4_00515	CP013216	572051	572671	hypothetical protein	HSISS4_00515	HSISS4_1074	+	27702	29098	27633	1.11437	1.02199	0.0470304	0.009447
	HSISS4_00516	CP013216	572754	573437	hypothetical protein	HSISS4_00516	HSISS4_1073	+	16524	14882	17395	0.955486	1.07855	-0.0197755	0.0328393
	murN	CP013216	573415	574650	tRNA-dependent lipid II-Ala--L-alanine ligase	HSISS4_00517	HSISS4_1073	+	33049	28790	35935	0.924191	1.11401	-0.0342383	0.0468894
	HSISS4_00518	CP013216	574748	575710	NAD-dependent oxidoreductase	HSISS4_00518	HSISS4_1072	+	20578	18367	21770	0.94692	1.08389	-0.0236865	0.0349854
	HSISS4_00519	CP013216	575756	576058	hypothetical protein	HSISS4_00519	HSISS4_1071	-	29851	33965	27931	1.20712	0.958645	0.0817511	-0.0183423
	HSISS4_00520	CP013216	576068	576526	Mutator mutT protein (7,8-dihydro-8-oxoguanine-triphosphatase)	HSISS4_00520	HSISS4_1070	-	19391	22512	18356	1.23166	0.969858	0.0904923	-0.0132921
	clpE	CP013216	576669	578939	ATP-dependent Clp protease, ATP-binding subunit ClpE	HSISS4_00521	HSISS4_1069	-	108433	82406	131054	0.806261	1.23828	-0.0935242	0.0928189
	argF	CP013216	579182	580162	Ornithine carbamoyltransferase	HSISS4_00522	HSISS4_1068	+	7859	10103	7144	1.36383	0.931331	0.134761	-0.0308958
	HSISS4_00523	CP013216	580231	580461	hypothetical protein	HSISS4_00523	HSISS4_1067	+	13112	14340	10311	1.16027	0.805679	0.0645586	-0.0938381
	HSISS4_00524	CP013216	580775	581455	ABC transporter membrane-spanning permease - glutamine transport	HSISS4_00524	HSISS4_1066	+	24375	26157	21960	1.13847	0.923034	0.0563217	-0.0347822
	HSISS4_00525	CP013216	581455	582189	Glutamine transport ATP-binding protein GlnQ (TC 3.A.1.3.2)	HSISS4_00525	HSISS4_1065	+	35924	39478	33902	1.16587	0.966876	0.0666489	-0.0146293
	feoA	CP013216	582361	582837	Ferrous iron transport protein A	HSISS4_00526	HSISS4_1064	+	2234	2202	2651	1.04571	1.21578	0.0194125	0.0848567
	feoB	CP013216	582834	584972	Ferrous iron transport protein B	HSISS4_00527	HSISS4_1063	+	11898	13105	13770	1.16853	1.18574	0.0676415	0.0739901
	HSISS4_00528	CP013216	584990	585130	hypothetical protein	HSISS4_00528	HSISS4_1062	+	1052	1205	1099	1.21521	1.07032	0.0846497	0.029512
	HSISS4_00529	CP013216	585285	586061	hypothetical protein	HSISS4_00529	HSISS4_1061	+	2552	2882	1405	1.1981	0.564061	0.0784917	-0.248674
	folD	CP013216	586211	587065	Methylenetetrahydrofolate dehydrogenase (NADP+)/Methenyltetrahydrofolate cyclohydrolase	HSISS4_00530	HSISS4_1060	+	4493	4160	4770	0.98228	1.08771	-0.00776469	0.0365121
	HSISS4_00531	CP013216	587069	587905	NAD(P)HX dehydratase	HSISS4_00531	HSISS4_1059	+	5024	4714	5745	0.995447	1.17158	-0.00198165	0.0687705
	pbp2B	CP013216	588027	590141	Uncharacterized protein YqgF	HSISS4_00532	HSISS4_1058	+	21523	22201	21942	1.09433	1.04449	0.0391481	0.0189035
	recR	CP013216	590282	590878	Recombination protein RecR	HSISS4_00533	HSISS4_1057	+	13558	13842	14769	1.08313	1.11605	0.0346816	0.0476856
	HSISS4_00534	CP013216	590979	591821	Transcription antiterminator	HSISS4_00534	HSISS4_1055	+	5247	5936	5438	1.20022	1.06184	0.0792612	0.0260582
	HSISS4_00535	CP013216	592031	592528	Metal-dependent hydrolase YbeY, involved in rRNA and/or ribosome maturation and assembly	HSISS4_00535	HSISS4_1054	+	15010	14841	15098	1.04896	1.03055	0.0207609	0.0130688
	dgk	CP013216	592509	592913	Diacylglycerol kinase	HSISS4_00536	HSISS4_1053	+	13295	12858	13275	1.02604	1.023	0.0111635	0.00987628
	era	CP013216	592936	593835	GTP-binding protein Era	HSISS4_00537	HSISS4_1052	+	27775	25717	26635	0.982301	0.982491	-0.00775536	-0.00767127
	mutM	CP013216	593880	594701	Formamidopyrimidine-DNA glycosylase	HSISS4_00538	HSISS4_1051	+	6978	5850	8079	0.889413	1.1862	-0.0508967	0.0741567
	coaE	CP013216	594698	595291	Dephospho-CoA kinase	HSISS4_00539	HSISS4_1050	+	5641	4842	6336	0.910641	1.15077	-0.0406529	0.0609892
	pmrA	CP013216	595342	596565	Multidrug resistance efflux pump PmrA	HSISS4_00540	HSISS4_1048	+	24519	23110	25334	0.999944	1.0586	-2.44085e-05	0.0247311
	secG	CP013216	596747	596983	Preprotein translocase subunit SecG (TC 3.A.5.1.1)	HSISS4_00541	HSISS4_1047	+	21666	20846	16764	1.02076	0.792737	0.00892239	-0.100871
	rnr	CP013216	597046	599499	3'-to-5' exoribonuclease RNase R	HSISS4_00542	HSISS4_1046	+	106841	97065	100634	0.963836	0.965021	-0.0159969	-0.0154631
	smpB	CP013216	599521	599985	tmRNA-binding protein SmpB	HSISS4_00543	HSISS4_1045	+	24918	22722	22784	0.967413	0.9368	-0.0143882	-0.0283531
	pplB	CP013216	600132	601538	lipoprotein rotamase A; Peptidyl-prolyl cis-trans isomerase	HSISS4_00544	HSISS4_1044	+	38009	31732	40908	0.885706	1.10269	-0.0527106	0.0424519
	HSISS4_00545	CP013216	601540	601908	General stress protein 13	HSISS4_00545	HSISS4_1042	+	13498	12185	13591	0.957711	1.0316	-0.0187655	0.0135121
	pepQ	CP013216	602005	603087	Xaa-Pro dipeptidase	HSISS4_00546	HSISS4_1040	-	32676	30521	32573	0.990942	1.02131	-0.00395173	0.00915896
	ccpA	CP013216	603400	604401	Catabolite control protein A	HSISS4_00547	HSISS4_1038	+	94487	105619	79418	1.1859	0.861146	0.0740484	-0.064923
	HSISS4_00548	CP013216	604461	605528	Protein of unknown function DUF419	HSISS4_00548	HSISS4_1036	+	28911	27913	25926	1.02429	0.918761	0.0104218	-0.0367975
	grk	CP013216	605541	606656	Glycerate kinase	HSISS4_00549	HSISS4_1035	+	25444	22621	22414	0.943202	0.902535	-0.0253952	-0.0445359
	HSISS4_00550	CP013216	606687	607142	hypothetical protein	HSISS4_00550	HSISS4_1034	-	8671	10716	9619	1.31112	1.13656	0.117642	0.0555908
	eno	CP013216	607348	608652	Enolase	HSISS4_00551	HSISS4_1033	+	872328	724907	766508	0.881619	0.900258	-0.0547191	-0.045633
	HSISS4_00552	CP013216	608802	608987	hypothetical protein	HSISS4_00552	HSISS4_1032	-	10379	10738	8139	1.09761	0.803426	0.0404463	-0.0950544
	HSISS4_00553	CP013216	609162	611348	Lipoteichoic acid synthase LtaS Type IIc	HSISS4_00553	HSISS4_1031	-	67811	56613	68813	0.885716	1.03968	-0.0527056	0.0169004
	HSISS4_00554	CP013216	611510	612673	LSU m5C1962 methyltransferase RlmI	HSISS4_00554	HSISS4_1029	+	22501	19328	23016	0.911304	1.04799	-0.0403365	0.0203581
	aroD	CP013216	612670	613347	3-dehydroquinate dehydratase I	HSISS4_00555	HSISS4_1028	+	18280	14767	18232	0.857027	1.02185	-0.0670055	0.00938821
	aroE	CP013216	613337	614194	Shikimate/quinate 5-dehydrogenase I beta	HSISS4_00556	HSISS4_1025	+	24614	20542	23972	0.885399	0.99782	-0.0528611	-0.000947835
	aroB	CP013216	614207	615274	3-dehydroquinate synthase	HSISS4_00557	HSISS4_1024	+	36203	31563	36579	0.924937	1.03518	-0.0338879	0.0150174
	aroF	CP013216	615275	616441	Chorismate synthase	HSISS4_00558	HSISS4_1023	+	46165	38027	46334	0.873892	1.02829	-0.0585424	0.012117
	tyrA	CP013216	616471	617577	Prephenate dehydrogenase	HSISS4_00559	HSISS4_1022	+	41645	34099	43022	0.868675	1.05842	-0.0611428	0.0246578
	HSISS4_00560	CP013216	617587	617925	Putative transcriptional regulator	HSISS4_00560	HSISS4_1021	+	16867	15183	17308	0.954989	1.05133	-0.0200019	0.0217391
	hdhL	CP013216	618014	618964	L-lactate dehydrogenase	HSISS4_00561	HSISS4_1020	+	6078	5634	6354	0.98341	1.07107	-0.00726545	0.0298166
	aroA	CP013216	619045	620328	5-Enolpyruvylshikimate-3-phosphate synthase	HSISS4_00562	HSISS4_1019	+	20952	17380	20436	0.880041	0.999311	-0.0554973	-0.000299499
	aroK	CP013216	620321	620812	Shikimate kinase I	HSISS4_00563	HSISS4_1018	+	9203	7703	8863	0.887992	0.986692	-0.0515911	-0.00581858
	pheA	CP013216	620803	621627	Prephenate dehydratase	HSISS4_00564	HSISS4_1017	+	15776	14804	17319	0.995544	1.12475	-0.00193942	0.051056
	HSISS4_00565	CP013216	621639	623060	Cell envelope-associated transcriptional attenuator LytR-CpsA-Psr, subfamily F1	HSISS4_00565	HSISS4_1016	+	32966	29933	33511	0.963302	1.04148	-0.0162376	0.0176512
	eetB	CP013216	623075	624013	Exfoliative toxin A	HSISS4_00566	HSISS4_1015	-	1155	869	1609	0.798208	1.42726	-0.0978838	0.154504
	HSISS4_00567	CP013216	624030	625094	Butyryl-CoA dehydrogenase	HSISS4_00567	HSISS4_1014	-	2086	1557	2530	0.791868	1.24261	-0.101347	0.0943363
	mip	CP013216	625134	625682	Macrophage infectivity potentiator-related protein	HSISS4_00568	HSISS4_1013	-	846	584	1057	0.732354	1.28007	-0.135279	0.107235
	HSISS4_00569	CP013216	625897	627252	23S rRNA (Uracil-5-) -methyltransferase RumA	HSISS4_00569	HSISS4_1012	+	20111	21088	19536	1.11245	0.99525	0.0462801	-0.00206793
	HSISS4_00570	CP013216	627642	627812	unknown	HSISS4_00570	HSISS4_1011	+	135	165	196	1.29667	1.48748	0.112829	0.172452
	HSISS4_00571	CP013216	628198	629415	Macrolide-efflux protein	HSISS4_00571	HSISS4_1010	+	15092	12683	16099	0.891566	1.0929	-0.0498464	0.0385822
	HSISS4_00572	CP013216	629535	630998	ATPase components of ABC transporters with duplicated ATPase domains	HSISS4_00572	HSISS4_1008	+	26597	23409	28249	0.933746	1.08818	-0.0297714	0.0367005
	HSISS4_00573	CP013216	631116	631415	hypothetical protein	HSISS4_00573	HSISS4_1007	-	133	127	184	1.01305	1.41741	0.00563048	0.151496
	HSISS4_00574	CP013216	631402	631713	hypothetical protein	HSISS4_00574	HSISS4_1006	-	127	101	172	0.843716	1.38757	-0.0738039	0.142255
	HSISS4_00575	CP013216	631783	632118	hypothetical protein	HSISS4_00575	HSISS4_1005	-	92	101	171	1.16469	1.90431	0.0662119	0.279738
	umuC1A	CP013216	632115	632360	Putative UV-damage repair protein UvrX	HSISS4_00576	HSISS4_1004	-	57	59	92	1.09813	1.65365	0.0406556	0.218443
	HSISS4_00577	CP013216	633271	633723	hypothetical protein	HSISS4_00577		+	3282	2724	4783	0.880536	1.49311	-0.0552531	0.174092
	HSISS4_00578	CP013216	633724	634071	Metal transporter, ZIP family	HSISS4_00578	HSISS4_1003	+	3472	2816	5001	0.860461	1.47573	-0.0652687	0.169007
	HSISS4_00579	CP013216	634086	634448	Cadmium efflux system accessory protein	HSISS4_00579	HSISS4_1441	+	4466	3437	6383	0.816468	1.46432	-0.0880608	0.165636
	copA1	CP013216	634432	636519	Lead, cadmium, zinc and mercury transporting ATPase/Copper-translocating P-type ATPase	HSISS4_00580	HSISS4_1001	+	18465	14659	25757	0.842235	1.42914	-0.0745666	0.155076
	HSISS4_00581	CP013216	636591	636689	hypothetical protein	HSISS4_00581		+	2842	2336	3897	0.872021	1.40487	-0.0594728	0.147636
	HSISS4_00582	CP013216	636734	637510	Alpha/beta superfamily hydrolase	HSISS4_00582	HSISS4_999	+	10999	9743	14587	0.939762	1.35876	-0.0269821	0.133143
	HSISS4_00583	CP013216	637543	638280	hypothetical protein	HSISS4_00583	HSISS4_998	+	11677	11190	16821	1.01666	1.47588	0.00717721	0.169051
	HSISS4_00584	CP013216	638422	639594	Cyanate permease	HSISS4_00584	HSISS4_997	-	8948	6238	8933	0.739602	1.02283	-0.131002	0.00980145
	HSISS4_00585	CP013216	639815	640657	DegV family protein	HSISS4_00585	HSISS4_996	-	42708	29213	40109	0.72568	0.962194	-0.139255	-0.0167373
	HSISS4_00586	CP013216	640783	641352	TetR family transcriptional regulator	HSISS4_00586	HSISS4_995	+	2534	2056	3665	0.860785	1.48183	-0.0651051	0.170797
	HSISS4_00587	CP013216	641390	642025	Cytoplasmic copper homeostasis protein CutC	HSISS4_00587	HSISS4_994	+	3116	2218	4069	0.755166	1.33789	-0.121958	0.12642
	HSISS4_00588	CP013216	642148	642420	hypothetical protein	HSISS4_00588		+	4546	4849	5505	1.13162	1.24067	0.0537012	0.093658
	HSISS4_00589	CP013216	642539	643786	hypothetical protein	HSISS4_00589	HSISS4_993	+	9635	7518	11312	0.827807	1.20287	-0.082071	0.0802178
	HSISS4_00590	CP013216	643919	644758	Membrane associated protein	HSISS4_00590	HSISS4_991	+	10931	8329	12020	0.808372	1.12661	-0.0923886	0.0517747
	HSISS4_00591	CP013216	644807	645553	hypothetical protein	HSISS4_00591	HSISS4_990	+	10271	9062	11919	0.93603	1.18893	-0.0287103	0.0751572
	fatD	CP013216	645728	646771	Vitamin B12 ABC transporter, permease component BtuC	HSISS4_00592	HSISS4_989	+	4858	3677	5233	0.802998	1.10363	-0.0952855	0.0428233
	HSISS4_00593	CP013216	646776	647531	Vitamin B12 ABC transporter, ATPase component BtuD	HSISS4_00593	HSISS4_988	+	4794	3495	5077	0.773442	1.08502	-0.111572	0.0354392
	fatB	CP013216	647552	648568	Vitamin B12 ABC transporter, B12-binding component BtuF	HSISS4_00594	HSISS4_987	+	10005	7577	10160	0.80345	1.04042	-0.0950414	0.0172067
	HSISS4_00595	CP013216	648549	649238	probable esterase of alpha/beta hydrolase superfamily, YBBA-like protein	HSISS4_00595	HSISS4_986	+	6777	5490	6646	0.859435	1.00474	-0.0657867	0.00205294
	HSISS4_00596	CP013216	649532	650413	Transcription regulator contains diacylglycerol kinase catalytic domain	HSISS4_00596	HSISS4_985	-	4577	5594	4809	1.29664	1.07648	0.11282	0.032004
	HSISS4_00597	CP013216	650517	651542	hypothetical protein	HSISS4_00597	HSISS4_983	-	3722	4209	3853	1.19972	1.0606	0.079081	0.0255527
	HSISS4_00598	CP013216	652242	652481	hypothetical protein	HSISS4_00598	HSISS4_982	+	34970	42756	32417	1.29712	0.949746	0.11298	-0.0223927
	HSISS4_00599	CP013216	652738	652941	hypothetical protein	HSISS4_00599	HSISS4_981	+	33395	39447	32273	1.25317	0.99012	0.0980109	-0.00431202
	acoL1	CP013216	653509	654849	Dihydrolipoamide dehydrogenase of pyruvate dehydrogenase complex	HSISS4_00600	HSISS4_980	+	6115	5898	6656	1.02326	1.11519	0.00998671	0.0473469
	acoA1	CP013216	654954	656027	Acetoin dehydrogenase E1 component alpha-subunit	HSISS4_00601	HSISS4_979	+	4557	4199	5121	0.977564	1.15135	-0.00985475	0.0612058
	acoB1	CP013216	656044	657075	Pyruvate dehydrogenase E1 component beta subunit	HSISS4_00602	HSISS4_977	+	4253	3741	5004	0.933191	1.20546	-0.0300293	0.081152
	acoC1	CP013216	657086	658315	Dihydrolipoamide acetyltransferase component of pyruvate dehydrogenase complex	HSISS4_00603	HSISS4_976	+	7434	7119	7768	1.01596	1.07057	0.00687484	0.0296168
	HSISS4_00604	CP013216	658587	658898	hypothetical protein	HSISS4_00604	HSISS4_975	+	3784	3787	3974	1.06175	1.07599	0.0260226	0.0318068
	HSISS4_00605	CP013216	658989	659738	CAAX amino terminal protease family family	HSISS4_00605	HSISS4_974	+	12825	12679	13475	1.04883	1.07647	0.020706	0.0320015
	HSISS4_00606	CP013216	659985	660182	hypothetical protein	HSISS4_00606	HSISS4_973	-	702	832	539	1.25737	0.78665	0.0994646	-0.104218
	HSISS4_00607	CP013216	660282	660701	Conserved uncharacterized protein	HSISS4_00607	HSISS4_972	-	4033	4034	2845	1.06117	0.722743	0.0257861	-0.141016
	HSISS4_00608	CP013216	660876	661268	Probable type II DNA modification enzyme	HSISS4_00608	HSISS4_971	+	1105	963	1084	0.924576	1.00507	-0.0340576	0.0021971
	HSISS4_00609	CP013216	661265	661627	hypothetical protein	HSISS4_00609	HSISS4_970	+	1430	1244	1450	0.922917	1.03887	-0.0348373	0.0165621
	HSISS4_00610	CP013216	661640	662017	hypothetical protein	HSISS4_00610	HSISS4_969	+	1594	1388	1698	0.923803	1.09139	-0.0344205	0.0379795
	HSISS4_00611	CP013216	662022	662384	hypothetical protein	HSISS4_00611	HSISS4_968	+	1537	1265	1495	0.873162	0.996546	-0.0589049	-0.00150258
	HSISS4_00612	CP013216	662488	663099	hypothetical protein	HSISS4_00612	HSISS4_967	+	4216	3843	4848	0.967048	1.17813	-0.0145518	0.0711921
	HSISS4_00613	CP013216	663126	663767	platelet activating factor, putative	HSISS4_00613	HSISS4_966	+	5388	4502	6476	0.886454	1.23143	-0.0523437	0.0904093
	HSISS4_00614	CP013216	663863	664477	hypothetical protein	HSISS4_00614	HSISS4_965	+	18530	16081	18796	0.920696	1.03925	-0.035884	0.0167201
	HSISS4_00615	CP013216	664727	666238	Sulfate permease	HSISS4_00615	HSISS4_964	+	548	407	666	0.787938	1.24516	-0.103508	0.0952238
	HSISS4_00616	CP013216	666291	667106	ABC transporter, substrate-binding protein	HSISS4_00616	HSISS4_963	-	12500	9891	12049	0.839477	0.987577	-0.0759914	-0.00542892
	HSISS4_00617	CP013216	667106	668008	possible permease	HSISS4_00617	HSISS4_961	-	13447	10295	13262	0.812231	1.01045	-0.0903207	0.00451371
	HSISS4_00618	CP013216	668014	668145	hypothetical protein	HSISS4_00618		-	2697	2659	2836	1.04596	1.07735	0.0195158	0.0323554
	tex	CP013216	668424	670556	Transcription accessory protein (S1 RNA-binding domain)	HSISS4_00619	HSISS4_959	+	31985	24912	30292	0.826305	0.970313	-0.0828594	-0.0130883
	HSISS4_00620	CP013216	670543	670983	Putative metallopeptidase (Zinc) SprT family	HSISS4_00620	HSISS4_958	+	8774	7895	8113	0.954625	0.947358	-0.0201671	-0.0234861
	HSISS4_00621	CP013216	671049	671312	Phage shock protein C, putative; stress-responsive transcriptional regulator	HSISS4_00621	HSISS4_957	+	14612	15223	17526	1.10527	1.22886	0.043469	0.0895032
	ptsK	CP013216	671439	672368	HPr kinase/phosphorylase	HSISS4_00622	HSISS4_956	+	12127	9928	11949	0.868534	1.0095	-0.0612132	0.00410828
	lgt	CP013216	672368	673159	Prolipoprotein diacylglyceryl transferase	HSISS4_00623	HSISS4_955	+	12809	10326	12911	0.855254	1.0327	-0.0679047	0.0139747
	HSISS4_00624	CP013216	673284	673682	General stress protein	HSISS4_00624	HSISS4_954	+	21918	18534	20077	0.897112	0.938486	-0.0471534	-0.027572
	HSISS4_00625	CP013216	673695	674135	general stress protein, putative	HSISS4_00625	HSISS4_953	+	31538	30870	26298	1.03844	0.854316	0.0163809	-0.0683813
	HSISS4_00626	CP013216	674189	674485	hypothetical protein	HSISS4_00626	HSISS4_952	-	28305	32912	27571	1.23359	0.997975	0.0911695	-0.000880549
	HSISS4_00627	CP013216	674724	675653	peptidase, U32 family small subunit C1	HSISS4_00627	HSISS4_951	+	26989	22709	26436	0.892667	1.00355	-0.0493104	0.00153904
	HSISS4_00628	CP013216	675749	677035	peptidase, U32 family large subunit C1	HSISS4_00628	HSISS4_950	+	50651	40718	46825	0.852858	0.947152	-0.0691232	-0.0235801
	HSISS4_00629	CP013216	677206	677352	hypothetical protein	HSISS4_00629	HSISS4_949	+	6286	5184	5003	0.874921	0.815429	-0.058031	-0.0886138
	tnp1193B	CP013216	677525	678781	Mobile element protein	HSISS4_00630	HSISS4_668	+	444	332	554	0.793293	1.27837	-0.100566	0.106657
	bioY1	CP013216	678818	679357	Substrate-specific component BioY of biotin ECF transporter	HSISS4_00631	HSISS4_947	-	3040	2429	3282	0.847681	1.1061	-0.0717677	0.0437951
	HSISS4_00632	CP013216	679498	679743	hypothetical protein	HSISS4_00632	HSISS4_946	-	5714	5366	6018	0.996297	1.07905	-0.00161117	0.033042
	HSISS4_00633	CP013216	679862	680074	bacterial seryl-tRNA synthetase related	HSISS4_00633	HSISS4_945	+	3559	4273	3275	1.27375	0.942787	0.105083	-0.0255866
	mntH	CP013216	680108	681442	Manganese transport protein MntH	HSISS4_00634	HSISS4_944	-	42375	31096	42119	0.778526	1.01835	-0.108727	0.00789843
	HSISS4_00635	CP013216	681640	681948	hypothetical protein	HSISS4_00635	HSISS4_942	+	2506	2435	2766	1.03085	1.13084	0.0131963	0.0534012
	HSISS4_00636	CP013216	682050	682439	Mutator mutT protein (7,8-dihydro-8-oxoguanine-triphosphatase)	HSISS4_00636	HSISS4_941	+	3776	4418	3903	1.24129	1.059	0.0938721	0.0248967
	HSISS4_00637	CP013216	682462	685347	DNA/RNA helicase of DEAD/DEAH box family	HSISS4_00637	HSISS4_937	-	18766	20787	16818	1.17516	0.91819	0.0700985	-0.0370673
	HSISS4_00638	CP013216	685625	686170	hypothetical protein	HSISS4_00638	HSISS4_936	-	4608	4274	4285	0.984012	0.952727	-0.00699955	-0.0210316
	lysS	CP013216	686224	687714	Lysyl-tRNA synthetase (class II)	HSISS4_00639	HSISS4_935	-	110082	90111	96635	0.86844	0.89939	-0.0612601	-0.0460518
	HSISS4_00640	CP013216	687942	689264	hypothetical protein	HSISS4_00640	HSISS4_934	+	85502	89780	91188	1.11399	1.09268	0.0468817	0.0384915
	HSISS4_00641	CP013216	689278	689757	hypothetical protein	HSISS4_00641	HSISS4_933	+	37896	39310	35763	1.10049	0.966876	0.0415881	-0.0146293
	HSISS4_00642	CP013216	690078	690980	2-haloalkanoic acid dehalogenase	HSISS4_00642	HSISS4_932	+	23305	24831	21925	1.13038	0.963875	0.0532235	-0.0159794
	HSISS4_00643	CP013216	691039	691458	hypothetical protein	HSISS4_00643	HSISS4_931	+	6839	7110	7462	1.10295	1.11787	0.0425554	0.0483927
	gpmC	CP013216	691558	692196	Phosphoglycerate mutase family 5	HSISS4_00644	HSISS4_930	-	22956	24796	23154	1.14595	1.03338	0.0591638	0.0142599
	HSISS4_00645	CP013216	692199	692672	Transcriptional regulator	HSISS4_00645	HSISS4_929	-	8412	9332	8791	1.17694	1.0707	0.0707539	0.0296691
	HSISS4_00646	CP013216	692785	693687	Lyzozyme M1 (1,4-beta-N-acetylmuramidase)	HSISS4_00646	HSISS4_928	-	74218	81922	66501	1.17103	0.918013	0.0685697	-0.037151
	HSISS4_00647	CP013216	693878	694267	Na+ driven multidrug efflux pump	HSISS4_00647	HSISS4_926	-	3701	2779	3144	0.796614	0.870349	-0.0987521	-0.0603065
	HSISS4_00648	CP013216	694419	695261	Cof-like hydrolase	HSISS4_00648	HSISS4_925	+	1720	1769	1963	1.09113	1.16929	0.0378778	0.0679219
	HSISS4_00649	CP013216	695298	695924	hypothetical protein	HSISS4_00649	HSISS4_924	-	3657	3005	3900	0.871762	1.09262	-0.0596021	0.0384697
	HSISS4_00650	CP013216	696034	697191	hypothetical protein	HSISS4_00650	HSISS4_923	+	6672	6170	6524	0.981087	1.00182	-0.00829247	0.000788007
	HSISS4_00651	CP013216	697223	697990	Oxidoreductase, short-chain dehydrogenase/reductase family	HSISS4_00651	HSISS4_922	+	4926	4745	4717	1.02193	0.981074	0.00942021	-0.00829844
	HSISS4_00652	CP013216	698000	698131	hypothetical protein	HSISS4_00652		+	1397	1373	1273	1.04268	0.933603	0.0181525	-0.0298379
	hsdR1	CP013216	698249	701239	Type I restriction-modification system, restriction subunit R	HSISS4_00653	HSISS4_921	+	27421	21237	27501	0.821653	1.02753	-0.0853117	0.0117953
	HSISS4_00654	CP013216	701261	702403	hypothetical protein	HSISS4_00654		+	10103	10416	10380	1.09378	1.05263	0.038929	0.0222771
	HSISS4_00655	CP013216	702570	703277	hypothetical protein	HSISS4_00655		+	7634	7955	6910	1.10552	0.927376	0.0435664	-0.032744
	hsdS1	CP013216	703475	704629	Type I restriction-modification system, specificity subunit S	HSISS4_00656	HSISS4_920	+	16169	17374	16100	1.13997	1.02017	0.0568951	0.00867281
	HSISS4_00657	CP013216	704645	705559	hypothetical protein	HSISS4_00657	HSISS4_918	+	15223	16464	14998	1.1474	1.0094	0.0597135	0.00406319
	HSISS4_00658	CP013216	705771	706136	Phage-related protein	HSISS4_00658		+	4102	3376	3916	0.873143	0.978086	-0.0589148	-0.00962288
	HSISS4_00659	CP013216	706126	706419	transcription regulator, probable	HSISS4_00659	HSISS4_917	+	3448	2894	3545	0.89045	1.05337	-0.0503903	0.0225791
	hsdM1	CP013216	706441	708042	Type I restriction-modification system, DNA-methyltransferase subunit M	HSISS4_00660	HSISS4_916	+	29018	25809	27466	0.943587	0.969746	-0.0252179	-0.013342
	HSISS4_00661	CP013216	708121	709056	hypothetical protein	HSISS4_00661	HSISS4_915	+	1648	1248	1923	0.803407	1.19551	-0.0950642	0.0775522
	HSISS4_00662	CP013216	709562	713041	Hemolysin-type calcium-binding region	HSISS4_00662	HSISS4_914	+	16126	12489	15932	0.821636	1.01222	-0.0853206	0.00527373
	HSISS4_00663	CP013216	713185	714189	Extracellular nuclease 2; Mitogenic factor 2	HSISS4_00663	HSISS4_913	+	1884	1658	1918	0.933646	1.04303	-0.029818	0.0182978
	lemA	CP013216	714340	714900	LemA protein	HSISS4_00664	HSISS4_911	+	31204	33754	28740	1.14761	0.943641	0.0597934	-0.0251934
	htpX	CP013216	714902	715801	Heat shock protein HtpX	HSISS4_00665	HSISS4_910	+	37617	39707	34371	1.11985	0.936134	0.0491613	-0.0286619
	HSISS4_00666	CP013216	715852	716499	Mn-dependent transcriptional regulator MntR	HSISS4_00666	HSISS4_909	-	34719	31749	34164	0.970155	1.00816	-0.0131588	0.0035316
	adcA2	CP013216	716579	717505	Manganese ABC transporter, periplasmic-binding protein SitA	HSISS4_00667	HSISS4_907	-	33814	28916	33812	0.907236	1.02448	-0.0422799	0.0105044
	adcB2	CP013216	717525	718364	Manganese ABC transporter, inner membrane permease protein SitD	HSISS4_00668	HSISS4_906	-	29344	26835	30331	0.970199	1.059	-0.0131393	0.0248975
	adcC2	CP013216	718354	719082	Manganese ABC transporter, ATP-binding protein SitB	HSISS4_00669	HSISS4_905	-	33357	32861	33312	1.04513	1.02316	0.0191722	0.00994382
	HSISS4_00670	CP013216	719372	719845	Substrate-specific component CbrT of predicted cobalamin ECF transporter	HSISS4_00670	HSISS4_904	+	7111	7335	6329	1.09433	0.911873	0.0391478	-0.0400655
	HSISS4_00671	CP013216	719842	720237	Additional lipoprotein component of predicted cobalamin ECF transporter	HSISS4_00671	HSISS4_903	+	10450	12324	10472	1.25116	1.0267	0.0973138	0.0114434
	ppc	CP013216	720412	723234	Phosphoenolpyruvate carboxylase	HSISS4_00672	HSISS4_901	+	322201	302545	282883	0.996188	0.899518	-0.0016585	-0.0459899
	holA	CP013216	723302	724336	DNA polymerase III delta subunit	HSISS4_00673	HSISS4_899	+	12920	12672	13912	1.04055	1.10321	0.0172611	0.0426571
	sodA	CP013216	724432	725037	Manganese superoxide dismutase	HSISS4_00674	HSISS4_898	+	122740	124398	99794	1.07524	0.833007	0.0315057	-0.0793516
	HSISS4_00675	CP013216	725135	726532	hypothetical protein	HSISS4_00675	HSISS4_896	+	256595	316333	212134	1.3079	0.847017	0.116575	-0.0721078
	pilD	CP013216	726564	727220	Late competence protein ComC, processing protease	HSISS4_00676	HSISS4_895	-	420	517	616	1.30593	1.50266	0.11592	0.176862
	dpr	CP013216	727330	727851	Non-specific DNA-binding protein Dps / Iron-binding ferritin-like antioxidant protein / Ferroxidase	HSISS4_00677	HSISS4_890	+	110523	127979	94136	1.22847	0.872636	0.0893644	-0.0591668
	fur	CP013216	727939	728376	Peroxide stress regulator PerR, FUR family	HSISS4_00678	HSISS4_889	+	122903	134177	102116	1.15823	0.851258	0.063794	-0.0699386
	HSISS4_00679	CP013216	728479	728685	hypothetical protein	HSISS4_00679	HSISS4_888	+	24632	26727	24819	1.15114	1.03232	0.0611289	0.0138147
	glcK	CP013216	728678	729646	Glucokinase	HSISS4_00680	HSISS4_887	+	104257	110864	98143	1.12814	0.96446	0.0523637	-0.0157158
	typA	CP013216	729791	731641	GTP-binding protein TypA/BipA	HSISS4_00681	HSISS4_886	+	220715	189111	197536	0.908999	0.916948	-0.0414367	-0.0376555
	HSISS4_00682	CP013216	731661	731930	possible membrane protein	HSISS4_00682	HSISS4_885	+	28890	25613	24113	0.94057	0.855133	-0.0266087	-0.0679662
	murD	CP013216	732058	733410	UDP-N-acetylmuramoylalanine--D-glutamate ligase	HSISS4_00683	HSISS4_884	+	22477	17402	21361	0.821371	0.973673	-0.0854608	-0.0115867
	murG	CP013216	733414	734484	UDP-N-acetylglucosamine--N-acetylmuramyl-pyrophosphoryl-undecaprenol N-acetylglucosamine transferase	HSISS4_00684	HSISS4_883	+	22976	20035	23522	0.92511	1.04889	-0.0338067	0.0207299
	divIB	CP013216	734494	735636	Cell division protein FtsQ	HSISS4_00685	HSISS4_882	+	40995	38094	38565	0.985835	0.963812	-0.00619591	-0.0160075
	ftsA	CP013216	735763	737139	Cell division protein FtsA	HSISS4_00686	HSISS4_881	+	92526	89143	83137	1.02212	0.920578	0.00950186	-0.0359393
	ftsZ	CP013216	737168	738490	Cell division protein FtsZ	HSISS4_00687	HSISS4_879	+	128434	118552	114482	0.979281	0.913245	-0.00909272	-0.0394127
	HSISS4_00688	CP013216	738493	739176	putative proline synthase Yggs	HSISS4_00688	HSISS4_878	+	74569	73811	69253	1.05013	0.951503	0.0212412	-0.0215896
	HSISS4_00689	CP013216	739181	739765	FtsZ-interacting protein related to cell division	HSISS4_00689	HSISS4_877	+	83075	81654	77347	1.04276	0.953901	0.0181855	-0.0204968
	HSISS4_00690	CP013216	739769	740026	Cell division protein YlmG/Ycf19 (putative), YggT family	HSISS4_00690		+	32940	36675	31829	1.1812	0.989987	0.0723249	-0.00437051
	HSISS4_00691	CP013216	740026	740829	hypothetical protein	HSISS4_00691	HSISS4_875	+	112598	123786	108111	1.16632	0.983715	0.0668193	-0.0071307
	divIVA	CP013216	740882	741757	Cell division initiation protein DivIVA	HSISS4_00692	HSISS4_874	+	124831	132461	114031	1.12576	0.935902	0.051444	-0.0287694
	ileS	CP013216	742004	744802	Isoleucyl-tRNA synthetase	HSISS4_00693	HSISS4_873	+	169295	168377	140829	1.05516	0.852272	0.023317	-0.0694219
	nrdF	CP013216	744894	745853	Ribonucleotide reductase of class Ib (aerobic), beta subunit	HSISS4_00694	HSISS4_872	-	55999	51102	52765	0.968135	0.965374	-0.014064	-0.0153042
	nrdE	CP013216	746011	748170	Ribonucleotide reductase of class Ib (aerobic), alpha subunit	HSISS4_00695	HSISS4_871	-	99561	86684	103084	0.923694	1.0608	-0.0344719	0.0256321
	nrdH	CP013216	748261	748485	Glutaredoxin-like protein NrdH, required for reduction of Ribonucleotide reductase class Ib	HSISS4_00696	HSISS4_870	-	4755	4270	4640	0.952699	0.999764	-0.0210442	-0.000102448
	citB	CP013216	748819	751482	Aconitate hydratase	HSISS4_00697	HSISS4_869	+	15070	12668	19481	0.891812	1.32443	-0.0497268	0.122028
	gltA	CP013216	751484	752608	Citrate synthase (si)	HSISS4_00698	HSISS4_868	+	7799	5979	9386	0.813332	1.23302	-0.089732	0.0909717
	icd	CP013216	752622	753797	Isocitrate dehydrogenase NADP	HSISS4_00699	HSISS4_865	+	8054	5792	9354	0.762949	1.18991	-0.117505	0.0755158
	ptsH	CP013216	754059	754322	Phosphotransferase system, phosphocarrier protein HPr	HSISS4_00700	HSISS4_864	+	171184	192702	137181	1.19427	0.821034	0.0771015	-0.0856391
	ptsI	CP013216	754327	756060	Phosphoenolpyruvate-protein phosphotransferase of PTS system	HSISS4_00701	HSISS4_863	+	769773	795285	631205	1.09607	0.840113	0.0398385	-0.0756622
	gapN	CP013216	756279	757712	Non-phosphorylating glyceraldehyde-3-phosphate dehydrogenase (NADP)	HSISS4_00702	HSISS4_861	+	363770	358593	302186	1.04581	0.851094	0.0194533	-0.0700224
	HSISS4_00703	CP013216	757828	758655	putative alpha-dextrin endo-1, 6-alpha-glucosidase	HSISS4_00703	HSISS4_860	+	20096	17385	19072	0.91779	0.972337	-0.0372565	-0.0121833
	HSISS4_00704	CP013216	758703	759443	hypothetical protein	HSISS4_00704	HSISS4_859	+	26497	25127	24419	1.00606	0.944194	0.00262233	-0.0249387
	HSISS4_00705	CP013216	759490	760653	Carbamoylphosphate synthase large subunit	HSISS4_00705	HSISS4_858	+	65948	67690	58728	1.08893	0.912376	0.0370013	-0.0398263
	deaD	CP013216	760706	761788	ATP-dependent RNA helicase YfmL	HSISS4_00706	HSISS4_857	-	19546	18602	18419	1.00967	0.965469	0.00418015	-0.0152618
	udk	CP013216	761880	762515	Uridine kinase	HSISS4_00707	HSISS4_856	+	26025	30037	22613	1.22446	0.89022	0.0879442	-0.0505025
	HSISS4_00708	CP013216	762552	764471	ABC transporter, ATP-binding protein	HSISS4_00708	HSISS4_855	+	23237	22857	22353	1.04356	0.985566	0.0185176	-0.00631415
	HSISS4_00709	CP013216	764561	764821	hypothetical protein	HSISS4_00709	HSISS4_854	+	9965	10604	8858	1.12894	0.910728	0.0526708	-0.0406115
	HSISS4_00710	CP013216	765017	765736	Hydrolase, alpha/beta hydrolase fold family	HSISS4_00710	HSISS4_852	+	11256	10963	13700	1.03329	1.247	0.0142237	0.0958666
	HSISS4_00711	CP013216	765733	768288	L-O-lysylphosphatidylglycerol synthase	HSISS4_00711	HSISS4_851	+	52849	49496	67273	0.9936	1.30417	-0.00278827	0.115334
	cobQ	CP013216	768342	769130	Putative amidotransferase similar to cobyric acid synthase	HSISS4_00712	HSISS4_850	-	18787	16366	17540	0.924195	0.956538	-0.0342365	-0.0192978
	HSISS4_00713	CP013216	769130	770473	proposed amino acid ligase found clustered with an amidotransferase	HSISS4_00713	HSISS4_849	-	19194	15643	18335	0.864635	0.978691	-0.063167	-0.00935448
	HSISS4_00714	CP013216	770575	771426	Diadenylate cyclase spyDAC; Bacterial checkpoint controller DisA with nucleotide-binding domain	HSISS4_00714	HSISS4_848	+	12903	13053	11807	1.07324	0.937517	0.030698	-0.028021
	HSISS4_00715	CP013216	771423	772388	Uncharacterized secreted protein associated with spyDAC	HSISS4_00715	HSISS4_847	+	21362	21232	19879	1.05445	0.953417	0.0230274	-0.0207173
	HSISS4_00716	CP013216	772609	773961	Phosphoglucosamine mutase	HSISS4_00716	HSISS4_846	+	52046	49238	49513	1.00367	0.97468	0.00159145	-0.011138
	HSISS4_00717	CP013216	773988	774404	GtrA family protein	HSISS4_00717	HSISS4_845	+	16652	16463	15264	1.04887	0.939144	0.020721	-0.027268
	HSISS4_00718	CP013216	774503	775189	tRNA (adenine(22)-N(1))-methyltransferase	HSISS4_00718	HSISS4_844	+	4493	4301	4505	1.01557	1.02728	0.00671142	0.0116885
	HSISS4_00719	CP013216	775179	775967	UPF0135 protein Bsu YqfO	HSISS4_00719	HSISS4_843	+	7054	6317	6903	0.950066	1.00261	-0.0222462	0.00113251
	HSISS4_00720	CP013216	775980	776807	Metal transporter, ZIP family	HSISS4_00720	HSISS4_842	+	6215	5480	6237	0.935444	1.02817	-0.0289822	0.0120647
	HSISS4_00721	CP013216	776874	777962	Glycine/D-amino acid oxidases family	HSISS4_00721	HSISS4_841	+	8104	7326	8295	0.95906	1.04869	-0.0181541	0.0206471
	HSISS4_00722	CP013216	778147	779493	putative glucan-binding protein D; BglB-like protein	HSISS4_00722	HSISS4_840	+	2050	1623	2456	0.83993	1.22745	-0.0757569	0.0890046
	rmlA1	CP013216	779706	780575	Glucose-1-phosphate thymidylyltransferase	HSISS4_00723	HSISS4_839	+	28115	25058	25627	0.945555	0.933877	-0.0243133	-0.0297102
	rmlC	CP013216	780575	781168	dTDP-4-dehydrorhamnose 3,5-epimerase	HSISS4_00724	HSISS4_838	+	26806	23801	25240	0.94198	0.964689	-0.0259584	-0.0156126
	rmlB	CP013216	781369	782415	dTDP-glucose 4,6-dehydratase	HSISS4_00725	HSISS4_837	+	57261	52496	52265	0.972626	0.935152	-0.0120543	-0.0291179
	HSISS4_00726	CP013216	782480	783556	hypothetical protein	HSISS4_00726	HSISS4_836	+	18256	19453	19219	1.13047	1.07859	0.0532594	0.0328553
	HSISS4_00727	CP013216	783765	784499	hypothetical protein	HSISS4_00727	HSISS4_834	+	35099	40455	40629	1.2228	1.18596	0.0873559	0.0740715
	hemN	CP013216	784594	785730	Hypothetical radical SAM family enzyme in heat shock cluster, similarity with CPO of BS HemN-type	HSISS4_00728	HSISS4_833	+	10584	9451	11094	0.947341	1.07391	-0.0234937	0.0309684
	HSISS4_00729	CP013216	785731	786474	Acyl-ACP thioesterase	HSISS4_00729	HSISS4_831	+	7717	6682	8278	0.918621	1.09902	-0.0368636	0.041007
	HSISS4_00730	CP013216	786476	787249	Hypothetical NagD-like phosphatase	HSISS4_00730	HSISS4_830	+	10725	8770	11200	0.867522	1.06992	-0.0617193	0.0293508
	HSISS4_00731	CP013216	787239	787883	integral membrane protein	HSISS4_00731	HSISS4_829	+	8667	7652	9221	0.936666	1.09003	-0.0284154	0.0374393
	hisK	CP013216	787886	788626	Histidinol-phosphatase-related protein	HSISS4_00732	HSISS4_828	+	11523	10096	11803	0.929527	1.04944	-0.0317378	0.0209569
	HSISS4_00733	CP013216	788788	789711	Exopolysaccharide biosynthesis N-acetylglucosamine-1-phosphodiester alpha-N-acetylglucosaminidase	HSISS4_00733	HSISS4_826	+	1902	1489	2102	0.830544	1.13228	-0.0806374	0.0539523
	HSISS4_00734	CP013216	789812	790081	hypothetical protein	HSISS4_00734	HSISS4_825	+	670	610	697	0.965903	1.06583	-0.0150666	0.0276881
	aspC2A	CP013216	790831	791883	Histidinol-phosphate aminotransferase	HSISS4_00735	HSISS4_824	+	8760	8173	8281	0.989819	0.96852	-0.00444421	-0.0138912
	hisS1	CP013216	791880	792860	ATP phosphoribosyltransferase regulatory subunit	HSISS4_00736	HSISS4_823	+	10169	9027	10116	0.941767	1.0192	-0.0260564	0.00826067
	HSISS4_00737	CP013216	792853	793503	ATP phosphoribosyltransferase	HSISS4_00737	HSISS4_822	+	7222	5874	6834	0.862889	0.969499	-0.0640451	-0.0134524
	HSISS4_00738	CP013216	793500	794783	Histidinol dehydrogenase	HSISS4_00738	HSISS4_820	+	14440	11743	13566	0.862761	0.962531	-0.0641097	-0.0165853
	HSISS4_00739	CP013216	794803	795387	Imidazoleglycerol-phosphate dehydratase	HSISS4_00739	HSISS4_819	+	7364	5809	6361	0.836885	0.884997	-0.077334	-0.0530583
	guaA1	CP013216	795384	795992	Imidazole glycerol phosphate synthase amidotransferase subunit	HSISS4_00740	HSISS4_818	+	5646	4566	4656	0.857973	0.844894	-0.0665266	-0.0731978
	HSISS4_00741	CP013216	796041	796760	Phosphoribosylformimino-5-aminoimidazole carboxamide ribotide isomerase	HSISS4_00741	HSISS4_817	+	7761	5892	6493	0.805422	0.857152	-0.0939765	-0.0669422
	HSISS4_00742	CP013216	796762	797520	Imidazole glycerol phosphate synthase cyclase subunit	HSISS4_00742	HSISS4_816	+	6421	4924	5050	0.813568	0.805784	-0.0896062	-0.0937812
	HSISS4_00743	CP013216	797517	797855	Phosphoribosyl-AMP cyclohydrolase	HSISS4_00743	HSISS4_815	+	4516	3660	3692	0.859816	0.837602	-0.0655944	-0.0769621
	HSISS4_00744	CP013216	797864	798178	Phosphoribosyl-ATP pyrophosphatase	HSISS4_00744	HSISS4_814	+	5199	4420	3865	0.901947	0.761658	-0.0448191	-0.11824
	HSISS4_00745	CP013216	798406	799305	hypothetical protein	HSISS4_00745	HSISS4_813	+	4375	4905	4471	1.18943	1.04702	0.0753394	0.0199567
	HSISS4_00746	CP013216	799406	800089	hypothetical protein	HSISS4_00746	HSISS4_811	-	370	259	360	0.742637	0.996852	-0.129224	-0.00136913
	HSISS4_00747	CP013216	800082	800861	hypothetical protein	HSISS4_00747	HSISS4_810	-	342	213	302	0.660742	0.904713	-0.179968	-0.0434891
	HSISS4_00748	CP013216	801216	802451	hypothetical protein	HSISS4_00748	HSISS4_808	+	378	329	358	0.923384	0.970334	-0.0346175	-0.0130787
	HSISS4_00749	CP013216	802485	803507	Glucosyl-3-phosphoglycerate synthase	HSISS4_00749	HSISS4_807	+	315	241	319	0.81168	1.03755	-0.0906151	0.0160102
	HSISS4_00750	CP013216	803774	808255	Choline binding protein A	HSISS4_00750	HSISS4_806	+	157832	147130	149666	0.988973	0.971534	-0.00481543	-0.0125418
	HSISS4_00751	CP013216	808681	813039	hypothetical protein	HSISS4_00751	HSISS4_802	+	249202	242676	244852	1.03313	1.00666	0.0141537	0.00288222
	tnp1193C	CP013216	813112	813252	Mobile element protein	HSISS4_00752	HSISS4_1977	-	531	471	666	0.941033	1.28502	-0.0263952	0.10891
	HSISS4_00753	CP013216	813467	813640	Integral membrane protein	HSISS4_00753	HSISS4_800	+	55	32	70	0.617257	1.30396	-0.209534	0.115265
	HSISS4_00754	CP013216	813882	814145	Integral membrane protein	HSISS4_00754	HSISS4_799	+	68565	79503	53254	1.23015	0.795756	0.0899594	-0.0992202
	tag2	CP013216	814379	814945	DNA-3-methyladenine glycosylase	HSISS4_00755	HSISS4_798	-	2492	2060	2582	0.876996	1.06154	-0.0570024	0.0259383
	tnp1191A	CP013216	814970	815314	Mobile element protein	HSISS4_00756	HSISS4_797	+	1516	1224	1492	0.856566	1.00832	-0.0672394	0.00359971
	tnp1191B	CP013216	815339	816016	Mobile element protein	HSISS4_00757	HSISS4_796	+	2678	2155	2680	0.853719	1.02531	-0.0686849	0.0108543
	HSISS4_00758	CP013216	816509	821308	Glucosyltransferase GtfG	HSISS4_00758	HSISS4_795	+	67263	55667	62471	0.878011	0.951552	-0.0565	-0.0215677
	rodA	CP013216	821452	822879	Rod shape-determining protein RodA	HSISS4_00759	HSISS4_794	+	22740	21291	20019	0.993308	0.901949	-0.002916	-0.044818
	hflX	CP013216	822891	824237	GTP-binding protein HflX	HSISS4_00760	HSISS4_793	+	17562	15930	16981	0.962322	0.990648	-0.0166798	-0.00408062
	HSISS4_00761	CP013216	824230	824871	Cystathionine beta-lyase	HSISS4_00761	HSISS4_792	+	10954	9594	11029	0.929192	1.03156	-0.0318946	0.0134935
	elaC	CP013216	824903	825832	Ribonuclease Z	HSISS4_00762	HSISS4_791	+	14293	11411	13790	0.846991	0.988487	-0.0721213	-0.00502904
	HSISS4_00763	CP013216	825832	826599	Short chain dehydrogenase	HSISS4_00763	HSISS4_790	+	16313	13659	15332	0.888308	0.962931	-0.0514365	-0.0164049
	HSISS4_00764	CP013216	826810	827214	Acetyltransferase/GNAT family	HSISS4_00764	HSISS4_789	+	11658	10626	10623	0.966995	0.933584	-0.0145758	-0.0298468
	recJ	CP013216	827523	829724	Single-stranded-DNA-specific exonuclease RecJ	HSISS4_00765	HSISS4_788	+	28833	25520	28042	0.939008	0.996436	-0.0273308	-0.00155075
	apt	CP013216	829845	830363	Adenine phosphoribosyltransferase	HSISS4_00766	HSISS4_787	+	36381	34563	28666	1.00789	0.807277	0.0034152	-0.0929774
	metA	CP013216	830536	831480	Homoserine O-succinyltransferase	HSISS4_00767	HSISS4_786	+	22089	18192	22513	0.873741	1.04421	-0.0586172	0.0187874
	dnaD	CP013216	831552	832250	Chromosome replication initiation protein DnaD	HSISS4_00768	HSISS4_785	+	15639	13147	16502	0.891859	1.08108	-0.0497039	0.0338577
	nth1	CP013216	832250	832894	Endonuclease III	HSISS4_00769	HSISS4_784	+	15662	13442	15763	0.910532	1.03115	-0.0407049	0.0133217
	HSISS4_00770	CP013216	833022	833783	hypothetical protein	HSISS4_00770	HSISS4_783	+	38396	37074	36736	1.02438	0.980248	0.0104619	-0.00866402
	xseA	CP013216	833970	835298	Exodeoxyribonuclease VII large subunit	HSISS4_00771	HSISS4_782	+	26805	24067	24201	0.952543	0.925012	-0.0211155	-0.0338524
	xseB	CP013216	835288	835503	Exodeoxyribonuclease VII small subunit	HSISS4_00772		+	7615	6697	7066	0.933015	0.950679	-0.0301112	-0.0219662
	ispA	CP013216	835503	836375	(2E,6E)-farnesyl diphosphate synthase	HSISS4_00773	HSISS4_779	+	23706	20449	21998	0.91515	0.950725	-0.0385078	-0.021945
	HSISS4_00774	CP013216	836368	837195	RNA binding methyltransferase FtsJ like	HSISS4_00774	HSISS4_778	+	22938	20502	21930	0.948242	0.97952	-0.0230809	-0.00898682
	HSISS4_00775	CP013216	837182	837628	Arginine repressor ArgR, putative	HSISS4_00775	HSISS4_777	+	12033	10454	10960	0.921694	0.933183	-0.035413	-0.0300333
	recN	CP013216	837637	839307	DNA repair protein RecN	HSISS4_00776	HSISS4_776	+	44817	38029	39497	0.900224	0.902924	-0.0456495	-0.0443486
	HSISS4_00777	CP013216	839377	840219	DegV family protein	HSISS4_00777	HSISS4_775	+	25224	20805	23412	0.875049	0.950943	-0.0579678	-0.0218453
	HSISS4_00778	CP013216	840212	841087	Lipase/Acylhydrolase with GDSL-like motif	HSISS4_00778	HSISS4_774	+	21162	18043	21137	0.904546	1.02333	-0.0435696	0.0100167
	HSISS4_00779	CP013216	841080	841652	YfaA	HSISS4_00779	HSISS4_773	+	14768	12757	14832	0.916443	1.02898	-0.0378947	0.0124081
	hstH	CP013216	841789	842064	DNA-binding protein HBsu	HSISS4_00780	HSISS4_772	+	104072	106409	80811	1.08473	0.795549	0.0353229	-0.0993333
	HSISS4_00781	CP013216	842124	842324	hypothetical protein	HSISS4_00781	HSISS4_771	+	12788	13895	11158	1.15275	0.893951	0.0617343	-0.0486862
	pyrDa	CP013216	842386	843321	Dihydroorotate dehydrogenase, catalytic subunit	HSISS4_00782	HSISS4_770	-	17579	21235	15682	1.28155	0.913981	0.107736	-0.0390626
	gpmA	CP013216	843576	844268	Phosphoglycerate mutase	HSISS4_00783	HSISS4_769	+	234991	226870	189462	1.02425	0.82604	0.0104042	-0.082999
	leuA	CP013216	844615	846171	2-isopropylmalate synthase	HSISS4_00784	HSISS4_768	+	62654	56312	63778	0.953522	1.04292	-0.0206695	0.0182522
	leuB	CP013216	846190	847227	3-isopropylmalate dehydrogenase	HSISS4_00785	HSISS4_767	+	48813	38791	47588	0.84309	0.998831	-0.0741261	-0.000507955
	leuC	CP013216	847544	848935	3-isopropylmalate dehydratase large subunit	HSISS4_00786	HSISS4_765	+	67951	56982	67701	0.889652	1.02077	-0.0507798	0.00892932
	leuD	CP013216	848947	849537	3-isopropylmalate dehydratase small subunit	HSISS4_00787	HSISS4_764	+	30251	25624	28442	0.89864	0.963275	-0.0464144	-0.0162495
	dnaE	CP013216	849752	852862	DNA polymerase III alpha subunit	HSISS4_00788	HSISS4_763	+	43863	34777	47856	0.841148	1.11781	-0.0751278	0.0483682
	pfkA	CP013216	852956	853975	6-phosphofructokinase	HSISS4_00789	HSISS4_762	+	216849	189794	198981	0.928546	0.940122	-0.0321965	-0.0268157
	pyk	CP013216	854046	855548	Pyruvate kinase	HSISS4_00790	HSISS4_761	+	499775	485210	422648	1.02999	0.866432	0.0128336	-0.0622656
	HSISS4_00791	CP013216	856288	864024	Putative hemagglutinin/hemolysin-related protein	HSISS4_00791	HSISS4_760	+	1260718	1012091	1055228	0.851687	0.857548	-0.06972	-0.0667416
	HSISS4_00792	CP013216	864208	864429	hypothetical protein	HSISS4_00792	HSISS4_757	+	4729	4681	3615	1.05014	0.783194	0.0212477	-0.106131
	HSISS4_00793	CP013216	864566	865567	ABC transporter substrate-binding protein	HSISS4_00793	HSISS4_756	+	11668	9433	10389	0.857693	0.912236	-0.0666682	-0.0398926
	HSISS4_00794	CP013216	865577	866446	ABC transporter permease protein	HSISS4_00794	HSISS4_755	+	12766	10671	11450	0.886806	0.918926	-0.0521713	-0.0367193
	HSISS4_00795	CP013216	866443	867201	ABC transporter ATP-binding protein	HSISS4_00795	HSISS4_753	+	13952	11164	12374	0.84891	0.908665	-0.0711382	-0.0415963
	HSISS4_00796	CP013216	867381	869042	Ribonuclease J2 (endoribonuclease in RNA processing)	HSISS4_00796	HSISS4_752	+	47694	38846	44124	0.864094	0.947854	-0.063439	-0.0232588
	estA	CP013216	869177	869959	Tributyrin esterase	HSISS4_00797	HSISS4_751	+	11696	9892	11606	0.897274	1.01666	-0.0470749	0.0071753
	HSISS4_00798	CP013216	870079	870798	putative Zn-dependent protease	HSISS4_00798	HSISS4_750	+	24798	22061	23731	0.943815	0.980459	-0.0251131	-0.00857052
	HSISS4_00799	CP013216	870811	871182	hypothetical protein	HSISS4_00799	HSISS4_749	+	12667	11763	12168	0.985196	0.984182	-0.00647727	-0.00692448
	fld	CP013216	871268	871711	Flavodoxin	HSISS4_00800	HSISS4_748	+	20034	20853	15528	1.10428	0.794105	0.0430793	-0.100122
	HSISS4_00801	CP013216	871764	873299	Voltage-gated chloride channel family protein	HSISS4_00801	HSISS4_747	+	12146	12183	11377	1.06414	0.959676	0.0269994	-0.0178754
	aroH	CP013216	873373	873657	Chorismate mutase I	HSISS4_00802	HSISS4_746	+	1856	1937	1846	1.10721	1.01902	0.04423	0.00818382
	HSISS4_00803	CP013216	873654	874880	Chloride channel protein	HSISS4_00803	HSISS4_745	+	12218	12557	11244	1.09035	0.942868	0.0375642	-0.0255492
	rplS	CP013216	875008	875355	LSU ribosomal protein L19p	HSISS4_00804	HSISS4_744	+	166558	191620	147508	1.22054	0.907361	0.0865537	-0.0422198
	HSISS4_00805	CP013216	875652	876197	hypothetical protein	HSISS4_00805	HSISS4_743	-	13745	12688	10913	0.979325	0.813447	-0.00907317	-0.0896705
	HSISS4_00806	CP013216	876272	876448	hypothetical protein	HSISS4_00806	HSISS4_742	-	11183	12101	8677	1.148	0.794953	0.0599413	-0.0996586
	miaA	CP013216	876524	877435	tRNA dimethylallyltransferase	HSISS4_00807	HSISS4_741	+	6734	6542	7190	1.03066	1.09392	0.0131158	0.0389859
	HSISS4_00808	CP013216	877460	877969	GAF domain-containing proteins	HSISS4_00808	HSISS4_740	+	8437	7733	8100	0.972385	0.983619	-0.0121616	-0.00717294
	dnaX	CP013216	877969	879621	DNA polymerase III subunits gamma and tau	HSISS4_00809	HSISS4_739	+	28316	26639	26803	0.998078	0.969799	-0.000835586	-0.0133184
	HSISS4_00810	CP013216	879778	879963	hypothetical protein	HSISS4_00810	HSISS4_738	+	1222	1342	1292	1.16509	1.08323	0.0663597	0.0347214
	birA	CP013216	879950	880888	Biotin operon repressor / Biotin--protein ligase	HSISS4_00811	HSISS4_737	-	11470	9477	11438	0.876569	1.02168	-0.0572141	0.00931677
	metK	CP013216	881168	882361	S-adenosylmethionine synthetase	HSISS4_00812	HSISS4_736	+	50274	53376	45704	1.12637	0.93141	0.051681	-0.0308591
	HSISS4_00813	CP013216	883029	884801	hypothetical protein	HSISS4_00813	HSISS4_735	+	6780	7616	8323	1.19172	1.25771	0.0761756	0.0995803
	HSISS4_00814	CP013216	884798	885715	hypothetical protein	HSISS4_00814	HSISS4_734	+	3546	3777	4175	1.13002	1.20628	0.0530867	0.0814478
	HSISS4_00815	CP013216	885712	887538	hypothetical protein	HSISS4_00815	HSISS4_732	+	5651	5777	6780	1.08456	1.22923	0.0352555	0.0896345
	epsG	CP013216	887555	888964	Glycosyl transferase, group 1 family protein	HSISS4_00816	HSISS4_731	+	4644	4372	5383	0.998772	1.18758	-0.000533658	0.0746623
	HSISS4_00817	CP013216	888964	890415	Probable transmembrane protein	HSISS4_00817	HSISS4_730	+	4576	4236	5348	0.982083	1.19739	-0.00785166	0.0782355
	HSISS4_00818	CP013216	890412	892178	hypothetical protein	HSISS4_00818	HSISS4_729	+	8077	7471	9024	0.981312	1.14467	-0.00819295	0.0586791
	HSISS4_00819	CP013216	892168	892896	hypothetical protein	HSISS4_00819	HSISS4_728	+	3251	3161	3668	1.03154	1.15596	0.0134859	0.0629424
	HSISS4_00820	CP013216	892945	893616	hypothetical protein	HSISS4_00820	HSISS4_727	+	3142	2859	3355	0.965353	1.094	-0.0153136	0.0390164
	HSISS4_00821	CP013216	893609	895030	hypothetical protein	HSISS4_00821	HSISS4_726	+	8040	8013	8442	1.05735	1.07577	0.0242175	0.0317194
	galE2	CP013216	895045	896058	UDP-glucose 4-epimerase	HSISS4_00822	HSISS4_725	+	11760	12375	12525	1.11639	1.09119	0.0478163	0.0379005
	HSISS4_00823	CP013216	896316	896486	hypothetical protein	HSISS4_00823	HSISS4_724	+	2438	2536	2215	1.10355	0.930829	0.0427939	-0.0311299
	murA	CP013216	896554	897825	UDP-N-acetylglucosamine 1-carboxyvinyltransferase	HSISS4_00824	HSISS4_722	+	52806	48868	42453	0.981792	0.823674	-0.00798031	-0.0842448
	epuA	CP013216	897827	898015	Competence-associated EpuA protein	HSISS4_00825	HSISS4_721	+	13108	12765	10981	1.03315	0.858293	0.0141628	-0.0663644
	endA	CP013216	898077	898958	DNA-entry nuclease (Competence-specific nuclease)	HSISS4_00826	HSISS4_720	+	14495	13025	13459	0.953318	0.951316	-0.0207621	-0.0216753
	HSISS4_00827	CP013216	899036	899686	Glutamate transport membrane-spanning protein	HSISS4_00827	HSISS4_719	-	27635	20462	26844	0.785538	0.995217	-0.104833	-0.00208215
	HSISS4_00828	CP013216	899698	900396	Glutamate transport permease protein	HSISS4_00828	HSISS4_170	-	27663	19363	27856	0.742595	1.03169	-0.129248	0.0135496
	HSISS4_00829	CP013216	900414	901247	Glutamate transport substrate-binding protein	HSISS4_00829	HSISS4_718	-	38681	29941	41875	0.821196	1.10914	-0.085553	0.0449872
	HSISS4_00830	CP013216	901259	902026	Glutamate transport ATP-binding protein	HSISS4_00830	HSISS4_1065	-	25656	20492	26865	0.847371	1.07282	-0.0719262	0.030528
	tnp1193D	CP013216	902329	903585	Mobile element protein	HSISS4_00831	HSISS4_668	+	215	200	267	0.986893	1.27234	-0.00573006	0.104603
	HSISS4_00832	CP013216	903633	904283	Glutamate transport membrane-spanning protein	HSISS4_00832	HSISS4_719	-	15757	11789	14367	0.793747	0.934163	-0.100318	-0.0295774
	HSISS4_00833	CP013216	904295	904993	Glutamate transport permease protein	HSISS4_00833	HSISS4_170	-	14255	10581	13484	0.787477	0.969129	-0.103762	-0.0136184
	HSISS4_00834	CP013216	905011	905844	Glutamate transport substrate-binding protein	HSISS4_00834	HSISS4_666	-	17190	13334	15818	0.82293	0.94277	-0.084637	-0.0255942
	HSISS4_00835	CP013216	905854	906621	Glutamate transport ATP-binding protein	HSISS4_00835	HSISS4_1065	-	14261	11242	13955	0.836319	1.00256	-0.077628	0.00110995
	HSISS4_00836	CP013216	906906	907613	Two-component response regulator SA14-24	HSISS4_00836	HSISS4_664	+	16582	14464	15076	0.925401	0.931492	-0.0336701	-0.0308207
	HSISS4_00837	CP013216	907606	908946	Two-component sensor kinase SA14-24	HSISS4_00837	HSISS4_663	+	42123	35456	40463	0.892995	0.984167	-0.0491512	-0.00693112
	vicX	CP013216	908952	909764	Zn-dependent hydrolase YycJ/WalJ	HSISS4_00838	HSISS4_662	+	28647	25337	26604	0.938327	0.951476	-0.0276456	-0.0216021
	HSISS4_00839	CP013216	909823	910182	hypothetical protein	HSISS4_00839	HSISS4_660	+	4423	3973	4181	0.952972	0.968486	-0.02092	-0.0139067
	murM	CP013216	910234	911448	tRNA-dependent lipid II--L-alanine ligase	HSISS4_00840	HSISS4_658	-	22906	19147	22388	0.886809	1.00137	-0.0521701	0.000596134
	HSISS4_00841	CP013216	911450	912259	Phosphatase YidA	HSISS4_00841	HSISS4_657	-	11547	9804	10816	0.900767	0.959683	-0.0453875	-0.0178724
	HSISS4_00842	CP013216	912437	913303	Acetyltransferase, GNAT family	HSISS4_00842	HSISS4_655	+	8598	7806	8918	0.963185	1.06267	-0.0162905	0.0264001
	HSISS4_00843	CP013216	913386	913772	hypothetical protein	HSISS4_00843	HSISS4_654	+	4894	4905	5851	1.06329	1.22489	0.0266534	0.0880962
	pacL2C	CP013216	914037	916721	Calcium-transporting ATPase	HSISS4_00844	HSISS4_653	+	137146	119929	128752	0.927725	0.961836	-0.0325805	-0.0168991
	nfrA	CP013216	916831	917577	Oxygen-insensitive NADPH nitroreductase	HSISS4_00845	HSISS4_652	+	6512	6998	6635	1.14009	1.04389	0.0569379	0.0186566
	HSISS4_00846	CP013216	917603	918442	hypothetical protein	HSISS4_00846	HSISS4_651	-	4297	4323	3790	1.06733	0.903658	0.0282983	-0.0439961
	HSISS4_00847	CP013216	918554	919672	Epoxyqueuosine (oQ) reductase QueG	HSISS4_00847	HSISS4_650	+	7423	6497	7069	0.928564	0.975683	-0.0321882	-0.0106914
	prfB	CP013216	919843	920823	Peptide chain release factor 2; programmed frameshift-containing	HSISS4_00848	HSISS4_649	+	31181	30044	28388	1.02222	0.932771	0.00954611	-0.0302252
	ftsE	CP013216	920911	921603	Cell division transporter, ATP-binding protein FtsE (TC 3.A.5.1.1)	HSISS4_00849	HSISS4_647	+	29383	28789	27004	1.03946	0.94159	0.0168088	-0.0261379
	ftsX	CP013216	921596	922525	Cell division protein FtsX	HSISS4_00850	HSISS4_646	+	45945	46031	41070	1.0629	0.915834	0.0264906	-0.0381835
	mutT	CP013216	922681	923163	Mutator mutT protein (7,8-dihydro-8-oxoguanine-triphosphatase)	HSISS4_00851	HSISS4_645	+	4603	4550	4316	1.04869	0.960662	0.0206488	-0.0174294
	HSISS4_00852	CP013216	923173	924351	Hypothetical protein	HSISS4_00852	HSISS4_644	+	12755	12778	12190	1.06282	0.979159	0.0264608	-0.00914667
	HSISS4_00853	CP013216	924341	925570	TPR-repeat-containing protein	HSISS4_00853	HSISS4_643	+	18179	19447	17231	1.13491	0.971115	0.054961	-0.0127294
	sipB	CP013216	925692	926249	Signal peptidase I	HSISS4_00854	HSISS4_641	+	31449	37039	30489	1.24948	0.993268	0.0967308	-0.00293357
	mur1B	CP013216	926407	928533	N-acetylmuramoyl-L-alanine amidase	HSISS4_00855	HSISS4_640	+	3944	3979	3983	1.07032	1.03467	0.0295154	0.0148035
	pepT	CP013216	928613	929836	Tripeptide aminopeptidase	HSISS4_00856	HSISS4_639	+	18646	17715	17096	1.00794	0.939375	0.00343388	-0.0271611
	HSISS4_00857	CP013216	929893	930393	Conjugation pore forming protein EbsA	HSISS4_00857	HSISS4_638	+	32520	35097	29847	1.14498	0.94033	0.0587979	-0.0267198
	fer	CP013216	930377	930574	Ferredoxin	HSISS4_00858	HSISS4_637	-	470	643	597	1.45141	1.30139	0.161792	0.114407
	HSISS4_00859	CP013216	930620	931276	hypothetical protein	HSISS4_00859	HSISS4_636	+	70672	74581	63341	1.11959	0.918264	0.0490592	-0.0370324
	cmk	CP013216	931298	931978	Cytidylate kinase	HSISS4_00860	HSISS4_635	+	51118	52589	47825	1.09144	0.958542	0.0379995	-0.0183888
	infC	CP013216	932138	932668	Translation initiation factor 3	HSISS4_00861	HSISS4_634	+	174198	207879	162277	1.26604	0.95443	0.102446	-0.0202561
	rpmI	CP013216	932707	932907	LSU ribosomal protein L35p	HSISS4_00862	HSISS4_633	+	93845	112023	91421	1.26641	0.998079	0.102574	-0.000835079
	rplT	CP013216	932964	933323	LSU ribosomal protein L20p	HSISS4_00863	HSISS4_632	+	153955	174456	137632	1.20218	0.915916	0.0799705	-0.0381443
	HSISS4_00864	CP013216	933367	933840	Acetyltransferase, GNAT family	HSISS4_00864	HSISS4_631	+	5463	5937	6502	1.15296	1.2194	0.0618142	0.0861459
	HSISS4_00865	CP013216	934103	934447	hypothetical protein	HSISS4_00865	HSISS4_630	+	3630	3631	3708	1.0612	1.04656	0.025798	0.0197632
	xylH	CP013216	934519	934704	4-oxalocrotonate tautomerase/Xylose transport system permease protein XylH	HSISS4_00866	HSISS4_629	-	7145	8036	4735	1.19321	0.678966	0.0767161	-0.168152
	pepV	CP013216	935066	936472	Xaa-His dipeptidase	HSISS4_00867	HSISS4_628	+	34127	38056	31558	1.18305	0.947418	0.0730034	-0.0234585
	HSISS4_00868	CP013216	936513	937097	Hypothetical protein	HSISS4_00868	HSISS4_627	+	5501	5653	5488	1.09022	1.02212	0.0375157	0.00950255
	HSISS4_00869	CP013216	937471	941259	D-alanyl-D-alanine carboxypeptidase	HSISS4_00869	HSISS4_626	+	245722	236821	244223	1.02248	1.01829	0.00965457	0.00787261
	HSISS4_00870	CP013216	941721	944756	D-alanyl-D-alanine carboxypeptidase	HSISS4_00870	HSISS4_625	+	67284	59692	54843	0.941202	0.835102	-0.0263173	-0.0782605
	rpiA	CP013216	944916	945596	Ribose 5-phosphate isomerase A	HSISS4_00871	HSISS4_624	+	19840	19235	16035	1.02856	0.828052	0.0122289	-0.0819426
	deoB	CP013216	945734	946927	Phosphopentomutase	HSISS4_00872	HSISS4_623	+	52101	48945	45729	0.996645	0.89924	-0.00145933	-0.0461243
	HSISS4_00873	CP013216	946929	947474	hypothetical protein	HSISS4_00873	HSISS4_622	+	25038	24542	24509	1.03989	1.0029	0.0169887	0.00125605
	punA	CP013216	947493	948302	Purine nucleoside phosphorylase/N-Ribosylnicotinamide phosphorylase	HSISS4_00874	HSISS4_621	+	32741	27143	28418	0.879517	0.889266	-0.0557557	-0.0509683
	HSISS4_00875	CP013216	948306	949553	Chloride channel protein	HSISS4_00875	HSISS4_620	+	34091	27647	31091	0.860373	0.934383	-0.0653133	-0.029475
	gat	CP013216	949550	950263	Glutamine amidotransferase, class I	HSISS4_00876	HSISS4_619	+	23339	20095	21543	0.913449	0.945701	-0.0393158	-0.024246
	deoD	CP013216	950567	951277	Purine nucleoside phosphorylase	HSISS4_00877	HSISS4_618	+	26531	23944	22695	0.957462	0.876409	-0.0188785	-0.0572933
	epsA	CP013216	951618	953078	Exopolysaccharide biosynthesis transcriptional activator EpsA	HSISS4_00878	HSISS4_616	+	58366	59216	52847	1.07636	0.927664	0.0319575	-0.0326095
	epsB	CP013216	953079	953810	Tyrosine-protein phosphatase CpsB	HSISS4_00879	HSISS4_615	+	40667	38711	37643	1.00988	0.948358	0.00427065	-0.0230278
	epsC	CP013216	953819	954511	Tyrosine-protein kinase transmembrane modulator EpsC	HSISS4_00880	HSISS4_614	+	47700	46419	43548	1.03242	0.935362	0.0138558	-0.0290201
	epsD	CP013216	954521	955261	Tyrosine-protein kinase EpsD	HSISS4_00881	HSISS4_612	+	49284	47242	42554	1.01695	0.884636	0.00730073	-0.0532355
	epsE	CP013216	955318	956685	Undecaprenyl-phosphate galactosephosphotransferase	HSISS4_00882	HSISS4_611	+	94737	94038	85625	1.05308	0.926	0.0224622	-0.033389
	rgpA1	CP013216	956718	957890	Alpha-D-GlcNAc alpha-1,2-L-rhamnosyltransferase	HSISS4_00883	HSISS4_610	+	59607	54383	54494	0.967931	0.936659	-0.0141557	-0.0284185
	epsF	CP013216	957893	959041	Glycosyltransferase	HSISS4_00884	HSISS4_609	+	52036	45258	47016	0.92272	0.925703	-0.0349301	-0.0335281
	HSISS4_00885	CP013216	959043	959684	capsular polysaccharide biosynthesis protein, putative	HSISS4_00885	HSISS4_608	+	27963	26010	25743	0.986813	0.943204	-0.00576501	-0.0253945
	HSISS4_00886	CP013216	959681	960652	hypothetical protein	HSISS4_00886	HSISS4_607	+	36217	40084	36162	1.17419	1.02299	0.069737	0.00987006
	HSISS4_00887	CP013216	960645	961715	hypothetical protein	HSISS4_00887	HSISS4_606	+	37186	43179	36400	1.23189	1.00289	0.0905715	0.00125201
	HSISS4_00888	CP013216	961749	962894	hypothetical protein	HSISS4_00888	HSISS4_605	+	28354	36134	28360	1.35201	1.02476	0.13098	0.010622
	HSISS4_00889	CP013216	962908	964323	Membrane protein involved in the export of O-antigen, teichoic acid lipoteichoic acids	HSISS4_00889	HSISS4_604	+	71649	74392	63619	1.10153	0.909718	0.0419945	-0.0410932
	HSISS4_00890	CP013216	964334	965434	UDP-galactopyranose mutase	HSISS4_00890	HSISS4_602	+	75269	71539	65834	1.00834	0.896116	0.00360512	-0.0476358
	HSISS4_00891	CP013216	965431	966423	Glycosyltransferase	HSISS4_00891	HSISS4_601	+	69002	65878	63132	1.01288	0.937385	0.00555713	-0.028082
	HSISS4_00892	CP013216	966434	967486	Galactofuranose transferase	HSISS4_00892	HSISS4_600	+	51376	45701	43308	0.943721	0.86365	-0.0251562	-0.0636621
	HSISS4_00893	CP013216	967523	968500	hypothetical protein	HSISS4_00893	HSISS4_599	-	6883	8196	6753	1.26329	1.00519	0.101503	0.00224907
	HSISS4_00894	CP013216	968688	969506	Hydrolase (HAD superfamily)	HSISS4_00894	HSISS4_597	+	1982	1851	1729	0.990789	0.893761	-0.00401883	-0.0487786
	HSISS4_00895	CP013216	969525	970127	Phosphoglycerate mutase family	HSISS4_00895	HSISS4_596	+	2158	2117	2199	1.04075	1.04401	0.0173478	0.0187039
	HSISS4_00896	CP013216	970124	970732	Phosphoglycerate mutase family	HSISS4_00896	HSISS4_595	+	2332	2314	2317	1.05272	1.01795	0.0223132	0.00772758
	HSISS4_00897	CP013216	970729	971325	Phosphoglycerate mutase family	HSISS4_00897	HSISS4_594	+	2690	2310	2600	0.911041	0.990264	-0.0404619	-0.00424884
	HSISS4_00898	CP013216	971403	972539	Permease	HSISS4_00898	HSISS4_593	+	9952	8897	9482	0.948444	0.976157	-0.0229884	-0.0104803
	HSISS4_00899	CP013216	972663	974099	6-phospho-beta-glucosidase	HSISS4_00899	HSISS4_592	+	1343	1514	1327	1.19599	1.01234	0.0777283	0.005325
	HSISS4_00900	CP013216	974346	974624	hypothetical protein	HSISS4_00900	HSISS4_591	+	3791	4211	4057	1.17845	1.09643	0.0713099	0.0399813
	HSISS4_00901	CP013216	974642	976219	Uncharacterized ABC1 family protein	HSISS4_00901	HSISS4_590	+	15043	13505	16065	0.952442	1.09415	-0.0211615	0.0390764
	HSISS4_00902	CP013216	976223	976843	Lipase/Acylhydrolase family protein	HSISS4_00902	HSISS4_588	+	5718	5063	6281	0.939382	1.12542	-0.0271578	0.0513147
	HSISS4_00903	CP013216	976840	977691	Predicted esterase of the alpha-beta hydrolase superfamily	HSISS4_00903	HSISS4_587	+	7652	7259	8072	1.00642	1.08078	0.00278023	0.0337363
	HSISS4_00904	CP013216	977716	979062	D-alanyl-D-alanine carboxypeptidase	HSISS4_00904	HSISS4_586	-	19986	17512	18216	0.929583	0.933807	-0.0317117	-0.0297428
	HSISS4_00905	CP013216	979294	980490	Cobalt-zinc-cadmium resistance protein	HSISS4_00905		-	9277	9732	8652	1.11294	0.955518	0.0464729	-0.019761
	ung	CP013216	980704	981357	Uracil-DNA glycosylase, family 1	HSISS4_00906	HSISS4_585	+	5352	4501	4899	0.892219	0.937824	-0.0495287	-0.0278786
	pyrC	CP013216	981377	982645	Dihydroorotase	HSISS4_00907	HSISS4_584	+	13877	11362	12687	0.868636	0.936685	-0.0611624	-0.0284066
	HSISS4_00908	CP013216	982723	984690	hypothetical protein	HSISS4_00908	HSISS4_582	+	27763	24798	25840	0.947608	0.953578	-0.0233713	-0.0206438
	HSISS4_00909	CP013216	984858	986147	Histidine kinase of the competence regulon ComD	HSISS4_00909	HSISS4_581	-	17510	17809	13803	1.07903	0.807639	0.0330318	-0.0927826
	HSISS4_00910	CP013216	986137	987399	hypothetical protein	HSISS4_00910	HSISS4_579	-	12565	12299	9699	1.03845	0.790851	0.0163857	-0.101905
	acoA2	CP013216	987580	988551	Acetoin dehydrogenase E1 component alpha-subunit	HSISS4_00911	HSISS4_578	+	67467	55395	53281	0.871079	0.809117	-0.0599424	-0.0919889
	acoB2	CP013216	988576	989574	Acetoin dehydrogenase E1 component beta-subunit	HSISS4_00912	HSISS4_577	+	99225	81335	79619	0.869631	0.822102	-0.0606652	-0.0850743
	acoC2	CP013216	989827	991197	Dihydrolipoamide acetyltransferase component (E2) of acetoin dehydrogenase complex	HSISS4_00913	HSISS4_576	+	116697	94753	96342	0.861414	0.845836	-0.0647883	-0.0727139
	acoL2	CP013216	991340	993094	Dihydrolipoamide dehydrogenase of acetoin dehydrogenase	HSISS4_00914	HSISS4_575	+	163414	127912	131874	0.830425	0.826799	-0.0806996	-0.0826
	HSISS4_00915	CP013216	993368	996919	hypothetical protein	HSISS4_00915	HSISS4_574	+	108773	100139	96789	0.976699	0.911664	-0.0102395	-0.040165
	HSISS4_00916	CP013216	997214	1000144	N-acetylmuramoyl-L-alanine amidase	HSISS4_00916	HSISS4_573	+	17775	18403	17628	1.09839	1.01607	0.0407574	0.00692352
	HSISS4_00917	CP013216	1000264	1003977	Pullulanase	HSISS4_00917	HSISS4_568	+	28286	26274	21690	0.985447	0.78563	-0.00636694	-0.104782
	HSISS4_00918	CP013216	1004228	1005100	Ferrous iron transport periplasmic protein EfeO	HSISS4_00918	HSISS4_567	+	13568	13245	12220	1.03565	0.922753	0.0152145	-0.0349145
	HSISS4_00919	CP013216	1005106	1006311	Ferrous iron transport peroxidase EfeB	HSISS4_00919	HSISS4_566	+	12628	11063	10494	0.92943	0.851406	-0.0317833	-0.0698634
	HSISS4_00920	CP013216	1006289	1007974	Ferrous iron transport permease EfeU	HSISS4_00920	HSISS4_564	+	21180	18787	18597	0.941044	0.899595	-0.0263901	-0.045953
	tatC	CP013216	1007982	1008689	Twin-arginine translocation protein TatCd	HSISS4_00921	HSISS4_563	+	12630	13080	11532	1.09871	0.935473	0.0408828	-0.0289686
	tatA	CP013216	1008702	1008887	Twin-arginine translocation protein TatAd	HSISS4_00922	HSISS4_562	+	4793	5460	4669	1.20855	0.998037	0.0822636	-0.000853463
	potA1	CP013216	1009287	1010423	Multiple sugar ABC transporter, ATP-binding protein	HSISS4_00923	HSISS4_561	-	11281	9246	10983	0.86953	0.997478	-0.0607153	-0.00109652
	HSISS4_00924	CP013216	1010439	1011275	Maltose/maltodextrin ABC transporter, permease protein MalG	HSISS4_00924	HSISS4_560	-	7119	5837	7286	0.869859	1.04858	-0.0605509	0.0206003
	HSISS4_00925	CP013216	1011275	1012633	Maltose/maltodextrin ABC transporter, permease protein MalF	HSISS4_00925	HSISS4_559	-	9452	7963	9479	0.893782	1.02747	-0.0487686	0.0117689
	HSISS4_00926	CP013216	1012723	1013970	Maltose/maltodextrin ABC transporter, substrate binding periplasmic protein MalE	HSISS4_00926	HSISS4_558	-	26513	24122	23500	0.965235	0.908111	-0.0153672	-0.0418609
	malR	CP013216	1014151	1015155	Maltose operon transcriptional repressor MalR, LacI family	HSISS4_00927	HSISS4_556	+	7291	8124	6857	1.18212	0.963556	0.0726612	-0.0161229
	malQ	CP013216	1015409	1016908	4-alpha-glucanotransferase (amylomaltase)	HSISS4_00928	HSISS4_555	+	71005	61010	67388	0.911571	0.972352	-0.0402095	-0.0121763
	glgP1	CP013216	1016910	1019171	Maltodextrin phosphorylase	HSISS4_00929	HSISS4_554	+	188082	169198	177115	0.954391	0.964802	-0.0202736	-0.0155618
	HSISS4_00930	CP013216	1019282	1020409	hypothetical protein	HSISS4_00930	HSISS4_553	-	2489	3211	2326	1.36865	0.957447	0.136294	-0.0188851
	lplA	CP013216	1020533	1021522	Lipoate-protein ligase A	HSISS4_00931	HSISS4_552	+	52307	51793	37772	1.05048	0.739844	0.0213897	-0.13086
	xerS	CP013216	1021808	1022878	Integrase/recombinase xerD	HSISS4_00932	HSISS4_549	+	3951	3411	4562	0.915911	1.18298	-0.0381469	0.0729783
	pepN	CP013216	1023041	1025581	Lysyl aminopeptidase	HSISS4_00933	HSISS4_548	-	120598	101272	103181	0.890897	0.876576	-0.0501723	-0.0572103
	phoU	CP013216	1025715	1026371	Phosphate transport system regulatory protein PhoU	HSISS4_00934	HSISS4_547	-	20243	17409	18838	0.912383	0.953433	-0.0398227	-0.02071
	pstB2	CP013216	1026397	1027155	Phosphate transport ATP-binding protein PstB (TC 3.A.1.7.1)	HSISS4_00935	HSISS4_546	-	24352	18241	22671	0.79468	0.953819	-0.0998076	-0.0205339
	pstB1	CP013216	1027168	1027971	Phosphate transport ATP-binding protein PstB (TC 3.A.1.7.1)	HSISS4_00936	HSISS4_545	-	21399	16238	20356	0.80504	0.974606	-0.0941825	-0.0111709
	pstC2	CP013216	1027982	1028866	Phosphate transport system permease protein PstA (TC 3.A.1.7.1)	HSISS4_00937	HSISS4_543	-	21093	17245	19792	0.867368	0.96135	-0.0617968	-0.0171186
	pstC1	CP013216	1028856	1029770	Phosphate transport system permease protein PstC (TC 3.A.1.7.1)	HSISS4_00938	HSISS4_542	-	21313	17687	19526	0.880416	0.938639	-0.055312	-0.0275012
	pstS	CP013216	1029773	1030648	Phosphate ABC transporter, periplasmic phosphate-binding protein PstS (TC 3.A.1.7.1)	HSISS4_00939	HSISS4_541	-	16674	14699	15009	0.935247	0.922236	-0.0290736	-0.0351579
	HSISS4_00940	CP013216	1030774	1032084	tRNA and rRNA cytosine-C5-methylases	HSISS4_00940	HSISS4_539	-	19942	18908	18623	1.0059	0.956778	0.00255528	-0.019189
	suhB	CP013216	1032165	1032932	Inositol-1-monophosphatase	HSISS4_00941	HSISS4_538	-	30162	35031	24924	1.23217	0.846618	0.0906708	-0.0723123
	HSISS4_00942	CP013216	1032922	1033203	hypothetical protein	HSISS4_00942	HSISS4_537	-	17805	19480	14176	1.16071	0.815721	0.0647254	-0.0884582
	spxA1	CP013216	1033196	1033609	Transcriptional regulator SpxA1	HSISS4_00943	HSISS4_536	-	40655	44592	32892	1.16365	0.828908	0.0658214	-0.0814936
	ribC	CP013216	1033679	1034590	Riboflavin kinase/FMN adenylyltransferase	HSISS4_00944	HSISS4_535	-	21921	22464	19191	1.08719	0.896948	0.0363051	-0.0472327
	truB	CP013216	1034587	1035495	tRNA pseudouridine synthase B	HSISS4_00945	HSISS4_534	-	15669	15027	13563	1.01744	0.886839	0.00750941	-0.0521554
	HSISS4_00946	CP013216	1035588	1036934	sensory box protein	HSISS4_00946	HSISS4_533	-	11259	10246	10879	0.965457	0.989964	-0.0152671	-0.00438075
	HSISS4_00947	CP013216	1036936	1037169	hypothetical protein	HSISS4_00947	HSISS4_532	-	1815	1791	1884	1.04688	1.06349	0.0198974	0.0267344
	hsdS2	CP013216	1037258	1037878	Type I restriction-modification system specificity subunit	HSISS4_00948	HSISS4_531	-	18599	19524	13957	1.11367	0.768834	0.0467576	-0.114167
	tpx	CP013216	1038005	1038499	Thiol peroxidase, Tpx-type	HSISS4_00949	HSISS4_530	-	77395	78016	55689	1.06942	0.737202	0.0291492	-0.132413
	HSISS4_00950	CP013216	1038563	1039318	hypothetical protein	HSISS4_00950	HSISS4_528	-	5628	5723	5196	1.07882	0.9459	0.0329481	-0.0241549
	cysD	CP013216	1039379	1040659	O-acetylhomoserine sulfhydrylase/O-succinylhomoserine sulfhydrylase	HSISS4_00951	HSISS4_526	-	6782	6163	5710	0.964079	0.862598	-0.0158872	-0.0641916
	pcrA	CP013216	1040780	1043089	ATP-dependent DNA helicase UvrD/PcrA	HSISS4_00952	HSISS4_525	-	29077	25432	25522	0.927917	0.899281	-0.0324907	-0.0461048
	dagA	CP013216	1043597	1044940	Sodium/glycine symporter GlyP	HSISS4_00953	HSISS4_524	+	14095	11312	14099	0.851437	1.02483	-0.0698473	0.0106533
	trmE	CP013216	1045068	1046438	GTPase and tRNA-U34 5-formylation enzyme TrmE	HSISS4_00954	HSISS4_522	+	19505	16006	17948	0.870593	0.942758	-0.0601847	-0.0255998
	HSISS4_00955	CP013216	1046555	1047523	Transcriptional regulator, AraC family	HSISS4_00955	HSISS4_521	+	5446	5922	4766	1.15364	0.896616	0.0620692	-0.0473935
	HSISS4_00956	CP013216	1047559	1049805	5'-nucleotidase	HSISS4_00956	HSISS4_518	-	37428	33373	33220	0.945969	0.909354	-0.024123	-0.0412669
	HSISS4_00957	CP013216	1049915	1050568	Cystine transport system permease protein	HSISS4_00957	HSISS4_1813	-	1500	1081	1304	0.764562	0.890669	-0.116587	-0.0502836
	HSISS4_00958	CP013216	1050627	1051475	Amino acid ABC transporter, periplasmic amino acid-binding protein	HSISS4_00958	HSISS4_517	-	14326	11924	10164	0.88303	0.726892	-0.0540246	-0.13853
	HSISS4_00959	CP013216	1051580	1053034	6-aminohexanoate-cyclic-dimer hydrolase	HSISS4_00959	HSISS4_515	-	5126	4431	4786	0.917068	0.956586	-0.0375985	-0.0192758
	pyrE	CP013216	1053115	1053744	Orotate phosphoribosyltransferase	HSISS4_00960	HSISS4_514	-	30365	28248	27192	0.986945	0.917483	-0.00570718	-0.037402
	pyrF	CP013216	1053832	1054527	Orotidine 5'-phosphate decarboxylase	HSISS4_00961	HSISS4_513	-	8163	6638	8333	0.862712	1.04588	-0.0641341	0.0194817
	HSISS4_00962	CP013216	1054728	1056014	CRISPR-associated protein Csm6	HSISS4_00962	HSISS4_511	-	35700	37885	34138	1.12584	0.979715	0.0514775	-0.00890005
	HSISS4_00963	CP013216	1056029	1057189	CRISPR-associated protein Csm6	HSISS4_00963	HSISS4_510	-	29330	32197	28826	1.16461	1.00694	0.0661817	0.00300241
	HSISS4_00964	CP013216	1057186	1058259	CRISPR-associated protein, Csm5 family	HSISS4_00964	HSISS4_509	-	32069	35992	31349	1.19069	1.00154	0.075799	0.000668367
	HSISS4_00965	CP013216	1058262	1059161	CRISPR-associated RAMP protein, Csm4 family	HSISS4_00965	HSISS4_507	-	21739	22674	20136	1.10654	0.948995	0.043967	-0.0227363
	HSISS4_00966	CP013216	1059163	1059825	CRISPR-associated RAMP Csm3	HSISS4_00966	HSISS4_506	-	16340	17955	15515	1.16577	0.972814	0.0666118	-0.0119702
	HSISS4_00967	CP013216	1059825	1060205	CRISPR-associated protein, Csm2 family	HSISS4_00967	HSISS4_505	-	11758	12972	11629	1.17045	1.0133	0.0683519	0.00573901
	HSISS4_00968	CP013216	1060209	1062479	CRISPR-associated protein, Csm1 family	HSISS4_00968	HSISS4_504	-	56080	56009	51674	1.05957	0.944048	0.0251282	-0.0250058
	HSISS4_00969	CP013216	1062460	1063191	CRISPR repeat RNA endoribonuclease Cas6	HSISS4_00969	HSISS4_502	-	16270	16670	15129	1.08699	0.952693	0.0362264	-0.0210472
	HSISS4_00970	CP013216	1063748	1063960	hypothetical protein	HSISS4_00970		+	3	19	5	6.71909	1.70757	0.827311	0.232379
	HSISS4_00971	CP013216	1064406	1064735	CRISPR-associated protein Cas2	HSISS4_00971	HSISS4_501	-	683	635	821	0.986351	1.23155	-0.00596858	0.0904525
	HSISS4_00972	CP013216	1064875	1065123	CRISPR-associated protein Cas1	HSISS4_00972	HSISS4_500	-	428	403	530	0.998941	1.26871	-0.000460323	0.103362
	HSISS4_00973	CP013216	1065218	1065739	CRISPR-associated protein Cas1	HSISS4_00973	HSISS4_499	-	551	512	761	0.985818	1.41502	-0.00620324	0.150763
	pyrDb	CP013216	1065879	1066835	Dihydroorotate dehydrogenase, catalytic subunit	HSISS4_00974	HSISS4_498	-	11839	10558	12314	0.946117	1.06565	-0.024055	0.0276142
	pyrK	CP013216	1066845	1067648	Dihydroorotate dehydrogenase electron transfer subunit	HSISS4_00975	HSISS4_497	-	7525	6843	7896	0.964758	1.07506	-0.0155816	0.0314307
	thiJ	CP013216	1067959	1068507	ThiJ/PfpI family protein	HSISS4_00976	HSISS4_496	-	5733	5904	4827	1.09255	0.862632	0.0384428	-0.0641746
	HSISS4_00977	CP013216	1068641	1069441	hypothetical protein	HSISS4_00977	HSISS4_495	-	19961	21442	18727	1.13962	0.961205	0.0567614	-0.017184
	fbp	CP013216	1069960	1071618	Fibronectin/fibrinogen-binding protein	HSISS4_00978	HSISS4_494	+	42222	38859	35492	0.976408	0.861235	-0.0103688	-0.0648782
	HSISS4_00979	CP013216	1071793	1073337	hypothetical protein	HSISS4_00979	HSISS4_493	+	5550	5114	5532	0.977566	1.02122	-0.00985386	0.00911928
	HSISS4_00980	CP013216	1073607	1074434	hypothetical protein	HSISS4_00980	HSISS4_492	+	6184	6264	6961	1.07463	1.15327	0.0312607	0.0619322
	HSISS4_00981	CP013216	1074427	1075125	hypothetical protein	HSISS4_00981	HSISS4_1112	+	4284	4745	4871	1.17507	1.16493	0.0700652	0.0662988
	HSISS4_00982	CP013216	1075207	1076547	MATE efflux family protein DinF	HSISS4_00982	HSISS4_490	+	7048	5419	7209	0.815702	1.04795	-0.0884683	0.0203392
	HSISS4_00983	CP013216	1076592	1077560	hypothetical protein	HSISS4_00983	HSISS4_489	-	11466	12021	11550	1.11226	1.03205	0.0462071	0.0137001
	HSISS4_00984	CP013216	1077775	1080489	hypothetical protein	HSISS4_00984	HSISS4_487	+	11539	10899	10863	1.00207	0.964521	0.000896879	-0.0156883
	HSISS4_00985	CP013216	1080562	1081197	Phosphoglycolate phosphatase	HSISS4_00985	HSISS4_486	+	3356	2940	3055	0.929402	0.932651	-0.0317962	-0.0302806
	HSISS4_00986	CP013216	1081259	1082023	Uridine phosphorylase	HSISS4_00986	HSISS4_485	-	38288	30680	34910	0.850102	0.934151	-0.0705289	-0.0295827
	ilvB1	CP013216	1082146	1083921	Pyruvate oxidase	HSISS4_00987	HSISS4_484	-	85819	63531	76228	0.785381	0.910041	-0.104919	-0.0409388
	HSISS4_00988	CP013216	1083945	1084070	hypothetical protein	HSISS4_00988	HSISS4_483	+	64	97	112	1.60794	1.79295	0.20627	0.253568
	copA2	CP013216	1084283	1086505	Lead, cadmium, zinc and mercury transporting ATPase/Copper-translocating P-type ATPase	HSISS4_00989	HSISS4_482	-	32599	25972	47540	0.845239	1.49412	-0.0730205	0.174385
	HSISS4_00990	CP013216	1086516	1086887	Copper-exporting ATPase	HSISS4_00990	HSISS4_480	-	5424	4476	8827	0.875485	1.66734	-0.0577512	0.222024
	copY1	CP013216	1086906	1087301	Negative transcriptional regulator-copper transport operon	HSISS4_00991	HSISS4_1735	-	3472	2850	5102	0.87085	1.50553	-0.0600565	0.177691
	HSISS4_00992	CP013216	1087465	1087596	hypothetical protein	HSISS4_00992		-	2139	1998	2155	0.990976	1.03221	-0.0039369	0.0137666
	adhB1	CP013216	1087765	1088802	Alcohol dehydrogenase	HSISS4_00993	HSISS4_478	-	7029	6115	5995	0.922957	0.873828	-0.0348187	-0.0585743
	HSISS4_00994	CP013216	1088899	1089993	Ferrochelatase, protoheme ferro-lyase	HSISS4_00994	HSISS4_477	-	4137	3470	3597	0.889861	0.89081	-0.0506776	-0.050215
	HSISS4_00995	CP013216	1090105	1091016	Cobalt-zinc-cadmium resistance protein CzcD	HSISS4_00995	HSISS4_476	-	3601	2902	3528	0.854974	1.00377	-0.0680473	0.00163555
	HSISS4_00996	CP013216	1091150	1091689	Transcriptional regulator, TetR family	HSISS4_00996	HSISS4_475	+	1303	962	1232	0.783266	0.968716	-0.106091	-0.0138036
	HSISS4_00997	CP013216	1091705	1092205	hypothetical protein	HSISS4_00997	HSISS4_474	+	1197	1069	1245	0.947462	1.06563	-0.023438	0.0276053
	HSISS4_00998	CP013216	1092426	1093049	Transcriptional regulator, TetR family	HSISS4_00998	HSISS4_473	-	14020	14532	12868	1.09965	0.940358	0.0412558	-0.0267069
	HSISS4_00999	CP013216	1093089	1094171	ABC transporter, permease protein	HSISS4_00999	HSISS4_469	-	8464	8705	8115	1.09112	0.982297	0.0378715	-0.00775704
	HSISS4_01000	CP013216	1094173	1094889	ABC transporter, ATP-binding protein	HSISS4_01000	HSISS4_468	-	1153	1119	1251	1.02963	1.11162	0.0126792	0.0459581
	HSISS4_01001	CP013216	1095136	1095993	probable oxidoreductase	HSISS4_01001	HSISS4_465	-	2560	1946	2512	0.806457	1.00533	-0.0934187	0.00230976
	HSISS4_01002	CP013216	1095995	1096831	Hydrolase, alpha/beta fold family	HSISS4_01002	HSISS4_464	-	2145	1545	2061	0.764152	0.984421	-0.11682	-0.00681921
	HSISS4_01003	CP013216	1096845	1097849	zinc-containing alcohol dehydrogenase; quinone oxidoreductase ( NADPH)/Similar to arginate lyase	HSISS4_01003	HSISS4_462	-	1762	1243	1707	0.748417	0.992562	-0.125856	-0.00324229
	HSISS4_01004	CP013216	1097928	1098359	Rrf2 family transcriptional regulator, group III	HSISS4_01004	HSISS4_461	-	3013	2628	2704	0.925347	0.91947	-0.0336954	-0.0364624
	HSISS4_01005	CP013216	1098499	1098864	Ribosyl nicotinamide transporter, PnuC-like	HSISS4_01005	HSISS4_460	-	6408	6540	6123	1.08276	0.978976	0.0345336	-0.00922815
	cbiO2	CP013216	1099028	1099828	ATPase component of energizing module of queuosine-regulated ECF transporter	HSISS4_01006	HSISS4_459	-	111736	107687	90818	1.02247	0.832739	0.00964856	-0.0794911
	cbiO3	CP013216	1099815	1100651	ATPase component of energizing module of queuosine-regulated ECF transporter	HSISS4_01007	HSISS4_458	-	102263	95542	82356	0.991184	0.8251	-0.0038458	-0.0834932
	HSISS4_01008	CP013216	1100627	1101421	Transmembrane component of energizing module of queuosine-regulated ECF transporter	HSISS4_01008	HSISS4_457	-	102957	96725	84319	0.996693	0.839073	-0.00143874	-0.0762003
	HSISS4_01009	CP013216	1101418	1102020	Substrate-specific component of queuosine-regulated ECF transporter	HSISS4_01009	HSISS4_456	-	71642	66998	57332	0.992139	0.819897	-0.00342746	-0.0862405
	HSISS4_01010	CP013216	1102337	1102765	Phenazine biosynthesis protein PhzF like	HSISS4_01010	HSISS4_455	-	2415	2575	2948	1.1312	1.25066	0.0535385	0.0971404
	HSISS4_01011	CP013216	1102797	1103138	Phenazine biosynthesis protein PhzF like	HSISS4_01011	HSISS4_455	-	1406	1521	1801	1.14768	1.31238	0.0598223	0.118058
	HSISS4_01012	CP013216	1103238	1103783	hypothetical protein	HSISS4_01012	HSISS4_454	-	1875	1951	2263	1.10391	1.23655	0.0429344	0.0922134
	HSISS4_01013	CP013216	1104013	1104714	ABC transporter, ATP-binding protein	HSISS4_01013	HSISS4_453	+	161	144	151	0.948888	0.960907	-0.022785	-0.0173188
	HSISS4_01014	CP013216	1104727	1107390	ABC transporter permease protein	HSISS4_01014	HSISS4_451	+	1116	940	1024	0.893598	0.940082	-0.0488579	-0.0268341
	HSISS4_01015	CP013216	1107703	1107852	Mobile element protein	HSISS4_01015	HSISS4_450	+	16	18	17	1.19352	1.08858	0.0768309	0.036859
	nth2	CP013216	1107929	1108552	Endonuclease III	HSISS4_01016	HSISS4_449	-	16372	15775	16773	1.02222	1.04964	0.00954603	0.0210391
	proWZ	CP013216	1108549	1110069	L-proline glycine betaine binding ABC transporter protein ProX (TC 3.A.1.12.1) / Osmotic adaptation	HSISS4_01017	HSISS4_448	-	28901	24724	28702	0.907579	1.01749	-0.0421157	0.00752938
	proV	CP013216	1110062	1110790	L-proline glycine betaine ABC transport system permease protein ProV (TC 3.A.1.12.1)	HSISS4_01018	HSISS4_447	-	13259	11157	13168	0.89272	1.01751	-0.0492849	0.00753914
	HSISS4_01019	CP013216	1110783	1111637	hypothetical protein	HSISS4_01019	HSISS4_446	-	13492	12042	13348	0.946893	1.01361	-0.0236993	0.00586996
	HSISS4_01020	CP013216	1111656	1112105	Transcriptional regulator, MarR family	HSISS4_01020	HSISS4_445	-	7921	7219	9086	0.966886	1.17523	-0.0146246	0.0701228
	HSISS4_01021	CP013216	1112192	1112956	Macro domain, possibly ADP-ribose binding module	HSISS4_01021	HSISS4_1362	-	12194	10780	13712	0.937888	1.15209	-0.027849	0.0614847
	HSISS4_01022	CP013216	1112941	1113774	NAD-dependent protein deacetylase of SIR2 family	HSISS4_01022	HSISS4_1361	-	13164	11508	14466	0.92745	1.12588	-0.0327096	0.0514907
	HSISS4_01023	CP013216	1113779	1114210	hypothetical protein	HSISS4_01023	HSISS4_1360	-	7093	6910	7467	1.03354	1.07856	0.0143265	0.0328463
	aldB	CP013216	1114391	1115110	Alpha-acetolactate decarboxylase	HSISS4_01024	HSISS4_1358	-	61783	60280	53729	1.0351	0.890984	0.0149827	-0.0501301
	als	CP013216	1115126	1116802	Acetolactate synthase, catabolic	HSISS4_01025	HSISS4_1357	-	100948	94489	84586	0.993029	0.858481	-0.00303807	-0.0662691
	HSISS4_01026	CP013216	1117016	1117357	hypothetical protein	HSISS4_01026	HSISS4_1356	-	10473	11221	7575	1.13668	0.74104	0.0556389	-0.130158
	HSISS4_01027	CP013216	1117455	1118834	hypothetical protein	HSISS4_01027	HSISS4_1355	-	6233	6372	6039	1.08457	0.992654	0.035257	-0.003202
	lepA	CP013216	1118882	1120714	Translation elongation factor LepA	HSISS4_01028	HSISS4_1353	-	32274	27289	26836	0.897043	0.851913	-0.0471868	-0.0696049
	HSISS4_01029	CP013216	1120836	1121000	hypothetical protein	HSISS4_01029		-	1889	2523	1817	1.41698	0.985492	0.151364	-0.00634694
	HSISS4_01030	CP013216	1121102	1121866	2,3-butanediol dehydrogenase, S-alcohol forming, (R)-acetoin-specific/Acetoin (diacetyl) reductase	HSISS4_01030	HSISS4_1352	-	71650	84752	55642	1.25491	0.79564	0.0986122	-0.0992834
	HSISS4_01031	CP013216	1122079	1122372	hypothetical protein	HSISS4_01031	HSISS4_1351	-	9859	10830	8706	1.1654	0.904724	0.066474	-0.0434841
	ndk	CP013216	1122374	1122787	Nucleoside diphosphate kinase	HSISS4_01032	HSISS4_1350	-	7760	7936	6522	1.08497	0.861091	0.0354183	-0.0649508
	HSISS4_01033	CP013216	1122955	1124100	5-methyltetrahydropteroyltriglutamate--homocysteine methyltransferase	HSISS4_01033	HSISS4_1349	+	1111	995	940	0.95014	0.86685	-0.0222126	-0.0620561
	gid	CP013216	1124160	1125503	tRNA:m(5)U-54 MTase gid	HSISS4_01034	HSISS4_1348	-	28985	24257	28925	0.887855	1.02242	-0.0516578	0.00963016
	HSISS4_01035	CP013216	1125621	1126997	Sensor histidine kinase	HSISS4_01035	HSISS4_1347	-	3989	4182	3697	1.11224	0.949545	0.0461984	-0.0224845
	HSISS4_01036	CP013216	1126988	1127647	Response regulator	HSISS4_01036	HSISS4_1346	-	1768	1821	1634	1.09271	0.946891	0.0385061	-0.0237001
	HSISS4_01037	CP013216	1127728	1128378	hypothetical protein	HSISS4_01037		-	352	401	355	1.20859	1.03327	0.0822801	0.0142158
	HSISS4_01038	CP013216	1128365	1129093	hypothetical protein	HSISS4_01038	HSISS4_1345	-	452	464	481	1.08908	1.09028	0.0370579	0.0375367
	HSISS4_01039	CP013216	1129098	1129772	hypothetical protein	HSISS4_01039	HSISS4_1344	-	426	424	465	1.05593	1.11834	0.0236347	0.0485734
	topA	CP013216	1129956	1132100	DNA topoisomerase I	HSISS4_01040	HSISS4_1343	-	92442	92070	86407	1.05664	0.957656	0.0239272	-0.0187903
	dprA	CP013216	1132268	1133107	Rossmann fold nucleotide-binding protein Smf possibly involved in DNA uptake	HSISS4_01041	HSISS4_1341	-	1723	1371	2062	0.844171	1.22612	-0.0735694	0.0885335
	HSISS4_01042	CP013216	1133174	1134094	Transcriptional regulator	HSISS4_01042	HSISS4_1331	-	27387	23624	25225	0.91514	0.943663	-0.0385126	-0.0251832
	rnhB1	CP013216	1134101	1134871	Ribonuclease HII	HSISS4_01043	HSISS4_1330	-	22144	18957	21002	0.908222	0.971706	-0.0418081	-0.0124653
	rbgA	CP013216	1134858	1135712	50S ribosomal subunit maturation GTPase RbgA YlqF-like protein	HSISS4_01044	HSISS4_1328	-	22051	20075	21661	0.965841	1.00642	-0.0150943	0.00278031
	HSISS4_01045	CP013216	1135841	1136530	regulator of exopolysaccharide synthesis, competence and biofilm formation Ftr, XRE family	HSISS4_01045	HSISS4_1327	-	20216	17364	19337	0.91124	0.979995	-0.0403671	-0.00877604
	HSISS4_01046	CP013216	1136625	1137140	Transcriptional repressor for NAD biosynthesis in gram-positives	HSISS4_01046	HSISS4_1326	-	5286	5799	5811	1.16387	1.1263	0.0659043	0.0516538
	HSISS4_01047	CP013216	1137163	1137690	Substrate-specific component NiaX of predicted niacin ECF transporter	HSISS4_01047	HSISS4_1325	-	2088	2398	2326	1.21842	1.14132	0.0857971	0.0574093
	ffh	CP013216	1137803	1139365	Signal recognition particle, subunit Ffh SRP54 (TC 3.A.5.1.1)	HSISS4_01048	HSISS4_1324	-	73889	69605	59456	0.999399	0.824415	-0.000260951	-0.083854
	HSISS4_01049	CP013216	1139398	1139739	Signal recognition particle associated protein	HSISS4_01049	HSISS4_1323	-	14536	14379	13035	1.04945	0.918748	0.0209622	-0.0368038
	HSISS4_01050	CP013216	1139796	1140494	Transcriptional regulator, GntR family	HSISS4_01050	HSISS4_1322	-	4284	3651	4170	0.904151	0.997279	-0.0437592	-0.00118331
	guaA2	CP013216	1140659	1142221	GMP synthase glutamine-hydrolyzing, amidotransferase subunit/ATP pyrophosphatase subunit	HSISS4_01051	HSISS4_1321	+	121418	125844	93812	1.09958	0.791599	0.0412278	-0.101495
	HSISS4_01052	CP013216	1142508	1143092	Ribosomal-protein-L7p-serine acetyltransferase	HSISS4_01052	HSISS4_1706	-	4779	5409	6300	1.20077	1.35062	0.0794584	0.130534
	HSISS4_01053	CP013216	1143377	1144396	Alcohol dehydrogenase	HSISS4_01053	HSISS4_1123	-	121628	122773	115356	1.0709	0.97171	0.0297477	-0.0124633
	HSISS4_01054	CP013216	1144558	1144839	hypothetical protein	HSISS4_01054	HSISS4_1122	-	11208	11005	13303	1.04169	1.21605	0.0177403	0.0849516
	umuC1B	CP013216	1145191	1146606	Putative UV-damage repair protein UvrX	HSISS4_01055	HSISS4_1121	-	44078	38527	50527	0.927303	1.17444	-0.0327783	0.0698317
	HSISS4_01056	CP013216	1146720	1147571	Amino acid ABC transporter, amino acid-binding protein	HSISS4_01056	HSISS4_1120	-	26905	28339	26185	1.11745	0.997125	0.0482299	-0.00125033
	HSISS4_01057	CP013216	1147584	1148213	ABC transporter ATP-binding protein - glutamine transport	HSISS4_01057	HSISS4_1119	-	18680	18553	18516	1.0537	1.01555	0.0227157	0.00670039
	HSISS4_01058	CP013216	1148222	1148863	ABC transporter membrane-spanning permease - glutamine transport	HSISS4_01058	HSISS4_1118	-	10170	10283	10309	1.0727	1.03855	0.0304773	0.0164257
	phnA	CP013216	1149064	1149396	Alkylphosphonate utilization operon protein PhnA	HSISS4_01059	HSISS4_894	-	15279	18064	14826	1.25429	0.994167	0.0983974	-0.00254084
	glmS	CP013216	1149514	1151322	Glucosamine--fructose-6-phosphate aminotransferase isomerizing	HSISS4_01060	HSISS4_892	-	97045	78546	93753	0.858676	0.989788	-0.0661707	-0.0044579
	cmhR	CP013216	1151530	1152438	Methionine biosynthesis and transport regulator MtaR, LysR family	HSISS4_01061	HSISS4_891	+	27844	27037	22608	1.03016	0.83188	0.0129053	-0.0799394
	mur2	CP013216	1152532	1153245	Peptidoglycan hydrolase, Autolysin2	HSISS4_01062	HSISS4_1183	-	13896	15445	11793	1.17917	0.86949	0.0715765	-0.0607354
	HSISS4_01063	CP013216	1153418	1154425	Putative membrane protein YeiH	HSISS4_01063	HSISS4_804	+	35384	34692	30406	1.04016	0.880405	0.0171008	-0.0553175
	HSISS4_01064	CP013216	1154480	1154791	hypothetical protein	HSISS4_01064		-	7979	8689	6987	1.15531	0.897165	0.0626997	-0.0471276
	HSISS4_01065	CP013216	1154937	1155335	hypothetical protein	HSISS4_01065	HSISS4_803	-	13786	16885	12087	1.29939	0.898277	0.113741	-0.0465897
	adcA1	CP013216	1155554	1157098	Candidate zinc-binding lipoprotein ZinT	HSISS4_01066	HSISS4_716	-	21118	22726	18843	1.14169	0.914171	0.0575486	-0.0389726
	HSISS4_01067	CP013216	1157256	1158077	hypothetical protein	HSISS4_01067	HSISS4_714	+	7376	6519	5581	0.937645	0.775213	-0.0279615	-0.110579
	HSISS4_01068	CP013216	1158133	1159530	Dipeptidase	HSISS4_01068	HSISS4_713	-	46822	48046	41259	1.08864	0.902815	0.0368857	-0.0444012
	HSISS4_01069	CP013216	1159548	1160459	hypothetical protein	HSISS4_01069	HSISS4_711	-	26997	28094	24427	1.10402	0.927011	0.0429765	-0.0329153
	HSISS4_01070	CP013216	1160456	1161430	LPPG FO 2-phospho-L-lactate transferase like, CofD-like	HSISS4_01070	HSISS4_710	-	26610	26118	23955	1.04129	0.92232	0.0175734	-0.0351186
	HSISS4_01071	CP013216	1161427	1162317	Predicted P-loop-containing kinase	HSISS4_01071	HSISS4_709	-	27807	28448	25930	1.08537	0.955385	0.035576	-0.0198215
	HSISS4_01072	CP013216	1162298	1163068	Acid-resistant locus arl7	HSISS4_01072	HSISS4_708	-	18150	19312	16042	1.12883	0.905549	0.052629	-0.043088
	HSISS4_01073	CP013216	1163195	1165105	Choline binding protein A	HSISS4_01073	HSISS4_707	-	19254	19522	15886	1.07568	0.845325	0.0316817	-0.0729763
	HSISS4_01074	CP013216	1165367	1165858	NADPH-dependent 7-cyano-7-deazaguanine reductase	HSISS4_01074	HSISS4_706	-	13547	14211	11686	1.11291	0.883798	0.0464599	-0.0536472
	HSISS4_01075	CP013216	1165981	1166697	Queuosine Biosynthesis QueE Radical SAM	HSISS4_01075	HSISS4_705	-	16534	14880	13437	0.95478	0.832635	-0.0200966	-0.0795455
	ptpS	CP013216	1166690	1167133	Queuosine biosynthesis QueD, PTPS-I	HSISS4_01076	HSISS4_704	-	10568	9634	9373	0.967146	0.90869	-0.0145078	-0.0415841
	HSISS4_01077	CP013216	1167133	1167786	Queuosine Biosynthesis QueC ATPase	HSISS4_01077	HSISS4_703	-	11620	10522	9844	0.960662	0.867952	-0.0174294	-0.0615044
	HSISS4_01078	CP013216	1167960	1168340	Bona fide RidA/YjgF/TdcF/RutC subgroup	HSISS4_01078	HSISS4_702	-	13764	14515	9861	1.1188	0.734017	0.0487508	-0.134294
	pmrB	CP013216	1168693	1169892	Transport protein	HSISS4_01079	HSISS4_701	-	36488	31403	32712	0.91306	0.918517	-0.0395005	-0.0369129
	HSISS4_01080	CP013216	1170002	1170409	hypothetical protein	HSISS4_01080	HSISS4_700	-	32368	33155	28653	1.0867	0.906952	0.0361116	-0.0424157
	asnC	CP013216	1170436	1171782	Asparaginyl-tRNA synthetase	HSISS4_01081	HSISS4_699	-	100453	90032	85047	0.950851	0.867414	-0.0218876	-0.0617738
	aspC1	CP013216	1171819	1173000	Aspartate aminotransferase	HSISS4_01082	HSISS4_698	-	70639	63241	61693	0.949801	0.894791	-0.0223674	-0.0482786
	HSISS4_01083	CP013216	1173005	1173487	hypothetical protein	HSISS4_01083	HSISS4_696	-	25962	24132	22387	0.986129	0.883462	-0.00606643	-0.0538122
	dinG	CP013216	1173645	1176131	DinG family ATP-dependent helicase YoaA	HSISS4_01084	HSISS4_695	-	29428	25773	26118	0.929143	0.909304	-0.0319174	-0.0412907
	HSISS4_01085	CP013216	1176227	1176862	Hydroxyacylglutathione hydrolase	HSISS4_01085	HSISS4_694	+	9310	9591	8274	1.09293	0.910533	0.0385926	-0.0407041
	HSISS4_01086	CP013216	1176968	1177924	Nucleoside ABC transporter, permease protein 2	HSISS4_01086	HSISS4_693	-	54537	51205	43580	0.996092	0.818702	-0.00170047	-0.0868739
	HSISS4_01087	CP013216	1177926	1178993	Nucleoside ABC transporter, permease protein 1	HSISS4_01087	HSISS4_692	-	51604	44131	40885	0.907275	0.811728	-0.0422612	-0.0905893
	HSISS4_01088	CP013216	1178986	1180524	Putative deoxyribose-specific ABC transporter, ATP-binding protein	HSISS4_01088	HSISS4_691	-	51282	44815	40836	0.927122	0.815846	-0.0328632	-0.0883917
	HSISS4_01089	CP013216	1180623	1181693	Nucleoside-binding protein	HSISS4_01089	HSISS4_690	-	135102	134438	102698	1.0557	0.778808	0.0235387	-0.10857
	cdd	CP013216	1181755	1182153	Cytidine deaminase	HSISS4_01090	HSISS4_689	-	19960	17934	16747	0.953224	0.85962	-0.020805	-0.0656934
	HSISS4_01091	CP013216	1182140	1182802	Deoxyribose-phosphate aldolase	HSISS4_01091	HSISS4_688	-	25498	23907	21603	0.994712	0.868037	-0.00230264	-0.061462
	HSISS4_01092	CP013216	1182836	1184113	Pyrimidine-nucleoside phosphorylase	HSISS4_01092	HSISS4_687	-	12528	11678	10689	0.988929	0.874149	-0.00483487	-0.0584146
	HSISS4_01093	CP013216	1184110	1184700	Ribosomal RNA small subunit methyltransferase C	HSISS4_01093	HSISS4_686	-	3066	2910	2760	1.00693	0.922289	0.00299924	-0.035133
	coaA	CP013216	1184804	1185733	Pantothenate kinase	HSISS4_01094	HSISS4_684	+	17812	19344	15196	1.15216	0.874071	0.061512	-0.0584533
	rpsT	CP013216	1185803	1186039	SSU ribosomal protein S20p	HSISS4_01095	HSISS4_682	+	152167	172203	102817	1.2006	0.692268	0.0793986	-0.159725
	HSISS4_01096	CP013216	1186117	1187532	Two component system sensor histidine kinase CiaH	HSISS4_01096	HSISS4_681	-	31552	32309	26145	1.08636	0.848969	0.035975	-0.0711082
	HSISS4_01097	CP013216	1187522	1188196	Two component system response regulator CiaR	HSISS4_01097	HSISS4_680	-	13661	13971	11203	1.08498	0.840199	0.0354234	-0.0756181
	fhs	CP013216	1188394	1190064	Formate--tetrahydrofolate ligase	HSISS4_01098	HSISS4_679	-	78481	81804	55924	1.10583	0.730069	0.0436884	-0.136636
	dfp2	CP013216	1190258	1190941	Phosphopantothenoylcysteine synthetase	HSISS4_01099	HSISS4_678	+	25949	21900	22762	0.895369	0.898711	-0.0479981	-0.0463801
	dfp1	CP013216	1190934	1191479	Phosphopantothenoylcysteine decarboxylase	HSISS4_01100	HSISS4_677	+	32095	25568	29342	0.845158	0.936661	-0.0730622	-0.0284176
	HSISS4_01101	CP013216	1191508	1192080	Substrate-specific component PanT of predicted pantothenate ECF transporter	HSISS4_01101	HSISS4_676	+	32420	27332	27930	0.89441	0.882649	-0.0484632	-0.054212
	pgmA	CP013216	1192162	1193880	Phosphoglucomutase	HSISS4_01102	HSISS4_674	+	135958	115730	114793	0.903066	0.865049	-0.0442804	-0.0629593
	metF	CP013216	1194019	1194894	5,10-methylenetetrahydrofolate reductase	HSISS4_01103	HSISS4_672	-	384	311	436	0.859226	1.16328	-0.0658924	0.0656854
	metE	CP013216	1195081	1197330	5-methyltetrahydropteroyltriglutamate--homocysteine methyltransferase	HSISS4_01104	HSISS4_671	-	939	827	951	0.934369	1.03764	-0.0294817	0.016045
	HSISS4_01105	CP013216	1197583	1197933	hypothetical protein	HSISS4_01105		-	3626	4505	3511	1.31809	0.992049	0.119945	-0.00346688
	pabB	CP013216	1198080	1199810	Para-aminobenzoate synthase, aminase component/Aminodeoxychorismate lyase	HSISS4_01106	HSISS4_572	+	12434	10423	11478	0.889325	0.94577	-0.0509397	-0.0242146
	pacL1	CP013216	1200026	1202662	Calcium-transporting ATPase	HSISS4_01107	HSISS4_443	+	51886	50372	44357	1.02995	0.875875	0.0128174	-0.0575579
	dltD	CP013216	1202811	1204079	Poly(glycerophosphate chain) D-alanine transfer protein DltD	HSISS4_01108	HSISS4_441	-	113242	103914	94292	0.97352	0.853095	-0.0116551	-0.0690026
	dltC	CP013216	1204072	1204311	D-alanine--poly(phosphoribitol) ligase subunit 2	HSISS4_01109	HSISS4_440	-	25265	23528	22740	0.987971	0.922149	-0.00525589	-0.0351987
	dltB	CP013216	1204329	1205576	D-alanyl transfer protein DltB	HSISS4_01110	HSISS4_439	-	91000	81898	78246	0.954795	0.880949	-0.0200897	-0.0550492
	dltA	CP013216	1205573	1207123	D-alanine--poly(phosphoribitol) ligase subunit 1	HSISS4_01111	HSISS4_438	-	100872	91964	86832	0.967221	0.88194	-0.0144744	-0.0545607
	HSISS4_01112	CP013216	1207132	1207263	hypothetical protein	HSISS4_01112	HSISS4_437	-	4965	6114	4738	1.30643	0.977701	0.116085	-0.0097941
	tnpSth1E	CP013216	1207525	1208490	Mobile element protein	HSISS4_01113	HSISS4_2012	-	1053	1103	1728	1.11129	1.6813	0.0458255	0.225645
	tnpSth1F	CP013216	1208487	1209164	ISSth1, transposase (orf1), IS3 family	HSISS4_01114		-	298	340	563	1.21043	1.93563	0.0829411	0.286822
	tnp657B	CP013216	1209348	1209821	Mobile element protein	HSISS4_01115		-	372	476	618	1.35751	1.70206	0.132742	0.230976
	HSISS4_01116	CP013216	1209985	1211733	ABC transporter, ATP-binding/permease protein	HSISS4_01116	HSISS4_1366	-	20969	19279	34316	0.975405	1.67668	-0.0108148	0.224449
	HSISS4_01117	CP013216	1211723	1213462	ABC transporter, ATP-binding/permease protein	HSISS4_01117	HSISS4_1368	-	26458	24101	45127	0.966399	1.74747	-0.0148435	0.24241
	HSISS4_01118	CP013216	1213493	1214104	Pneumococcal vaccine antigen A-like protein	HSISS4_01118	HSISS4_1369	-	20541	17668	34262	0.912524	1.70892	-0.0397558	0.232721
	HSISS4_01119	CP013216	1214106	1215083	Pseudouridylate synthases, 23S RNA-specific	HSISS4_01119	HSISS4_1370	-	31385	27863	55991	0.941855	1.82779	-0.0260159	0.261926
	glyA	CP013216	1215089	1216339	Serine hydroxymethyltransferase	HSISS4_01120	HSISS4_1371	-	35512	27857	60431	0.832219	1.74347	-0.0797624	0.241415
	HSISS4_01121	CP013216	1216432	1217034	TsaC protein (YrdC domain) required for threonylcarbamoyladenosine t(6)A37 modification in tRNA	HSISS4_01121	HSISS4_1372	-	15307	12327	26365	0.854369	1.76469	-0.0683543	0.246668
	hemK	CP013216	1217024	1217857	Protein-N(5)-glutamine methyltransferase PrmC	HSISS4_01122	HSISS4_1373	-	19700	15419	33178	0.830364	1.7255	-0.0807316	0.236914
	prfA	CP013216	1217854	1218933	Peptide chain release factor 1	HSISS4_01123	HSISS4_1374	-	23918	19930	41352	0.884017	1.77134	-0.0535392	0.248302
	tdk	CP013216	1218971	1219567	Thymidine kinase	HSISS4_01124	HSISS4_1375	-	10051	8979	18561	0.947757	1.892	-0.0233029	0.276922
	add	CP013216	1219752	1220762	Adenosine deaminase	HSISS4_01125	HSISS4_1376	-	12141	12290	25017	1.07393	2.11111	0.0309758	0.324511
	HSISS4_01126	CP013216	1220935	1221723	Glutathione S-transferase	HSISS4_01126	HSISS4_1377	+	15513	14922	21370	1.02049	1.41136	0.00880964	0.149639
	HSISS4_01127	CP013216	1221804	1222748	3'-to-5' oligoribonuclease A	HSISS4_01127	HSISS4_1378	+	12827	10783	19060	0.891852	1.5224	-0.0497071	0.182528
	apbE	CP013216	1222735	1223667	putative thiamine biosynthesis lipoprotein	HSISS4_01128	HSISS4_1379	+	18251	16430	27852	0.955057	1.56351	-0.0199707	0.1941
	rpmE2	CP013216	1223750	1224016	LSU ribosomal protein L31p LSU ribosomal protein L31p, zinc-independent	HSISS4_01129	HSISS4_1380	+	162080	182159	186425	1.19234	1.17843	0.0763996	0.0713048
	HSISS4_01130	CP013216	1224143	1225405	Mn2+ and Fe2+ transporters of the NRAMP family	HSISS4_01130	HSISS4_1383	-	17442	15078	33945	0.917119	1.99393	-0.0375741	0.29971
	HSISS4_01131	CP013216	1225546	1226514	Extracellular protein	HSISS4_01131	HSISS4_1384	-	36324	36376	64835	1.06243	1.82871	0.0262997	0.262146
	HSISS4_01132	CP013216	1226629	1227030	Hypothetical protein	HSISS4_01132	HSISS4_1385	-	3148	2940	5682	0.990811	1.84925	-0.00400899	0.266997
	HSISS4_01133	CP013216	1227068	1227829	Sortase A, LPXTG specific	HSISS4_01133	HSISS4_1386	-	33660	31138	52187	0.98142	1.58847	-0.008145	0.200978
	gyrA	CP013216	1227829	1230297	DNA gyrase subunit A	HSISS4_01134	HSISS4_1387	-	98823	86190	155199	0.925289	1.60902	-0.0337228	0.206561
	ldh	CP013216	1230518	1231504	L-lactate dehydrogenase	HSISS4_01135	HSISS4_1388	+	441888	373764	644617	0.897354	1.49458	-0.0470363	0.17452
	nox	CP013216	1231599	1232972	NADH peroxidase	HSISS4_01136	HSISS4_1389	-	232120	251949	254341	1.15154	1.12262	0.0612785	0.0502339
	HSISS4_01137	CP013216	1233262	1234800	ABC transporter ATP-binding protein	HSISS4_01137	HSISS4_855	-	22147	19586	36114	0.93823	1.67067	-0.0276908	0.222891
	HSISS4_01138	CP013216	1234939	1235469	Substrate-specific component PdxU of predicted pyridoxine ECF transporter	HSISS4_01138	HSISS4_1478	-	3500	3421	6560	1.03696	1.92029	0.0157634	0.283366
	pdxK	CP013216	1235459	1236316	Pyridoxal kinase	HSISS4_01139	HSISS4_1479	-	7613	7124	13670	0.992765	1.83968	-0.00315352	0.264743
	HSISS4_01140	CP013216	1236317	1236826	Substrate-specific component PdxU2 of predicted pyridoxin-related ECF transporter	HSISS4_01140	HSISS4_1480	-	3081	3054	5471	1.05161	1.8193	0.0218557	0.259905
	HSISS4_01141	CP013216	1236964	1237494	hypothetical protein	HSISS4_01141	HSISS4_1481	-	15658	17991	30647	1.21898	2.00531	0.0859974	0.302182
	HSISS4_01142	CP013216	1237654	1238919	Predicted transcriptional regulator of pyridoxine metabolism	HSISS4_01142	HSISS4_1482	+	4519	4628	8080	1.0865	1.83189	0.0360294	0.262899
	HSISS4_01143	CP013216	1238959	1239297	Anaerobic ribonucleoside-triphosphate reductase	HSISS4_01143	HSISS4_1547	-	23186	24710	36360	1.13064	1.60668	0.0533253	0.205928
	HSISS4_01144	CP013216	1239389	1239970	hypothetical protein	HSISS4_01144	HSISS4_1548	-	5888	6463	8114	1.16451	1.41188	0.0661448	0.149797
	pheT	CP013216	1240039	1242447	Phenylalanyl-tRNA synthetase beta chain	HSISS4_01145	HSISS4_1549	-	109478	100638	131371	0.975245	1.22943	-0.0108865	0.0897027
	HSISS4_01146	CP013216	1242750	1243268	Protease synthase and sporulation negative regulatory protein PAI 1	HSISS4_01146	HSISS4_1552	-	13192	12206	16361	0.981615	1.27066	-0.00805888	0.104029
	pheS	CP013216	1243285	1244328	Phenylalanyl-tRNA synthetase alpha chain	HSISS4_01147	HSISS4_1553	-	30212	26393	39288	0.926804	1.33233	-0.0330123	0.124611
	HSISS4_01148	CP013216	1244791	1244958	Transcriptional regulator, PBSX family	HSISS4_01148		+	4816	5570	6648	1.22701	1.41428	0.0888471	0.150535
	HSISS4_01149	CP013216	1244985	1245530	hypothetical protein	HSISS4_01149	HSISS4_1554	+	16282	17508	21089	1.14079	1.32702	0.0572072	0.122878
	smc	CP013216	1245921	1249454	Chromosome partition protein smc	HSISS4_01150	HSISS4_1556	-	77511	68126	116545	0.932455	1.5405	-0.0303721	0.18766
	rnc	CP013216	1249457	1250146	Ribonuclease III	HSISS4_01151	HSISS4_1559	-	9847	8534	14878	0.919448	1.548	-0.0364729	0.189771
	dapA	CP013216	1250308	1251243	4-hydroxy-tetrahydrodipicolinate synthase	HSISS4_01152	HSISS4_1560	-	38199	36871	59988	1.02403	1.60895	0.0103113	0.206542
	asd	CP013216	1251627	1252703	Aspartate-semialdehyde dehydrogenase	HSISS4_01153	HSISS4_1561	-	39651	34479	63323	0.922527	1.6362	-0.0350211	0.213837
	HSISS4_01154	CP013216	1253025	1253912	hypothetical protein	HSISS4_01154	HSISS4_1769	-	40038	39371	75520	1.04324	1.9325	0.0183825	0.28612
	cls1	CP013216	1253986	1255560	Cardiolipin synthetase	HSISS4_01155	HSISS4_1911	-	48561	39268	86806	0.857886	1.83144	-0.0665704	0.262792
	HSISS4_01156	CP013216	1255690	1256202	Phosphinothricin N-acetyltransferase	HSISS4_01156	HSISS4_1912	-	13232	10201	24092	0.817891	1.86542	-0.0873043	0.270777
	cls2	CP013216	1256283	1257686	Cardiolipin synthetase	HSISS4_01157	HSISS4_1913	-	157661	143166	257298	0.963372	1.67202	-0.016206	0.223242
	HSISS4_01158	CP013216	1258553	1258876	hypothetical protein	HSISS4_01158	HSISS4_1566	+	9380	9600	19305	1.08579	2.10861	0.0357468	0.323997
	uvrC	CP013216	1259441	1261225	Excinuclease ABC subunit C	HSISS4_01159	HSISS4_1965	-	10892	9055	17089	0.881981	1.60746	-0.0545408	0.206139
	HSISS4_01160	CP013216	1261297	1261992	5'-nucleotidase YjjG	HSISS4_01160	HSISS4_1966	-	13638	11535	21381	0.897316	1.60623	-0.0470547	0.205807
	sdaB	CP013216	1262268	1262939	L-serine dehydratase, beta subunit	HSISS4_01161	HSISS4_1967	+	3685	2841	7413	0.817922	2.06104	-0.0872879	0.314087
	sdaA	CP013216	1262952	1263821	L-serine dehydratase, alpha subunit	HSISS4_01162	HSISS4_1968	+	5449	4196	10517	0.816953	1.97745	-0.0878029	0.296105
	scrB1	CP013216	1263905	1267816	Sucrose-6-phosphate hydrolase	HSISS4_01163	HSISS4_1970	-	23922	22556	53059	1.00033	2.27244	0.000143	0.356492
	HSISS4_01164	CP013216	1268071	1268991	membrane protein, putative	HSISS4_01164	HSISS4_1971	-	3962	3881	6773	1.03922	1.75145	0.0167076	0.243397
	HSISS4_01165	CP013216	1269116	1269634	hypothetical protein	HSISS4_01165		-	10364	11617	21224	1.18917	2.09812	0.075245	0.32183
	scuR	CP013216	1269854	1270774	Rgg transcriptional regulator	HSISS4_01166	HSISS4_1972	+	2314	13	4813	0.00596017	2.131	-2.22474	0.328583
	sptA	CP013216	1270847	1271683	ABC-type multidrug transport system, ATPase component	HSISS4_01167	HSISS4_1973	+	511	1282	2220	2.66162	4.45105	0.425146	0.648462
	sptB	CP013216	1271676	1272395	hypothetical protein	HSISS4_01168	HSISS4_1974	+	602	1624	2559	2.86199	4.35516	0.456668	0.639004
	sarF	CP013216	1272551	1273462	Rgg transcriptional regulator	HSISS4_01169	HSISS4_1972	+	4314	5413	3	1.33118	0.000712478	0.124236	-3.14723
	HSISS4_01170	CP013216	1273826	1274338	NAD(P)H oxidoreductase YRKL/Putative NADPH-quinone reductase/Flavodoxin 2	HSISS4_01170	HSISS4_1976	-	63	42	116	0.707273	1.88646	-0.150413	0.275648
	tnp1193E	CP013216	1274368	1274574	Mobile element protein	HSISS4_01171	HSISS4_1977	+	119	107	797	0.953927	6.86185	-0.0204848	0.836441
	HSISS4_01172	CP013216	1274995	1281489	C5a peptidase precursor	HSISS4_01172	HSISS4_1983	-	60777	49096	151039	0.857009	2.54613	-0.0670147	0.40588
	HSISS4_01173	CP013216	1282174	1282635	PhnO protein	HSISS4_01173	HSISS4_1985	-	4042	3966	6729	1.04096	1.70563	0.0174348	0.231884
	HSISS4_01174	CP013216	1282674	1283459	ABC-type multidrug transport system, permease component	HSISS4_01174	HSISS4_1986	-	5713	5370	9989	0.997214	1.79138	-0.00121154	0.253188
	HSISS4_01175	CP013216	1283461	1284279	Daunorubicin resistance transmembrane protein	HSISS4_01175	HSISS4_1987	-	5764	4896	9884	0.901147	1.75687	-0.0452042	0.244739
	HSISS4_01176	CP013216	1284281	1285273	Daunorubicin resistance ATP-binding protein drrA	HSISS4_01176	HSISS4_1988	-	5778	5131	9905	0.942113	1.75633	-0.0258971	0.244607
	HSISS4_01177	CP013216	1285868	1286470	DNA-binding response regulator, LuxR family	HSISS4_01177	HSISS4_1989	-	7204	6102	13498	0.898622	1.91967	-0.0464231	0.283226
	HSISS4_01178	CP013216	1286467	1287561	Sensor histidine kinase	HSISS4_01178	HSISS4_1990	-	10448	9416	21082	0.956118	2.06732	-0.0194883	0.315409
	HSISS4_01179	CP013216	1287554	1288291	ABC transporter permease protein	HSISS4_01179	HSISS4_1992	-	222	173	781	0.826745	3.60436	-0.0826285	0.556828
	HSISS4_01180	CP013216	1288288	1289169	ABC transporter ATP binding protein	HSISS4_01180	HSISS4_2000	-	165	142	637	0.913025	3.95536	-0.0395172	0.597186
	HSISS4_01181	CP013216	1289162	1289341	hypothetical protein	HSISS4_01181	HSISS4_1995	-	43	48	192	1.18427	4.5747	0.0734512	0.660363
	HSISS4_01182	CP013216	1289352	1289561	hypothetical protein	HSISS4_01182	HSISS4_1996	-	34	28	96	0.87369	2.89283	-0.0586425	0.461322
	HSISS4_01183	CP013216	1289993	1290931	Probable Na+ dependent transporter possibly for ileal bile acids	HSISS4_01183	HSISS4_1997	-	6597	4449	10590	0.715475	1.64467	-0.145406	0.21608
	HSISS4_01184	CP013216	1291074	1291523	Cytidine/deoxycytidylate deaminase family protein	HSISS4_01184	HSISS4_1998	-	4688	4574	8774	1.03511	1.91752	0.014987	0.28274
	HSISS4_01185	CP013216	1291534	1292271	ABC transporter permease protein	HSISS4_01185	HSISS4_1999	-	6712	6697	14137	1.05854	2.15792	0.0247068	0.334035
	HSISS4_01186	CP013216	1292268	1293149	ABC transporter ATP binding protein	HSISS4_01186	HSISS4_2000	-	8289	7614	16876	0.974516	2.08592	-0.0112109	0.319297
	HSISS4_01187	CP013216	1293220	1293897	hypothetical protein	HSISS4_01187	HSISS4_2001	-	5053	5235	10029	1.09912	2.03347	0.0410458	0.308238
	HSISS4_01188	CP013216	1294036	1294701	hypothetical protein	HSISS4_01188	HSISS4_2002	-	12013	13185	21794	1.16441	1.85873	0.0661071	0.269216
	HSISS4_01189	CP013216	1294714	1295208	hypothetical protein	HSISS4_01189	HSISS4_2003	-	5426	5617	9322	1.09825	1.76019	0.040703	0.245559
	HSISS4_01190	CP013216	1295293	1297293	ABC transporter permease protein	HSISS4_01190	HSISS4_2006	-	5554	4459	11873	0.851746	2.1902	-0.06969	0.340485
	HSISS4_01191	CP013216	1297295	1298053	ABC transporter ATP-binding protein	HSISS4_01191	HSISS4_2007	-	1765	1394	3628	0.837908	2.10597	-0.0768035	0.323453
	HSISS4_01192	CP013216	1298198	1299172	Histidine kinase	HSISS4_01192	HSISS4_2008	-	5569	5525	11104	1.05253	2.04283	0.0222335	0.310232
	HSISS4_01193	CP013216	1299162	1299842	Two-component response regulator	HSISS4_01193	HSISS4_2009	-	3355	3405	6244	1.07672	1.90678	0.032103	0.2803
	HSISS4_01194	CP013216	1299976	1300092	hypothetical protein	HSISS4_01194		+	1381	1078	873	0.828139	0.647665	-0.0818965	-0.188649
	xpt	CP013216	1300291	1300872	Xanthine phosphoribosyltransferase	HSISS4_01195	HSISS4_2010	+	1464	1236	2628	0.895686	1.83914	-0.0478442	0.264614
	HSISS4_01196	CP013216	1300872	1302140	Xanthine permease	HSISS4_01196	HSISS4_2011	+	3161	2671	5997	0.896454	1.94375	-0.0474722	0.28864
	HSISS4_01197	CP013216	1302203	1303042	Mobile element protein	HSISS4_01197	HSISS4_2012	-	1197	1117	2892	0.990005	2.47534	-0.00436258	0.393634
	HSISS4_01198	CP013216	1303018	1303554	Mobile element protein	HSISS4_01198	HSISS4_2013	-	405	390	1052	1.02162	2.66128	0.00928798	0.425091
	HSISS4_01199	CP013216	1303634	1304050	hypothetical protein	HSISS4_01199	HSISS4_2014	-	3337	3885	6246	1.23513	1.91768	0.0917132	0.282776
	norM	CP013216	1304222	1305571	Dihydrolipoamide acetyltransferase	HSISS4_01200	HSISS4_2015	+	3862	3285	7349	0.902405	1.9496	-0.0445985	0.289946
	HSISS4_01201	CP013216	1305746	1305955	hypothetical protein	HSISS4_01201		-	12036	13834	17884	1.21939	1.52234	0.086144	0.182513
	msrA1A	CP013216	1306457	1307056	Peptide methionine sulfoxide reductase MsrA/Peptide methionine sulfoxide reductase MsrB	HSISS4_01202	HSISS4_2016	-	25640	23752	49198	0.98279	1.96589	-0.00753944	0.29356
	msrA1B	CP013216	1307049	1307408	Peptide methionine sulfoxide reductase MsrA/Peptide methionine sulfoxide reductase MsrB	HSISS4_01203	HSISS4_2016	-	12594	11543	23531	0.972374	1.91429	-0.0121666	0.282007
	brnQ	CP013216	1307543	1308871	Branched-chain amino acid transport system carrier protein	HSISS4_01204	HSISS4_2017	-	23374	21391	38747	0.970904	1.69838	-0.0128236	0.230035
	pmi1A	CP013216	1309087	1310028	Mannose-6-phosphate isomerase	HSISS4_01205	HSISS4_2018	-	22135	18086	44806	0.866845	2.07389	-0.0620586	0.316787
	HSISS4_01206	CP013216	1310406	1310858	hypothetical protein	HSISS4_01206	HSISS4_2019	+	19470	21409	31518	1.16656	1.65853	0.0669088	0.219723
	HSISS4_01207	CP013216	1310855	1311487	probable membrane protein yetF	HSISS4_01207	HSISS4_2020	+	34866	39820	58606	1.21165	1.72215	0.0833775	0.23607
	HSISS4_01208	CP013216	1311554	1311751	hypothetical protein	HSISS4_01208	HSISS4_2021	+	35016	34190	46314	1.03588	1.35511	0.015311	0.131976
	HSISS4_01209	CP013216	1311823	1314369	hypothetical protein	HSISS4_01209	HSISS4_2023	-	1386	1017	2509	0.77846	1.85467	-0.108764	0.268268
	HSISS4_01210	CP013216	1314613	1314852	hypothetical protein	HSISS4_01210	HSISS4_2024	-	4066	4147	6893	1.08204	1.73688	0.0342451	0.239771
	HSISS4_01211	CP013216	1315007	1316392	Cationic amino acid transporter - APC Superfamily	HSISS4_01211	HSISS4_2025	-	16729	14166	27376	0.898371	1.6766	-0.0465443	0.22443
	HSISS4_01212	CP013216	1316718	1319867	Choline binding protein A	HSISS4_01212	HSISS4_2026	+	49220	37956	104394	0.81812	2.17302	-0.0871828	0.337064
	HSISS4_01213	CP013216	1320006	1320488	Glutathione peroxidase family protein	HSISS4_01213		+	2325	2529	3970	1.154	1.74943	0.0622043	0.242898
	HSISS4_01214	CP013216	1320596	1320856	hypothetical protein	HSISS4_01214	HSISS4_2027	-	11825	11177	21370	1.00277	1.85154	0.0012025	0.267533
	HSISS4_01215	CP013216	1321151	1322296	ABC transporter permease protein	HSISS4_01215	HSISS4_2029	-	15889	13881	29491	0.926835	1.90162	-0.0329974	0.279123
	HSISS4_01216	CP013216	1322300	1322980	ABC transporter, ATP-binding protein	HSISS4_01216	HSISS4_2030	-	7697	7015	15940	0.966907	2.12176	-0.0146154	0.326697
	HSISS4_01217	CP013216	1322977	1323552	hypothetical protein	HSISS4_01217	HSISS4_2031	-	5440	4706	10686	0.917765	2.01255	-0.0372686	0.303746
	HSISS4_01218	CP013216	1323701	1324624	Oxidoreductase, aldo/keto reductase family	HSISS4_01218	HSISS4_2032	-	3292	3005	5596	0.968418	1.7416	-0.013937	0.240948
	HSISS4_01219	CP013216	1324889	1325692	hypothetical protein	HSISS4_01219	HSISS4_2034	-	4616	5083	6485	1.16824	1.43938	0.0675327	0.158174
	HSISS4_01220	CP013216	1325689	1325898	Transcriptional regulator, Cro/CI family	HSISS4_01220	HSISS4_2076	-	1093	1162	1568	1.12788	1.46979	0.0522644	0.167256
	HSISS4_01221	CP013216	1325912	1326214	hypothetical protein	HSISS4_01221	HSISS4_2035	-	1284	1503	2000	1.24186	1.59586	0.0940724	0.202995
	HSISS4_01222	CP013216	1326706	1327308	Nitroreductase family protein	HSISS4_01222	HSISS4_1391	-	29664	33806	54987	1.20905	1.89915	0.0824425	0.27856
	HSISS4_01223	CP013216	1327432	1328289	Glyoxalase family protein	HSISS4_01223	HSISS4_1392	-	1697	1744	3663	1.09029	2.21149	0.037543	0.344685
	HSISS4_01224	CP013216	1328425	1328874	Rrf2 family transcriptional regulator, group III	HSISS4_01224	HSISS4_1393	-	9317	11131	13305	1.26747	1.46308	0.102936	0.165269
	HSISS4_01225	CP013216	1329058	1329921	Cell surface hydrolase	HSISS4_01225	HSISS4_1395	-	8403	7860	15708	0.992354	1.91521	-0.00333342	0.282217
	celB	CP013216	1329908	1331200	PTS system, cellobiose-specific IIC component	HSISS4_01226	HSISS4_1396	-	8203	6941	14816	0.897693	1.8505	-0.0468723	0.267288
	HSISS4_01227	CP013216	1331449	1332369	putative ABC transporter, ATP-binding protein	HSISS4_01227	HSISS4_1398	+	3136	2842	13955	0.961449	4.55915	-0.0170736	0.658884
	HSISS4_01228	CP013216	1332586	1333128	hypothetical protein	HSISS4_01228	HSISS4_1399	+	2605	2305	12576	0.938732	4.94612	-0.0274584	0.694265
	HSISS4_01229	CP013216	1333175	1333747	hypothetical protein	HSISS4_01229	HSISS4_1401	-	15894	21807	23459	1.4556	1.51219	0.163041	0.179606
	HSISS4_01230	CP013216	1333894	1334769	putative histidine kinase	HSISS4_01230	HSISS4_1402	-	3499	3242	7257	0.982986	2.12492	-0.00745253	0.327343
	HSISS4_01231	CP013216	1334769	1335452	putative response regulator	HSISS4_01231	HSISS4_1403	-	2228	2285	5532	1.08805	2.54388	0.0366494	0.405497
	HSISS4_01232	CP013216	1335615	1336247	NADH dehydrogenase	HSISS4_01232	HSISS4_1406	-	19468	18204	31109	0.992028	1.63717	-0.00347611	0.214095
	HSISS4_01233	CP013216	1336338	1337024	hypothetical protein	HSISS4_01233	HSISS4_1407	-	2523	2061	5548	0.866641	2.25294	-0.0621609	0.352749
	tnp1193F	CP013216	1337168	1338424	Mobile element protein	HSISS4_01234	HSISS4_668	+	217	146	265	0.713792	1.25117	-0.146428	0.0973162
	HSISS4_01235	CP013216	1338548	1339390	oxidoreductase of aldo/keto reductase family, subgroup 1	HSISS4_01235	HSISS4_1411	-	28369	27776	45145	1.03873	1.63041	0.0165041	0.212296
	HSISS4_01236	CP013216	1339484	1340650	hypothetical protein	HSISS4_01236	HSISS4_1412	-	1204	1232	2179	1.08558	1.85422	0.0356626	0.268161
	lacZ	CP013216	1341142	1344159	Beta-galactosidase	HSISS4_01237	HSISS4_1413	-	31354	35245	47528	1.19257	1.55305	0.076483	0.191187
	lacS	CP013216	1344163	1346067	Lactose and galactose permease, GPH translocator family	HSISS4_01238	HSISS4_1415	-	14106	14883	21336	1.11935	1.54967	0.048965	0.190239
	galM	CP013216	1346178	1347224	Aldose 1-epimerase	HSISS4_01239	HSISS4_1416	-	3656	3898	6356	1.13113	1.78118	0.053514	0.250708
	galE1	CP013216	1347294	1348295	UDP-glucose 4-epimerase	HSISS4_01240	HSISS4_1417	-	5024	4476	9363	0.945189	1.90939	-0.0244812	0.280895
	galT	CP013216	1348325	1349806	Galactose-1-phosphate uridylyltransferase	HSISS4_01241	HSISS4_1418	-	8592	8218	16036	1.01473	1.91219	0.00635027	0.281532
	galK	CP013216	1349826	1350992	Galactokinase	HSISS4_01242	HSISS4_1419	-	6282	6317	11378	1.06682	1.85566	0.0280913	0.268498
	galR	CP013216	1351133	1352128	Galactose operon repressor, GalR-LacI family of transcriptional regulators	HSISS4_01243	HSISS4_1420	+	22085	22359	32800	1.07407	1.52162	0.0310334	0.182307
	HSISS4_01244	CP013216	1352187	1353797	Glucan 1,6-alpha-glucosidase	HSISS4_01244	HSISS4_1422	-	6882	7397	13225	1.1403	1.96884	0.0570194	0.294211
	tnpSth1G	CP013216	1354071	1354748	ISSth1, transposase (orf1), IS3 family	HSISS4_01245		+	833	842	1361	1.07237	1.67395	0.0303455	0.223743
	tnpSth1H	CP013216	1354745	1355710	Mobile element protein	HSISS4_01246	HSISS4_2012	+	1707	1720	2849	1.06899	1.70997	0.0289733	0.232989
	vncS	CP013216	1356324	1357628	Sensor histidine kinase VncS	HSISS4_01247	HSISS4_1423	-	5512	4841	11206	0.93176	2.08291	-0.0306957	0.318672
	vncR	CP013216	1357625	1358278	Two-component response regulator VncR	HSISS4_01248	HSISS4_1425	-	2393	2038	4540	0.903524	1.94376	-0.0440601	0.288643
	HSISS4_01249	CP013216	1358350	1359726	ABC transporter membrane-spanning permease, Pep export, Vex3	HSISS4_01249	HSISS4_1426	-	1285	1123	2778	0.927161	2.21493	-0.032845	0.345359
	HSISS4_01250	CP013216	1359740	1360372	ABC transporter, ATP-binding protein Vex2	HSISS4_01250	HSISS4_1426	-	451	401	991	0.943292	2.25127	-0.0253538	0.352427
	HSISS4_01251	CP013216	1360388	1361647	hypothetical protein	HSISS4_01251	HSISS4_1428	-	919	781	1947	0.9016	2.1706	-0.0449861	0.336581
	HSISS4_01252	CP013216	1361954	1363438	ATP-dependent Zn protease	HSISS4_01252	HSISS4_1431	+	21222	16747	35838	0.8372	1.73017	-0.0771709	0.238088
	HSISS4_01253	CP013216	1363660	1364004	hypothetical protein	HSISS4_01253		-	57256	62569	72753	1.15936	1.30185	0.0642166	0.11456
	HSISS4_01254	CP013216	1364307	1365398	Glycerol dehydrogenase	HSISS4_01254	HSISS4_1432	-	8670	8609	15001	1.05345	1.77268	0.022612	0.248631
	HSISS4_01255	CP013216	1365542	1366525	Predicted dehydrogenase	HSISS4_01255	HSISS4_1433	-	6417	5707	11302	0.943527	1.80449	-0.0252458	0.256353
	HSISS4_01256	CP013216	1366540	1366914	Phosphoenolpyruvate-dihydroxyacetone phosphotransferase, subunit DhaM; DHA-specific IIA component	HSISS4_01256	HSISS4_1434	-	1937	1623	3317	0.888929	1.75447	-0.0511327	0.244146
	HSISS4_01257	CP013216	1366918	1367493	Phosphoenolpyruvate-dihydroxyacetone phosphotransferase, ADP-binding subunit DhaL	HSISS4_01257	HSISS4_1435	-	2360	2070	3977	0.930544	1.72653	-0.0312633	0.237174
	HSISS4_01258	CP013216	1367525	1368514	Phosphoenolpyruvate-dihydroxyacetone phosphotransferase, dihydroxyacetone binding subunit DhaK	HSISS4_01258	HSISS4_1436	-	3249	3112	5765	1.01617	1.81794	0.00696828	0.25958
	HSISS4_01259	CP013216	1368841	1370106	hypothetical protein	HSISS4_01259	HSISS4_1437	+	9527	7764	19532	0.864585	2.10049	-0.0631922	0.322321
	HSISS4_01260	CP013216	1370209	1371042	Diadenosine tetraphosphatase and related serine/threonine protein phosphatases	HSISS4_01260	HSISS4_1438	-	6726	7444	10633	1.17416	1.61968	0.0697279	0.209429
	HSISS4_01261	CP013216	1371093	1371416	hypothetical protein	HSISS4_01261	HSISS4_1439	-	2912	2998	4982	1.09224	1.75284	0.0383187	0.243742
	HSISS4_01262	CP013216	1371406	1372011	hypothetical protein	HSISS4_01262	HSISS4_1440	-	4278	4664	7488	1.15663	1.79331	0.0631962	0.253655
	HSISS4_01263	CP013216	1372001	1372276	Transcriptional regulator, ArsR family	HSISS4_01263	HSISS4_1441	-	2354	2515	3986	1.13347	1.73485	0.0544099	0.239261
	HSISS4_01264	CP013216	1372254	1373000	hypothetical protein	HSISS4_01264	HSISS4_1442	-	5111	5455	8146	1.13232	1.63293	0.0539673	0.212969
	HSISS4_01265	CP013216	1373202	1373528	hypothetical protein	HSISS4_01265	HSISS4_1443	-	25474	32099	42923	1.33682	1.72633	0.126073	0.237123
	HSISS4_01266	CP013216	1373801	1378540	Glucosyltransferase GtfG	HSISS4_01266	HSISS4_1444	-	30185	24222	47133	0.851329	1.59979	-0.0699028	0.204064
	HSISS4_01267	CP013216	1378925	1379071	hypothetical protein	HSISS4_01267		-	940	1188	1670	1.34081	1.8202	0.127367	0.260119
	HSISS4_01268	CP013216	1379405	1381390	Choline binding protein A	HSISS4_01268	HSISS4_1445	-	6992	6265	10216	0.950601	1.49696	-0.0220019	0.17521
	HSISS4_01269	CP013216	1381872	1386557	Choline binding protein A	HSISS4_01269	HSISS4_1446	-	9185	8148	18492	0.941131	2.06269	-0.0263497	0.314435
	tnpSth1I	CP013216	1386806	1387771	Mobile element protein	HSISS4_01270	HSISS4_2012	-	1008	1075	1749	1.13143	1.7777	0.0536263	0.249859
	tnpSth1J	CP013216	1387768	1388445	ISSth1, transposase (orf1), IS3 family	HSISS4_01271		-	287	356	580	1.31597	2.0705	0.119247	0.316076
	tnp657C	CP013216	1388629	1389102	Mobile element protein	HSISS4_01272		-	276	310	646	1.1916	2.39802	0.076131	0.379854
	HSISS4_01273	CP013216	1389634	1390965	Choline binding protein A	HSISS4_01273	HSISS4_1448	+	21227	18392	38602	0.919218	1.86316	-0.0365813	0.270251
	HSISS4_01274	CP013216	1391166	1394348	Choline binding protein A	HSISS4_01274	HSISS4_1468	+	16310	15876	39311	1.03268	2.46939	0.0139655	0.39259
	HSISS4_01275	CP013216	1395080	1397935	Choline binding protein A	HSISS4_01275	HSISS4_1452	+	5316	4996	13332	0.997048	2.56945	-0.00128414	0.40984
	HSISS4_01276	CP013216	1397993	1401556	Choline binding protein A	HSISS4_01276	HSISS4_1454	+	6307	5997	14798	1.00876	2.40387	0.00378962	0.38091
	HSISS4_01277	CP013216	1401611	1404142	Choline binding protein A	HSISS4_01277	HSISS4_1456	+	5926	5743	14163	1.02815	2.44863	0.0120556	0.388924
	HSISS4_01278	CP013216	1404860	1406695	Choline binding protein A	HSISS4_01278	HSISS4_1458	+	1984	1722	4644	0.92081	2.39817	-0.0358301	0.379881
	HSISS4_01279	CP013216	1406819	1407307	Choline binding protein A	HSISS4_01279	HSISS4_1459	+	840	860	2136	1.08617	2.60527	0.0358976	0.415852
	HSISS4_01280	CP013216	1407561	1408154	Pyridoxine biosynthesis glutamine amidotransferase, glutaminase subunit	HSISS4_01280	HSISS4_1460	-	1402	1151	3829	0.870975	2.79813	-0.0599943	0.446867
	HSISS4_01281	CP013216	1408155	1409027	Pyridoxine biosynthesis glutamine amidotransferase, synthase subunit	HSISS4_01281	HSISS4_1461	-	1606	1274	4100	0.841593	2.61558	-0.0748977	0.417568
	HSISS4_01282	CP013216	1409358	1412156	Choline binding protein A	HSISS4_01282	HSISS4_1462	+	22772	22689	49120	1.05704	2.20997	0.0240926	0.344387
	HSISS4_01283	CP013216	1412471	1414414	Choline binding protein A	HSISS4_01283	HSISS4_1462	+	39895	37280	85732	0.99137	2.20168	-0.00376417	0.342755
	HSISS4_01284	CP013216	1414694	1417786	Choline binding protein A	HSISS4_01284	HSISS4_1466	+	65355	62989	132415	1.0225	2.07581	0.00966429	0.317188
	HSISS4_01285	CP013216	1418090	1420330	Choline binding protein A	HSISS4_01285	HSISS4_1467	+	48169	43264	96222	0.952878	2.04662	-0.0209626	0.311037
	HSISS4_01286	CP013216	1420597	1423458	Choline binding protein A	HSISS4_01286	HSISS4_1468	+	33365	32863	67756	1.04495	2.08059	0.0190945	0.318187
	HSISS4_01287	CP013216	1423844	1426369	Choline binding protein A	HSISS4_01287	HSISS4_1469	+	21258	19255	44950	0.960947	2.16639	-0.0173005	0.335737
	HSISS4_01288	CP013216	1426479	1427495	hypothetical protein	HSISS4_01288	HSISS4_1471	-	15902	15769	35054	1.05204	2.25848	0.0220308	0.353816
	HSISS4_01289	CP013216	1427732	1430257	L-O-lysylphosphatidylglycerol synthase	HSISS4_01289	HSISS4_1473	-	4698	4102	8119	0.92632	1.7706	-0.033239	0.24812
	mleP2	CP013216	1430276	1431223	Malate permease	HSISS4_01290	HSISS4_1474	-	3943	3062	5807	0.823866	1.50888	-0.0841432	0.178655
	HSISS4_01291	CP013216	1431307	1432932	Malolactic enzyme	HSISS4_01291	HSISS4_1475	-	18766	15410	27656	0.871183	1.5099	-0.0598907	0.178948
	HSISS4_01292	CP013216	1433107	1433457	Transcriptional regulator, MerR family	HSISS4_01292	HSISS4_1476	+	1371	1373	2122	1.06246	1.58576	0.0263115	0.200238
	HSISS4_01293	CP013216	1433598	1434473	Malolactic regulator	HSISS4_01293	HSISS4_1477	+	7967	8599	13545	1.14507	1.74186	0.0588315	0.241014
	tnpSth1K	CP013216	1434632	1435597	Mobile element protein	HSISS4_01294	HSISS4_2012	-	1039	1041	1664	1.06295	1.64085	0.0265136	0.215068
	tnpSth1L	CP013216	1435594	1436271	ISSth1, transposase (orf1), IS3 family	HSISS4_01295		-	287	303	591	1.12005	2.10977	0.0492391	0.324236
	tnp657D	CP013216	1436455	1436928	Mobile element protein	HSISS4_01296		-	442	400	656	0.960099	1.52059	-0.0176839	0.182012
	HSISS4_01297	CP013216	1437099	1437857	hypothetical protein	HSISS4_01297	HSISS4_1485	-	3757	3904	4395	1.10242	1.19853	0.042347	0.0786478
	HSISS4_01298	CP013216	1438024	1439409	permease of the major facilitator superfamily	HSISS4_01298	HSISS4_1486	-	11348	9285	14466	0.868042	1.30605	-0.061459	0.115959
	HSISS4_01299	CP013216	1439435	1439845	Transcriptional regulator	HSISS4_01299	HSISS4_1487	-	2495	2148	3411	0.91336	1.40069	-0.0393579	0.146341
	dapD1	CP013216	1439968	1440531	Maltose O-acetyltransferase	HSISS4_01300	HSISS4_1488	-	2842	3130	3125	1.16842	1.12656	0.0675987	0.051756
	HSISS4_01301	CP013216	1440636	1441385	hypothetical protein	HSISS4_01301	HSISS4_1489	-	2130	2408	2515	1.19938	1.20973	0.0789553	0.0826885
	HSISS4_01302	CP013216	1441655	1445638	hypothetical protein	HSISS4_01302	HSISS4_1490	-	146014	123916	154375	0.90035	1.08321	-0.0455887	0.0347126
	amyL1	CP013216	1446417	1450772	Glucosyltransferase GtfG	HSISS4_01303	HSISS4_1492	-	81796	67936	82709	0.881143	1.03598	-0.0549537	0.0153508
	HSISS4_01304	CP013216	1451400	1451843	hypothetical protein	HSISS4_01304	HSISS4_1493	+	7605	9309	8875	1.29862	1.19564	0.113482	0.0775992
	HSISS4_01305	CP013216	1452047	1457293	Predicted cell-wall-anchored protein SasA (LPXTG motif)	HSISS4_01305	HSISS4_1499	-	90159	67088	79854	0.789431	0.90744	-0.102686	-0.0421823
	HSISS4_01306	CP013216	1457567	1460971	Predicted cell-wall-anchored protein SasA (LPXTG motif)	HSISS4_01306	HSISS4_1499	-	189304	136339	179576	0.76408	0.971893	-0.116861	-0.0123814
	HSISS4_01307	CP013216	1461427	1462182	hypothetical protein	HSISS4_01307	HSISS4_1500	-	322760	263131	296569	0.86491	0.941404	-0.0630293	-0.0262239
	HSISS4_01308	CP013216	1462265	1462807	hypothetical protein	HSISS4_01308	HSISS4_1500	+	236625	194298	227572	0.871136	0.985345	-0.0599139	-0.00641171
	HSISS4_01309	CP013216	1462776	1466645	Predicted cell-wall-anchored protein SasA (LPXTG motif)	HSISS4_01309	HSISS4_1500	-	1576472	1456140	1413866	0.97993	0.918866	-0.00880473	-0.0367479
	HSISS4_01310	CP013216	1467139	1468140	glycosyl transferase, putative	HSISS4_01310	HSISS4_1503	-	61589	55449	61866	0.955144	1.02915	-0.019931	0.012479
	HSISS4_01311	CP013216	1468174	1468398	hypothetical protein	HSISS4_01311	HSISS4_1504	-	17020	15257	18335	0.951016	1.1037	-0.021812	0.0428515
	HSISS4_01312	CP013216	1468403	1468582	Glycerate kinase	HSISS4_01312	HSISS4_1505	-	12074	10711	12954	0.941147	1.09922	-0.0263428	0.0410828
	HSISS4_01313	CP013216	1468575	1469927	GftB: Glycosyl transferase, family 8	HSISS4_01313	HSISS4_1506	-	76736	61117	77143	0.84497	1.02998	-0.0731587	0.0128275
	HSISS4_01314	CP013216	1469924	1471432	Poly(glycerol-phosphate) alpha-glucosyltransferase GftA	HSISS4_01314	HSISS4_1507	-	76799	65829	78569	0.909369	1.04816	-0.0412599	0.0204258
	secA1	CP013216	1471445	1473820	Protein export cytoplasm protein SecA ATPase RNA helicase (TC 3.A.5.1.1)	HSISS4_01315	HSISS4_1509	-	100357	84631	103836	0.894664	1.06006	-0.0483398	0.0253304
	HSISS4_01316	CP013216	1473813	1474259	Accessory secretory protein Asp3	HSISS4_01316	HSISS4_1510	-	16937	14120	18068	0.884457	1.09296	-0.0533234	0.0386037
	HSISS4_01317	CP013216	1474262	1475800	Accessory secretory protein Asp2	HSISS4_01317	HSISS4_1511	-	49370	41928	51846	0.900989	1.07593	-0.0452806	0.0317822
	HSISS4_01318	CP013216	1475787	1477358	Accessory secretory protein Asp1	HSISS4_01318	HSISS4_1513	-	54496	52015	58401	1.01261	1.09796	0.00544238	0.0405857
	secY1	CP013216	1477459	1478685	Preprotein translocase SecY2 subunit (TC 3.A.5.1.1)	HSISS4_01319	HSISS4_1514	-	55335	52998	54029	1.0161	1.00036	0.00693797	0.000157107
	HSISS4_01320	CP013216	1478780	1480873	Beta-1,3-glucosyltransferase	HSISS4_01320	HSISS4_1515	-	83461	78971	81988	1.00384	1.00646	0.00166245	0.0027968
	sbcC	CP013216	1481258	1484437	Exonuclease SbcC	HSISS4_01321	HSISS4_1518	-	17220	14087	19115	0.867888	1.13729	-0.0615362	0.0558712
	sbcD	CP013216	1484434	1485642	Exonuclease SbcD	HSISS4_01322	HSISS4_1519	-	4984	4121	5824	0.877209	1.19722	-0.056897	0.0781734
	HSISS4_01323	CP013216	1485826	1489470	hypothetical protein	HSISS4_01323	HSISS4_1520	-	279664	243398	272981	0.923334	1.00006	-0.0346412	2.59476e-05
	HSISS4_01324	CP013216	1489930	1496085	Zinc metalloprotease zmpB precursor	HSISS4_01324	HSISS4_1521	-	304451	263709	282028	0.918937	0.949085	-0.0367141	-0.0226951
	HSISS4_01325	CP013216	1496542	1509507	Thioredoxin reductase	HSISS4_01325	HSISS4_1522	-	2317698	2174409	2286063	0.99532	1.01056	-0.00203721	0.00456144
	HSISS4_01326	CP013216	1510036	1511124	hypothetical protein	HSISS4_01326	HSISS4_1525	-	5705	6144	6984	1.14255	1.25423	0.057874	0.0983787
	HSISS4_01327	CP013216	1511562	1513085	ABC transporter ATP-binding protein	HSISS4_01327	HSISS4_1526	+	3420	2589	5164	0.803127	1.547	-0.0952157	0.18949
	lmrA2B	CP013216	1513181	1515049	ABC transporter, ATP-binding/permease protein	HSISS4_01328	HSISS4_1528	-	39309	27186	44209	0.733722	1.15226	-0.134468	0.0615488
	HSISS4_01329	CP013216	1515039	1516784	ABC transporter, ATP-binding/permease protein	HSISS4_01329	HSISS4_1529	-	31889	21874	37344	0.727722	1.1998	-0.138034	0.07911
	HSISS4_01330	CP013216	1517648	1519912	Glutathione biosynthesis bifunctional protein gshF	HSISS4_01330	HSISS4_1530	+	16190	11847	16991	0.776319	1.07523	-0.10996	0.0315022
	HSISS4_01331	CP013216	1519974	1520570	hypothetical protein	HSISS4_01331	HSISS4_1531	-	10320	9808	11341	1.00828	1.1259	0.00357916	0.0515017
	HSISS4_01332	CP013216	1520551	1522080	hypothetical protein	HSISS4_01332	HSISS4_1532	-	21313	19223	23635	0.956874	1.13616	-0.019145	0.0554411
	HSISS4_01333	CP013216	1522188	1522748	hypothetical protein	HSISS4_01333	HSISS4_1533	-	11375	11554	11037	1.0776	0.994099	0.0324594	-0.00257027
	glgP2	CP013216	1522960	1525365	Glycogen phosphorylase	HSISS4_01334	HSISS4_1534	-	137105	115277	131552	0.892006	0.983047	-0.0496322	-0.00742575
	HSISS4_01335	CP013216	1525691	1527121	Glycogen synthase, ADP-glucose transglucosylase	HSISS4_01335	HSISS4_1535	-	130181	120032	113950	0.9782	0.896803	-0.00957216	-0.0473032
	HSISS4_01336	CP013216	1527118	1528254	Glycogen biosynthesis protein GlgD, glucose-1-phosphate adenylyltransferase family	HSISS4_01336	HSISS4_1536	-	92931	85799	87889	0.97949	0.968956	-0.00899998	-0.013696
	rmlA2	CP013216	1528244	1529386	Glucose-1-phosphate adenylyltransferase	HSISS4_01337	HSISS4_1537	-	87640	83329	80258	1.00872	0.938245	0.0037722	-0.0276839
	HSISS4_01338	CP013216	1529577	1531457	1,4-alpha-glucan (glycogen) branching enzyme, GH-13-type	HSISS4_01338	HSISS4_1539	-	93363	88604	81163	1.00683	0.890663	0.00295693	-0.0502866
	HSISS4_01339	CP013216	1531627	1533822	Glycogen debranching enzyme/Pullulanase	HSISS4_01339	HSISS4_1542	-	9166	8323	8482	0.963337	0.948088	-0.0162216	-0.0231515
	ftsK	CP013216	1534037	1536451	DNA translocase FtsK	HSISS4_01340	HSISS4_1543	-	22885	20873	25347	0.967637	1.13476	-0.0142876	0.0549057
	trxB2	CP013216	1536534	1537532	Thioredoxin reductase	HSISS4_01341	HSISS4_1544	-	29699	23325	33347	0.833217	1.15039	-0.0792418	0.060845
	trmD	CP013216	1537534	1538253	tRNA (Guanine37-N1) -methyltransferase	HSISS4_01342	HSISS4_1545	-	18881	14009	20943	0.787156	1.13643	-0.103939	0.055544
	rimM	CP013216	1538243	1538761	16S rRNA processing protein RimM	HSISS4_01343	HSISS4_1546	-	13021	10539	14949	0.858684	1.17625	-0.0661665	0.0704979
	vraR	CP013216	1539457	1540101	Two component transcriptional regulator VraR	HSISS4_01344	HSISS4_1563	-	13404	11871	14022	0.939575	1.07178	-0.0270687	0.0301056
	vraS	CP013216	1540091	1541101	Sensor histidine kinase VraS	HSISS4_01345	HSISS4_1564	-	17791	14631	20624	0.872473	1.18769	-0.0592479	0.0747026
	HSISS4_01346	CP013216	1541098	1541796	Transporter associated with VraSR	HSISS4_01346	HSISS4_1565	-	11314	9176	13493	0.86043	1.22186	-0.0652844	0.0870224
	HSISS4_01347	CP013216	1541959	1542717	Potassium voltage-gated channel subfamily KQT; possible potassium channel, VIC family	HSISS4_01347	HSISS4_1566	-	8520	7636	10270	0.950834	1.23498	-0.0218953	0.0916609
	pknB	CP013216	1542865	1544739	Serine/threonine protein kinase PrkC, regulator of stationary phase	HSISS4_01348	HSISS4_1569	-	152227	127803	148991	0.890692	1.00276	-0.0502722	0.00119844
	pppL	CP013216	1544739	1545503	Protein serine/threonine phosphatase PrpC, regulation of stationary phase	HSISS4_01349	HSISS4_1570	-	55430	49413	55276	0.945747	1.0217	-0.0242253	0.00932182
	sunL	CP013216	1545520	1546848	16S rRNA (cytosine(967)-C(5))-methyltransferase	HSISS4_01350	HSISS4_1571	-	52660	46455	51622	0.935901	1.00435	-0.02877	0.00188406
	fmt	CP013216	1546832	1547767	Methionyl-tRNA formyltransferase	HSISS4_01351	HSISS4_1572	-	24513	20799	25092	0.90017	1.04874	-0.0456756	0.0206689
	priA	CP013216	1547785	1550181	Helicase PriA essential for oriC/DnaA-independent DNA replication	HSISS4_01352	HSISS4_1573	-	45779	38351	47900	0.888769	1.07201	-0.0512112	0.0301993
	rpoZ	CP013216	1550324	1550638	DNA-directed RNA polymerase omega subunit	HSISS4_01353	HSISS4_1575	-	23195	23635	21471	1.08103	0.948392	0.0338396	-0.023012
	gmk	CP013216	1550660	1551289	Guanylate kinase	HSISS4_01354	HSISS4_1576	-	31302	31826	29061	1.07867	0.951193	0.0328884	-0.0217314
	ftsY	CP013216	1551524	1552921	Signal recognition particle receptor protein FtsY (alpha subunit) (TC 3.A.5.1.1)	HSISS4_01355	HSISS4_1577	-	33599	30698	35336	0.969309	1.07751	-0.0135379	0.0324211
	HSISS4_01356	CP013216	1552932	1553750	Hydrolase (HAD superfamily)	HSISS4_01356	HSISS4_1579	-	15560	14239	16296	0.970841	1.073	-0.0128517	0.0306015
	HSISS4_01357	CP013216	1553743	1554537	Hydrolase (HAD superfamily)	HSISS4_01357	HSISS4_1580	-	9333	8618	9222	0.979633	1.01236	-0.00893638	0.00533394
	HSISS4_01358	CP013216	1554719	1555096	Transcriptional regulator, GntR family	HSISS4_01358	HSISS4_1581	+	8339	6424	8071	0.817278	0.991616	-0.08763	-0.00365653
	HSISS4_01359	CP013216	1555101	1555799	ABC-type multidrug transport system, ATPase component	HSISS4_01359	HSISS4_1582	+	17370	12961	18445	0.791621	1.08795	-0.101483	0.0366089
	HSISS4_01360	CP013216	1555811	1556596	ABC transporter, ATP-binding protein	HSISS4_01360	HSISS4_1583	+	17623	14672	18808	0.883259	1.09343	-0.0539121	0.0387929
	amiF1	CP013216	1556648	1557577	Oligopeptide transport ATP-binding protein OppF (TC 3.A.1.5.1)	HSISS4_01361	HSISS4_1584	-	71218	67667	69070	1.00801	0.993642	0.00346555	-0.00277023
	amiE	CP013216	1557570	1558655	Oligopeptide transport ATP-binding protein OppD (TC 3.A.1.5.1)	HSISS4_01362	HSISS4_1585	-	77241	68165	70957	0.93625	0.94119	-0.028608	-0.0263225
	amiD	CP013216	1558665	1559591	Oligopeptide transport system permease protein OppC (TC 3.A.1.5.1)	HSISS4_01363	HSISS4_1587	-	50785	42355	48987	0.884805	0.98827	-0.0531524	-0.00512452
	amiC	CP013216	1559591	1561084	Oligopeptide transport system permease protein OppB (TC 3.A.1.5.1)	HSISS4_01364	HSISS4_1588	-	67894	56343	69487	0.880414	1.04858	-0.055313	0.0206023
	amiA3A	CP013216	1561145	1563115	Oligopeptide ABC transporter, periplasmic oligopeptide-binding protein OppA (TC 3.A.1.5.1)	HSISS4_01365	HSISS4_1589	-	98706	87168	98469	0.936897	1.02208	-0.0283081	0.00948607
	amiA3B	CP013216	1563297	1565267	Oligopeptide ABC transporter, periplasmic oligopeptide-binding protein OppA (TC 3.A.1.5.1)	HSISS4_01366	HSISS4_1589	-	127035	109830	124495	0.917225	1.00406	-0.037524	0.00175861
	eutD	CP013216	1565503	1566486	Phosphate acetyltransferase	HSISS4_01367	HSISS4_1592	-	71436	77463	59195	1.15042	0.848981	0.0608556	-0.071102
	HSISS4_01368	CP013216	1566500	1567396	Similar to ribosomal large subunit pseudouridine synthase D, YjbO-like protein	HSISS4_01368	HSISS4_1593	-	20855	17640	19869	0.89736	0.976104	-0.0470332	-0.0105041
	ppnK	CP013216	1567393	1568229	NAD kinase	HSISS4_01369	HSISS4_1594	-	17717	15526	17309	0.929711	1.00095	-0.0316522	0.000411885
	HSISS4_01370	CP013216	1568201	1568869	GTP pyrophosphokinase	HSISS4_01370	HSISS4_1595	-	10328	9290	10006	0.954285	0.9926	-0.0203221	-0.00322564
	HSISS4_01371	CP013216	1568971	1569546	Adenylate cyclase	HSISS4_01371	HSISS4_1596	+	12124	11361	12219	0.994143	1.03257	-0.00255097	0.0139198
	prsA2	CP013216	1569820	1570791	Ribose-phosphate pyrophosphokinase	HSISS4_01372	HSISS4_1597	+	39821	32987	36345	0.878838	0.93511	-0.0560909	-0.0291374
	nifS3	CP013216	1570795	1571907	Cysteine desulfurase	HSISS4_01373	HSISS4_1599	+	47950	39642	46954	0.877092	1.00326	-0.0569547	0.00141408
	HSISS4_01374	CP013216	1571909	1572256	hypothetical protein	HSISS4_01374	HSISS4_1600	+	16648	15524	16149	0.989282	0.993834	-0.00468003	-0.00268634
	HSISS4_01375	CP013216	1572398	1573057	Redox-sensitive transcriptional regulator (AT-rich DNA-binding protein)	HSISS4_01375	HSISS4_1601	+	7884	6223	9144	0.837397	1.18828	-0.0770684	0.0749197
	HSISS4_01376	CP013216	1573050	1573745	Glutamine amidotransferase, class I	HSISS4_01376	HSISS4_1602	+	16495	13247	17972	0.852008	1.11628	-0.0695564	0.0477742
	radC	CP013216	1573803	1574489	DNA repair protein RadC	HSISS4_01377	HSISS4_1603	-	1051	946	1118	0.95492	1.08986	-0.0200332	0.0373692
	rgpF	CP013216	1574540	1576324	Alpha-L-Rha alpha-1,2-L-rhamnosyltransferase/alpha-L-Rha alpha-1,3-L- rhamnosyltransferase	HSISS4_01378	HSISS4_1604	-	83288	92835	82294	1.18252	1.01232	0.0728077	0.00531583
	rgpE	CP013216	1576321	1577355	putative glycosyltransferase	HSISS4_01379	HSISS4_1605	-	40105	44005	39731	1.16408	1.01499	0.0659819	0.00646107
	rgpD	CP013216	1577375	1578580	ABC-transporter	HSISS4_01380	HSISS4_1606	-	53533	55052	52603	1.09101	1.00674	0.0378299	0.00291902
	rgpC	CP013216	1578580	1579389	rhamnose-containing polysacharide translocation permease	HSISS4_01381	HSISS4_1608	-	26954	26232	26707	1.03249	1.01515	0.0138866	0.00653197
	rgpB	CP013216	1579373	1580329	Alpha-L-Rha alpha-1,3-L-rhamnosyltransferase	HSISS4_01382	HSISS4_1609	-	31491	30330	30827	1.0218	1.00294	0.00936436	0.0012749
	rgpA2	CP013216	1580326	1581474	Alpha-D-GlcNAc alpha-1,2-L-rhamnosyltransferase	HSISS4_01383	HSISS4_610	-	34826	35629	35787	1.08537	1.05281	0.0355784	0.0223518
	HSISS4_01384	CP013216	1581581	1583122	membrane protein	HSISS4_01384	HSISS4_1613	-	36075	42838	34332	1.2598	0.975041	0.100301	-0.0109771
	epsI	CP013216	1583129	1584139	Beta-1,3-glucosyltransferase	HSISS4_01385	HSISS4_1614	-	19310	23459	19491	1.28886	1.03415	0.110206	0.0145819
	rgpX3	CP013216	1584136	1585413	Heteropolysaccharide repeat unit export protein	HSISS4_01386	HSISS4_1615	-	27348	31751	25770	1.23172	0.965426	0.0905102	-0.0152811
	HSISS4_01387	CP013216	1585406	1585738	Glycosyltransferase, lytic transglycosylase, dTDP-4-rhamnose reductase	HSISS4_01387	HSISS4_1616	-	7449	9317	7046	1.32696	0.969114	0.122857	-0.0136252
	HSISS4_01388	CP013216	1585744	1586433	Glycosyltransferase involved in cell wall biogenesis	HSISS4_01388	HSISS4_1618	-	18527	21923	17438	1.25537	0.964321	0.0987733	-0.0157783
	rmlD	CP013216	1586514	1587365	dTDP-4-dehydrorhamnose reductase	HSISS4_01389	HSISS4_1619	-	27712	31362	25239	1.20064	0.933113	0.0794143	-0.0300656
	HSISS4_01390	CP013216	1587444	1588778	hypothetical protein	HSISS4_01390	HSISS4_1621	-	13206	14019	15949	1.12622	1.23735	0.0516241	0.0924923
	HSISS4_01391	CP013216	1588891	1589817	Bactoprenol glucosyl transferase/Glycosyltransferase, group 2 family protein	HSISS4_01391	HSISS4_1622	-	49099	42300	50122	0.914	1.04589	-0.0390539	0.0194858
	HSISS4_01392	CP013216	1589828	1590163	Probable aromatic ring hydroxylating enzyme PaaD-like protein	HSISS4_01392	HSISS4_1623	-	27827	24276	30077	0.925527	1.10738	-0.0336109	0.0442982
	rpoD	CP013216	1590217	1591326	RNA polymerase sigma factor RpoD	HSISS4_01393	HSISS4_1624	-	73826	62384	79791	0.896483	1.10732	-0.0474577	0.0442747
	dnaG	CP013216	1591330	1593141	DNA primase	HSISS4_01394	HSISS4_1625	-	98095	80402	103436	0.869558	1.08033	-0.0607016	0.0335549
	HSISS4_01395	CP013216	1593304	1593684	Large-conductance mechanosensitive channel	HSISS4_01395	HSISS4_1626	+	78189	85167	56344	1.15559	0.738299	0.0628041	-0.131768
	rpsU	CP013216	1593843	1594019	SSU ribosomal protein S21p	HSISS4_01396	HSISS4_1627	-	125299	145124	81731	1.22877	0.668297	0.08947	-0.175031
	HSISS4_01397	CP013216	1594214	1595008	Amino acid ABC transporter, amino acid-binding/permease protein	HSISS4_01397	HSISS4_1633	-	48120	52852	49254	1.16524	1.04869	0.0664142	0.020646
	HSISS4_01398	CP013216	1595070	1596179	Aspartate aminotransferase	HSISS4_01398	HSISS4_1630	-	13635	11466	14741	0.892144	1.10765	-0.0495648	0.0444019
	HSISS4_01399	CP013216	1596425	1597222	Amino acid ABC transporter, amino acid-binding/permease protein	HSISS4_01399	HSISS4_1632	-	44431	50191	40831	1.19845	0.94153	0.0786182	-0.026166
	HSISS4_01400	CP013216	1597234	1598046	Amino acid ABC transporter, amino acid-binding/permease protein	HSISS4_01400	HSISS4_1633	-	39012	49271	34068	1.3399	0.894702	0.127072	-0.0483215
	HSISS4_01401	CP013216	1598261	1598725	MutT/nudix family protein	HSISS4_01401	HSISS4_1634	-	9692	8729	10135	0.955497	1.07137	-0.0197705	0.0299404
	uvrB	CP013216	1599241	1601232	Excinuclease ABC subunit B	HSISS4_01402	HSISS4_1635	-	29030	24975	32124	0.912719	1.13374	-0.0396631	0.0545127
	HSISS4_01403	CP013216	1601222	1601848	hypothetical protein	HSISS4_01403	HSISS4_1637	-	8405	7375	9380	0.930899	1.14339	-0.0310973	0.0581952
	HSISS4_01404	CP013216	1601917	1602852	CAAX amino terminal protease family	HSISS4_01404	HSISS4_1637	-	17419	18086	20052	1.10153	1.17941	0.0419977	0.0716646
	gnlP	CP013216	1603051	1605249	Glutamine ABC transporter/ glutamine-binding permease GlnP (TC 3.A.1.3.2)	HSISS4_01405	HSISS4_1638	+	125952	120368	105954	1.01387	0.861871	0.00598438	-0.0645576
	gnlQ	CP013216	1605249	1605989	Glutamine transport ATP-binding protein GlnQ (TC 3.A.1.3.2)	HSISS4_01406	HSISS4_1639	+	58615	55507	50573	1.00466	0.883975	0.00201739	-0.05356
	HSISS4_01407	CP013216	1606067	1606264	hypothetical protein	HSISS4_01407	HSISS4_1640	-	9703	9735	9748	1.06441	1.02929	0.0271083	0.0125396
	obgE	CP013216	1606392	1607705	GTP-binding protein Obg	HSISS4_01408	HSISS4_1641	-	41384	38010	37135	0.974415	0.91935	-0.0112562	-0.0365189
	HSISS4_01409	CP013216	1607800	1607928	hypothetical protein	HSISS4_01409	HSISS4_1642	-	3632	3137	2777	0.91632	0.783358	-0.0379529	-0.10604
	rsuA2	CP013216	1608010	1608741	Ribosomal small subunit pseudouridine synthase A	HSISS4_01410	HSISS4_1643	-	5914	4943	6239	0.886722	1.08085	-0.0522123	0.0337638
	HSISS4_01411	CP013216	1608742	1609716	hypothetical protein	HSISS4_01411	HSISS4_1644	-	8666	7066	9126	0.865034	1.07893	-0.0629667	0.0329919
	HSISS4_01412	CP013216	1609730	1610113	uncharacterized protein, possibly involved in aromatic compounds catabolism	HSISS4_01412	HSISS4_1645	-	3787	3210	3982	0.899266	1.0773	-0.0461119	0.032336
	HSISS4_01413	CP013216	1610207	1610572	Salt-stress induced protein	HSISS4_01413	HSISS4_1646	-	2042	1746	2153	0.907125	1.08024	-0.0423331	0.0335184
	HSISS4_01414	CP013216	1610820	1611185	hypothetical protein	HSISS4_01414	HSISS4_1647	+	1199	1318	980	1.1662	0.837408	0.0667746	-0.077063
	HSISS4_01415	CP013216	1611301	1612191	Transporter	HSISS4_01415	HSISS4_1648	+	2496	1865	2765	0.792707	1.13496	-0.100887	0.0549806
	HSISS4_01416	CP013216	1612229	1612483	hypothetical protein	HSISS4_01416	HSISS4_1649	-	3666	4015	4908	1.16191	1.37165	0.0651715	0.137242
	serB	CP013216	1612695	1613342	Phosphoserine phosphatase	HSISS4_01417	HSISS4_1650	-	17459	15733	19097	0.956028	1.12067	-0.0195294	0.0494759
	ezrA	CP013216	1613454	1615178	Septation ring formation regulator EzrA	HSISS4_01418	HSISS4_1651	-	193281	189698	183941	1.04124	0.975033	0.017552	-0.0109805
	gyrB	CP013216	1615275	1617227	DNA gyrase subunit B	HSISS4_01419	HSISS4_1653	-	74846	59811	72773	0.847795	0.996166	-0.0717091	-0.00166822
	HSISS4_01420	CP013216	1617228	1617788	hydrolase, haloacid dehalogenase-like family	HSISS4_01420	HSISS4_1654	-	17153	15581	16005	0.963682	0.955973	-0.0160664	-0.0195543
	HSISS4_01421	CP013216	1617874	1618569	LrgA-associated membrane protein LrgB	HSISS4_01421	HSISS4_1655	-	11236	9492	11724	0.89624	1.06904	-0.0475756	0.0289942
	HSISS4_01422	CP013216	1618562	1618936	Antiholin-like protein LrgA	HSISS4_01422	HSISS4_1656	-	5910	5506	5830	0.988387	1.01067	-0.00507287	0.00461117
	HSISS4_01423	CP013216	1619217	1619570	Arsenate reductase	HSISS4_01423	HSISS4_1657	-	6799	7444	6548	1.16155	0.98672	0.0650397	-0.00580628
	HSISS4_01424	CP013216	1619605	1620099	Methylated-DNA--protein-cysteine methyltransferase	HSISS4_01424	HSISS4_1658	-	4993	4968	4727	1.0556	0.969961	0.0234984	-0.0132459
	serA	CP013216	1620155	1621333	D-3-phosphoglycerate dehydrogenase	HSISS4_01425	HSISS4_1659	-	51588	39196	49207	0.806068	0.977256	-0.0936285	-0.00999171
	HSISS4_01426	CP013216	1621351	1621908	Acetyltransferase	HSISS4_01426	HSISS4_1660	-	26842	20013	27042	0.790999	1.03218	-0.101824	0.013754
	serC	CP013216	1621921	1623015	Phosphoserine aminotransferase	HSISS4_01427	HSISS4_1661	-	46160	34992	44821	0.804232	0.994823	-0.0946186	-0.00225417
	HSISS4_01428	CP013216	1623170	1624063	Sugar kinase and transcription regulator	HSISS4_01428	HSISS4_1662	-	4493	4052	5328	0.956779	1.21495	-0.0191886	0.0845579
	gloA	CP013216	1624179	1624574	Lactoylglutathione lyase	HSISS4_01429	HSISS4_1663	+	23369	27281	23190	1.23851	1.0167	0.0928986	0.00719071
	HSISS4_01430	CP013216	1624618	1625517	Putative stomatin/prohibitin-family membrane protease subunit YbbK	HSISS4_01430	HSISS4_1664	-	30188	32940	27774	1.15762	0.942615	0.0635677	-0.0256658
	potD	CP013216	1625827	1626894	ABC transporter, periplasmic spermidine putrescine-binding protein PotD (TC 3.A.1.11.1)	HSISS4_01431	HSISS4_1665	-	46020	46861	44795	1.0803	0.997271	0.0335433	-0.00118698
	potC	CP013216	1626887	1627663	Spermidine Putrescine ABC transporter permease component potC (TC 3.A.1.11.1)	HSISS4_01432	HSISS4_1666	-	26152	24648	24970	0.999897	0.978236	-4.48226e-05	-0.00955627
	potB	CP013216	1627660	1628454	Spermidine Putrescine ABC transporter permease component PotB (TC 3.A.1.11.1)	HSISS4_01433	HSISS4_1668	-	22574	19170	21452	0.900932	0.97362	-0.045308	-0.0116106
	potA	CP013216	1628438	1629592	Putrescine transport ATP-binding protein PotA (TC 3.A.1.11.1)	HSISS4_01434	HSISS4_1669	-	30608	25485	30182	0.88334	1.01028	-0.0538719	0.00444315
	murB	CP013216	1629639	1630541	UDP-N-acetylenolpyruvoylglucosamine reductase	HSISS4_01435	HSISS4_1670	-	17839	15474	17609	0.92026	1.01133	-0.0360895	0.00489428
	folK	CP013216	1630731	1631222	2-amino-4-hydroxy-6-hydroxymethyldihydropteridine pyrophosphokinase	HSISS4_01436	HSISS4_1671	-	8866	9470	9262	1.13318	1.0703	0.0543007	0.0295071
	folQ	CP013216	1631219	1631578	Dihydroneopterin aldolase	HSISS4_01437	HSISS4_1673	-	4723	5046	5285	1.13346	1.14646	0.0544077	0.0593571
	amyL2	CP013216	1631799	1633250	Cytoplasmic alpha-amylase	HSISS4_01438	HSISS4_1674	+	30612	26184	33629	0.90745	1.12552	-0.0421773	0.0513523
	folP	CP013216	1633282	1634082	Dihydropteroate synthase	HSISS4_01439	HSISS4_1676	-	26851	24981	25845	0.987024	0.986157	-0.00567225	-0.00605384
	folE	CP013216	1634091	1634654	GTP cyclohydrolase I type 1	HSISS4_01440	HSISS4_1677	-	14345	13411	13815	0.991834	0.986689	-0.00356099	-0.00581957
	HSISS4_01441	CP013216	1634800	1636644	Amino acid permease	HSISS4_01441	HSISS4_1678	-	74516	60681	78682	0.863936	1.08182	-0.0635184	0.0341559
	folC2	CP013216	1636711	1637973	Dihydrofolate synthase/Folylpolyglutamate synthase	HSISS4_01442	HSISS4_1679	-	17332	14311	20293	0.875991	1.19958	-0.0575003	0.0790277
	HSISS4_01443	CP013216	1638136	1638384	KH domain RNA binding protein YlqC	HSISS4_01443	HSISS4_1680	-	142638	174492	123123	1.29783	0.88437	0.113219	-0.053366
	rpsP	CP013216	1638396	1638668	SSU ribosomal protein S16p	HSISS4_01444	HSISS4_1681	-	125616	158372	115420	1.33756	0.941383	0.126312	-0.0262338
	HSISS4_01445	CP013216	1638831	1640210	hypothetical protein	HSISS4_01445	HSISS4_1683	-	56097	60751	54480	1.14893	0.99501	0.0602922	-0.00217245
	HSISS4_01446	CP013216	1640322	1641647	Histidine kinase of the competence regulon ComD	HSISS4_01446	HSISS4_1684	-	72273	80659	75398	1.18401	1.06884	0.0733552	0.0289138
	HSISS4_01447	CP013216	1641811	1642548	response regulator	HSISS4_01447	HSISS4_1685	-	19172	20368	18566	1.12709	0.992158	0.0519594	-0.00341898
	HSISS4_01448	CP013216	1642762	1644033	hypothetical protein	HSISS4_01448	HSISS4_1686	+	15845	14163	14836	0.948291	0.959301	-0.0230586	-0.0180453
	tehB	CP013216	1644447	1645325	Tellurite methyltransferase	HSISS4_01449	HSISS4_1687	+	14966	13924	15563	0.987044	1.06541	-0.00566333	0.0275177
	HSISS4_01450	CP013216	1645409	1646161	hypothetical protein	HSISS4_01450	HSISS4_1688	-	8299	9158	9231	1.17072	1.1396	0.0684533	0.0567531
	HSISS4_01451	CP013216	1646257	1647306	oxidoreductase	HSISS4_01451	HSISS4_1689	-	1983	1907	2087	1.02025	1.07828	0.00870638	0.0327298
	HSISS4_01452	CP013216	1647395	1647727	hypothetical protein	HSISS4_01452	HSISS4_1691	-	1400	1544	1625	1.17003	1.1892	0.0681977	0.0752554
	exoA	CP013216	1647855	1648682	Exodeoxyribonuclease III	HSISS4_01453	HSISS4_1693	+	23434	21622	19771	0.978876	0.864395	-0.00927216	-0.0632877
	HSISS4_01454	CP013216	1648758	1649237	Substrate-specific component QueT of predicted queuosine-regulated ECF transporter	HSISS4_01454	HSISS4_1694	+	5106	4510	5008	0.937075	1.00488	-0.0282259	0.0021136
	HSISS4_01455	CP013216	1649278	1650906	hypothetical protein	HSISS4_01455	HSISS4_1696	-	51237	54479	49735	1.12804	0.994509	0.0523238	-0.00239148
	HSISS4_01456	CP013216	1651016	1652002	hypothetical protein	HSISS4_01456	HSISS4_1697	-	13674	13791	14513	1.06999	1.08741	0.0293786	0.0363917
	HSISS4_01457	CP013216	1652083	1652826	hypothetical protein	HSISS4_01457	HSISS4_1698	-	11767	11542	12659	1.04062	1.10221	0.0172937	0.0422637
	HSISS4_01458	CP013216	1653228	1654241	Transcription regulator contains diacylglycerol kinase catalytic domain	HSISS4_01458	HSISS4_1699	-	24583	21648	25641	0.934246	1.06864	-0.0295387	0.0288302
	ligA	CP013216	1654251	1656197	DNA ligase	HSISS4_01459	HSISS4_1700	-	33754	27715	33801	0.8711	1.02597	-0.059932	0.0111344
	HSISS4_01460	CP013216	1656260	1656769	Substrate-specific component QueT of predicted queuosine-regulated ECF transporter	HSISS4_01460	HSISS4_1701	-	4496	3972	4715	0.937263	1.07445	-0.0281387	0.0311855
	HSISS4_01461	CP013216	1656860	1657801	Inner membrane protein YihY, formerly thought to be RNase BN	HSISS4_01461	HSISS4_1702	-	31437	24412	32431	0.823836	1.05694	-0.0841593	0.0240493
	pepM	CP013216	1657821	1658681	Methionine aminopeptidase	HSISS4_01462	HSISS4_1704	-	25134	18299	25446	0.772403	1.03726	-0.112156	0.015888
	HSISS4_01463	CP013216	1658725	1660005	Cytosolic protein containing multiple CBS domains	HSISS4_01463	HSISS4_1705	-	36102	28810	37219	0.846624	1.05624	-0.0723096	0.0237635
	HSISS4_01464	CP013216	1659998	1660543	Ribosomal-protein-S5p-alanine acetyltransferase	HSISS4_01464	HSISS4_1706	-	12524	10897	12888	0.923086	1.05432	-0.0347577	0.0229726
	murZ	CP013216	1660609	1661871	UDP-N-acetylglucosamine 1-carboxyvinyltransferase	HSISS4_01465	HSISS4_1707	-	52343	48417	51149	0.981336	1.00117	-0.00818233	0.000508629
	comEC	CP013216	1661957	1664197	Late competence protein ComEC, DNA transport	HSISS4_01466	HSISS4_1708	-	1640	1292	2044	0.83579	1.27693	-0.0779029	0.106167
	comEA	CP013216	1664187	1664882	Late competence protein ComEA, DNA receptor	HSISS4_01467	HSISS4_1711	-	462	362	519	0.831276	1.15095	-0.080255	0.0610555
	HSISS4_01468	CP013216	1664990	1665745	1-acyl-sn-glycerol-3-phosphate acyltransferase	HSISS4_01468	HSISS4_1712	-	21471	23691	19933	1.1706	0.951153	0.0684095	-0.0217495
	HSISS4_01469	CP013216	1665874	1666809	Peptidoglycan N-acetylglucosamine deacetylase	HSISS4_01469	HSISS4_1713	+	74428	80868	77660	1.15271	1.06903	0.0617188	0.0289911
	HSISS4_01470	CP013216	1666859	1667623	tRNA (adenine37-N(6))-methyltransferase TrmN6	HSISS4_01470	HSISS4_1714	+	5594	4521	5977	0.857414	1.09469	-0.0668096	0.0392909
	HSISS4_01471	CP013216	1667627	1667896	UPF0213 protein YazA	HSISS4_01471		+	2428	2057	2663	0.898802	1.12371	-0.046336	0.0506526
	rheA	CP013216	1667953	1669539	Cold-shock DEAD-box protein A	HSISS4_01472	HSISS4_1715	-	254565	234425	213653	0.976975	0.859885	-0.0101164	-0.0655596
	corA1	CP013216	1669734	1670639	Magnesium and cobalt transport protein CorA	HSISS4_01473	HSISS4_1716	-	19055	18626	20076	1.03702	1.07944	0.015789	0.0331983
	HSISS4_01474	CP013216	1670652	1671032	DUF1696 domain-containing protein	HSISS4_01474	HSISS4_1717	-	6400	6143	6100	1.01831	0.976517	0.00787894	-0.01032
	HSISS4_01475	CP013216	1671342	1671917	Substrate-specific component ThiT of thiamin ECF transporter	HSISS4_01475	HSISS4_1718	+	8487	8026	8739	1.00328	1.05496	0.00142335	0.0232376
	rggG	CP013216	1672085	1672948	Positive transcriptional regulator, MutR family	HSISS4_01476	HSISS4_1719	+	2751	2323	3469	0.895854	1.29194	-0.047763	0.111244
	HSISS4_01477	CP013216	1673061	1674239	Macrolide-efflux protein	HSISS4_01477	HSISS4_1720	+	4681	3675	5295	0.832908	1.15893	-0.0794029	0.0640574
	prfC	CP013216	1674769	1676313	Peptide chain release factor 3	HSISS4_01478	HSISS4_1721	-	41414	32665	40473	0.836785	1.00126	-0.0773861	0.00054831
	HSISS4_01479	CP013216	1676680	1677339	Membrane protein, putative	HSISS4_01479	HSISS4_1722	-	4037	3343	4901	0.878529	1.24382	-0.056244	0.094756
	murF	CP013216	1677428	1678801	UDP-N-acetylmuramoyl-tripeptide--D-alanyl-D-alanine ligase	HSISS4_01480	HSISS4_1723	-	23223	19901	21044	0.909149	0.928411	-0.041365	-0.0322599
	HSISS4_01481	CP013216	1678914	1679639	hypothetical protein	HSISS4_01481	HSISS4_1724	+	1740	1732	2085	1.05603	1.22768	0.023677	0.0890869
	HSISS4_01482	CP013216	1679608	1680333	hypothetical protein	HSISS4_01482	HSISS4_1725	+	2168	2113	2551	1.034	1.20554	0.0145186	0.0811813
	HSISS4_01483	CP013216	1680305	1680988	hypothetical protein	HSISS4_01483	HSISS4_1726	+	2489	2592	2852	1.10481	1.17396	0.0432885	0.0696547
	HSISS4_01484	CP013216	1681106	1681960	Amino acid ABC transporter, periplasmic amino acid-binding protein	HSISS4_01484	HSISS4_1727	-	1334	1018	1495	0.8096	1.14819	-0.0917297	0.0600155
	HSISS4_01485	CP013216	1682004	1682762	Amino acid ABC transporter, ATP-binding protein	HSISS4_01485	HSISS4_1728	-	1093	870	1123	0.844457	1.05266	-0.0734225	0.0222897
	HSISS4_01486	CP013216	1682764	1683441	Glutamine transport system permease protein GlnP (TC 3.A.1.3.2)	HSISS4_01486	HSISS4_1729	-	939	704	1105	0.7954	1.20567	-0.0994145	0.0812268
	HSISS4_01487	CP013216	1683401	1684081	Polar amino acid ABC uptake transporter membrane-spanning protein	HSISS4_01487	HSISS4_1730	-	801	599	824	0.793364	1.05396	-0.100527	0.0228248
	ddl	CP013216	1684520	1685566	D-alanine--D-alanine ligase	HSISS4_01488	HSISS4_1732	-	20892	19518	23477	0.991137	1.15131	-0.0038663	0.0611927
	copZ	CP013216	1685705	1685908	Copper chaperone	HSISS4_01489	HSISS4_1733	-	9195	8163	15543	0.941839	1.73186	-0.0260235	0.238513
	copA3	CP013216	1685983	1688211	Copper-translocating P-type ATPase	HSISS4_01490	HSISS4_1734	-	59574	48687	91847	0.867031	1.57957	-0.0619653	0.198538
	copY2	CP013216	1688214	1688645	Negative transcriptional regulator-copper transport operon	HSISS4_01491	HSISS4_1735	-	5728	4767	8956	0.882918	1.60192	-0.0540795	0.204641
	HSISS4_01492	CP013216	1688813	1689985	hypothetical protein	HSISS4_01492	HSISS4_1736	-	4963	4430	6852	0.946974	1.4145	-0.0236621	0.150603
	HSISS4_01493	CP013216	1690262	1690429	hypothetical protein	HSISS4_01493		+	72	51	99	0.751478	1.40875	-0.124084	0.148833
	trpA	CP013216	1690734	1691516	Tryptophan synthase alpha chain	HSISS4_01494	HSISS4_1738	-	27601	18945	25405	0.728196	0.943028	-0.137752	-0.0254755
	trpB	CP013216	1691520	1692728	Tryptophan synthase beta chain	HSISS4_01495	HSISS4_1739	-	32464	22621	29870	0.739245	0.942678	-0.131212	-0.0256367
	trpF	CP013216	1692725	1693306	Phosphoribosylanthranilate isomerase	HSISS4_01496	HSISS4_1740	-	14238	10136	13157	0.755259	0.946756	-0.121904	-0.023762
	trpC	CP013216	1693293	1694060	Indole-3-glycerol phosphate synthase	HSISS4_01497	HSISS4_1741	-	20216	15067	19132	0.790697	0.969606	-0.10199	-0.0134048
	trpD	CP013216	1694057	1695061	Anthranilate phosphoribosyltransferase	HSISS4_01498	HSISS4_1742	-	28959	20868	27052	0.764497	0.957075	-0.116624	-0.0190541
	trpG	CP013216	1695152	1695718	Anthranilate synthase/Para-aminobenzoate synthase, amidotransferase component	HSISS4_01499	HSISS4_1743	-	19012	13969	18989	0.7795	1.0233	-0.108184	0.0100044
	trpE	CP013216	1695715	1697070	Anthranilate synthase, aminase component	HSISS4_01500	HSISS4_1744	-	41296	30623	38422	0.786716	0.95324	-0.104182	-0.0207979
	HSISS4_01501	CP013216	1697797	1698147	hypothetical protein	HSISS4_01501	HSISS4_1745	-	3855	3762	4615	1.03532	1.22653	0.0150728	0.0886774
	ctpE	CP013216	1698243	1700591	Cation-transporting ATPase, E1-E2 family	HSISS4_01502	HSISS4_1746	-	70910	62516	69111	0.935324	0.99855	-0.0290379	-0.000630216
	HSISS4_01503	CP013216	1700755	1701264	hypothetical protein	HSISS4_01503		-	3069	2862	3597	0.989353	1.20081	-0.00464886	0.0794736
	HSISS4_01504	CP013216	1701288	1701800	hypothetical protein	HSISS4_01504		-	3320	3033	3922	0.969198	1.21032	-0.0135873	0.0828996
	HSISS4_01505	CP013216	1702106	1702405	hypothetical protein	HSISS4_01505	HSISS4_1747	+	8880	9991	7375	1.19364	0.850901	0.0768744	-0.0701208
	HSISS4_01506	CP013216	1702524	1703141	hypothetical protein	HSISS4_01506	HSISS4_1748	-	9498	10310	13142	1.15161	1.41762	0.0613049	0.151559
	HSISS4_01507	CP013216	1704094	1704216	hypothetical protein	HSISS4_01507		-	44	58	98	1.39847	2.28194	0.145654	0.358303
	HSISS4_01508	CP013216	1704244	1704945	ABC transporter ATP-binding protein YvcR	HSISS4_01508	HSISS4_1749	+	26381	21262	25935	0.85505	1.00722	-0.0680087	0.00312509
	HSISS4_01509	CP013216	1704960	1707602	ABC transporter permease protein	HSISS4_01509	HSISS4_1751	+	110795	84275	115070	0.806969	1.06407	-0.093143	0.026972
	HSISS4_01510	CP013216	1707654	1708382	Transcriptional regulator, MerR family	HSISS4_01510	HSISS4_1752	-	11088	10550	12399	1.00943	1.14568	0.00407764	0.0590635
	dnaQ	CP013216	1708557	1709147	DNA polymerase III epsilon subunit	HSISS4_01511	HSISS4_1753	-	6759	6075	7222	0.953547	1.09473	-0.0206578	0.0393051
	HSISS4_01512	CP013216	1709196	1709732	Transcriptional regulator OrfX	HSISS4_01512	HSISS4_1754	-	27708	30130	27059	1.15365	1.00055	0.0620724	0.000236656
	HSISS4_01513	CP013216	1710240	1710608	probably aromatic ring hydroxylating enzyme PaaD-like protein	HSISS4_01513	HSISS4_1755	+	9331	9643	9077	1.09638	0.996654	0.0399624	-0.00145576
	ilvD1	CP013216	1710767	1712485	Dihydroxy-acid dehydratase	HSISS4_01514	HSISS4_1756	-	124029	103719	116061	0.887184	0.958723	-0.0519865	-0.0183068
	HSISS4_01515	CP013216	1712598	1713779	NAD(FAD)-utilizing dehydrogenases	HSISS4_01515	HSISS4_1758	+	7925	6829	8031	0.91419	1.03825	-0.0389638	0.0163004
	trmB	CP013216	1714034	1714675	tRNA (guanine46-N7-)-methyltransferase	HSISS4_01516	HSISS4_1759	-	41537	38545	41597	0.98449	1.02602	-0.00678868	0.011157
	HSISS4_01517	CP013216	1714685	1715476	aminoglycoside phosphotransferase family protein	HSISS4_01517	HSISS4_1760	-	39852	35785	38958	0.952641	1.00156	-0.0210707	0.000676624
	HSISS4_01518	CP013216	1715534	1716571	ABC transporter, permease protein EscB	HSISS4_01518	HSISS4_1761	-	22413	20688	23516	0.979258	1.07496	-0.00910308	0.0313936
	HSISS4_01519	CP013216	1716568	1717299	ABC transporter, ATP-binding protein EcsA	HSISS4_01519	HSISS4_1762	-	14849	14054	15543	1.00411	1.07243	0.00178114	0.0303677
	hit	CP013216	1717364	1717783	Histidine triad (HIT) nucleotide-binding protein	HSISS4_01520	HSISS4_1763	+	11598	10672	10056	0.976205	0.888326	-0.0104589	-0.0514277
	HSISS4_01521	CP013216	1717780	1718079	Hypothetical protein	HSISS4_01521		+	14380	13679	12591	1.00919	0.897081	0.00397386	-0.0471686
	HSISS4_01522	CP013216	1718111	1718887	hypothetical protein	HSISS4_01522	HSISS4_1764	-	22475	28606	25066	1.35032	1.14266	0.130436	0.0579154
	clpL	CP013216	1719321	1721426	putative ATP-dependent Clp proteinase (ATP-binding subunit)	HSISS4_01523	HSISS4_1765	-	1193549	1138522	1496689	1.012	1.28476	0.00517957	0.108821
	HSISS4_01524	CP013216	1722127	1722381	YoeB toxin protein	HSISS4_01524	HSISS4_1766	-	7097	8140	7835	1.21682	1.13108	0.085228	0.0534943
	HSISS4_01525	CP013216	1722385	1722639	YefM protein (antitoxin to YoeB)	HSISS4_01525	HSISS4_1767	-	7258	8622	8352	1.26029	1.17897	0.100469	0.0715036
	HSISS4_01526	CP013216	1722781	1723872	UPF0348 protein family	HSISS4_01526	HSISS4_1768	-	37598	34249	37046	0.96641	1.0095	-0.0148384	0.00410667
	HSISS4_01527	CP013216	1723879	1724619	Methyltransferase	HSISS4_01527	HSISS4_1770	-	24474	22598	25918	0.979588	1.08499	-0.00895655	0.0354266
	HSISS4_01528	CP013216	1724824	1725177	Ribosomal silencing factor RsfA	HSISS4_01528	HSISS4_1771	-	34310	32346	35758	1.00018	1.06778	7.82638e-05	0.0284826
	HSISS4_01529	CP013216	1725200	1725790	Hydrolase (HAD superfamily), YqeK	HSISS4_01529	HSISS4_1772	-	36005	32465	38971	0.956601	1.10894	-0.019269	0.0449088
	nadD	CP013216	1725787	1726419	Nicotinate-nucleotide adenylyltransferase	HSISS4_01530	HSISS4_1773	-	45910	38182	48401	0.882327	1.08013	-0.0543702	0.0334771
	HSISS4_01531	CP013216	1726525	1726842	RNA binding protein	HSISS4_01531	HSISS4_1774	-	22885	18396	25952	0.852807	1.16185	-0.0691491	0.06515
	HSISS4_01532	CP013216	1727268	1728386	GTP-binding protein YqeH, required for biogenesis of 30S ribosome subunit	HSISS4_01532	HSISS4_1775	-	67375	54062	70914	0.851279	1.07836	-0.0699283	0.0327633
	HSISS4_01533	CP013216	1728386	1728913	Hydrolase, HAD subfamily IIIA	HSISS4_01533	HSISS4_1776	-	20277	16490	19913	0.862771	1.00615	-0.0641046	0.00266308
	HSISS4_01534	CP013216	1729051	1729968	Drug/metabolite transporter (DMT) superfamily protein	HSISS4_01534	HSISS4_1777	-	9112	7625	8873	0.887778	0.99767	-0.0516955	-0.00101314
	adhB2	CP013216	1730066	1731109	2,3-butanediol dehydrogenase, R-alcohol forming, (R)- and (S)-acetoin-specific	HSISS4_01535	HSISS4_1778	-	28324	30810	26287	1.15403	0.95086	0.0622155	-0.0218835
	HSISS4_01536	CP013216	1731110	1731223	hypothetical protein	HSISS4_01536	HSISS4_1779	+	47	77	83	1.73809	1.8093	0.240071	0.25751
	HSISS4_01537	CP013216	1731269	1731652	unknown, predicted membrane protein (TMS4)	HSISS4_01537	HSISS4_1780	-	906	1094	1037	1.28105	1.17268	0.107568	0.0691807
	HSISS4_01538	CP013216	1731781	1733043	hypothetical protein	HSISS4_01538		-	2732	3225	3370	1.25235	1.2638	0.0977274	0.101679
	gatB	CP013216	1733136	1734578	Aspartyl-tRNA(Asn) amidotransferase subunit B/Glutamyl-tRNA(Gln) amidotransferase subunit B	HSISS4_01539	HSISS4_1781	-	85205	69579	79903	0.866346	0.960789	-0.0623085	-0.0173719
	gatA	CP013216	1734578	1736044	Aspartyl-tRNA(Asn) amidotransferase subunit A/Glutamyl-tRNA(Gln) amidotransferase subunit A	HSISS4_01540	HSISS4_1782	-	78007	61827	72447	0.840859	0.951518	-0.075277	-0.0215831
	gatC	CP013216	1736044	1736346	Aspartyl-tRNA(Asn) amidotransferase subunit C/Glutamyl-tRNA(Gln) amidotransferase subunit C	HSISS4_01541	HSISS4_1783	-	9672	7970	9096	0.874219	0.963528	-0.0583796	-0.0161357
	HSISS4_01542	CP013216	1736486	1737958	hypothetical protein	HSISS4_01542	HSISS4_1784	-	55803	47500	56771	0.903056	1.04232	-0.0442855	0.0179991
	HSISS4_01543	CP013216	1737939	1739237	GftB: Glycosyl transferase, family 8	HSISS4_01543	HSISS4_1785	-	47491	40747	50612	0.910254	1.09187	-0.0408373	0.0381723
	HSISS4_01544	CP013216	1739287	1740168	Beta-1,3-glucosyltransferase	HSISS4_01544	HSISS4_1786	-	26252	25124	28085	1.01532	1.09608	0.00660479	0.0398421
	HSISS4_01545	CP013216	1740172	1741380	hypothetical protein	HSISS4_01545	HSISS4_1787	-	27493	25906	26966	0.99967	1.0049	-0.000143371	0.00212449
	HSISS4_01546	CP013216	1741575	1743014	6-phospho-beta-glucosidase	HSISS4_01546	HSISS4_1789	-	5807	5487	5894	1.00245	1.03989	0.00106153	0.0169884
	entB	CP013216	1743170	1743721	Nicotinamidase	HSISS4_01547	HSISS4_1790	-	25325	25281	24804	1.05907	1.00347	0.0249232	0.00150236
	codY	CP013216	1743788	1744573	GTP-sensing transcriptional pleiotropic repressor codY	HSISS4_01548	HSISS4_1791	-	80035	80260	70099	1.06389	0.89735	0.0268976	-0.047038
	aspC2B	CP013216	1744841	1746055	Alanine transaminase	HSISS4_01549	HSISS4_1792	-	83354	85036	78475	1.08232	0.964573	0.0343548	-0.015665
	HSISS4_01550	CP013216	1746415	1746867	Universal stress protein family	HSISS4_01550	HSISS4_1793	+	55001	64399	57611	1.24219	1.07316	0.0941869	0.0306649
	HSISS4_01551	CP013216	1746947	1747699	hypothetical protein	HSISS4_01551	HSISS4_1794	-	49818	54844	48985	1.16794	1.00741	0.0674212	0.00320692
	pflA	CP013216	1747769	1748569	Pyruvate formate-lyase activating enzyme	HSISS4_01552	HSISS4_1795	-	37220	36245	28991	1.03312	0.798026	0.0141501	-0.0979831
	HSISS4_01553	CP013216	1748756	1749496	hypothetical protein	HSISS4_01553	HSISS4_1796	-	32579	30280	30363	0.986045	0.954854	-0.00610348	-0.020063
	hlyX	CP013216	1749851	1751182	Hemolysins and related proteins containing CBS domains	HSISS4_01554	HSISS4_1797	-	73053	70891	68360	1.02951	0.958725	0.0126314	-0.0183059
	HSISS4_01555	CP013216	1751294	1752076	ABC transporter ATP binding protein	HSISS4_01555	HSISS4_1798	+	7499	6196	8475	0.87657	1.15789	-0.0572135	0.0636664
	tnp1193G	CP013216	1752164	1753420	Mobile element protein	HSISS4_01556	HSISS4_668	-	1728	1250	2000	0.76744	1.18581	-0.114955	0.0740163
	nha	CP013216	1753680	1755746	Na+/H+ antiporter	HSISS4_01557	HSISS4_1801	-	21206	17161	22220	0.858543	1.07353	-0.0662378	0.0308154
	HSISS4_01558	CP013216	1755755	1755997	hypothetical protein	HSISS4_01558	HSISS4_1803	-	2823	2337	3214	0.878266	1.16645	-0.0563738	0.0668651
	HSISS4_01559	CP013216	1755994	1756542	SAM-dependent methyltransferase, MraW methylase family	HSISS4_01559	HSISS4_1804	-	6076	4765	6815	0.832	1.14915	-0.0798765	0.0603782
	HSISS4_01560	CP013216	1756539	1757540	Predicted Fe-S oxidoreductase	HSISS4_01560	HSISS4_1805	-	8195	6235	8608	0.807172	1.07618	-0.0930341	0.0318834
	HSISS4_01561	CP013216	1757569	1758645	Lon-like protease with PDZ domain	HSISS4_01561	HSISS4_1806	-	15164	11632	16456	0.813802	1.11184	-0.089481	0.0460406
	coaD	CP013216	1758623	1759120	Phosphopantetheine adenylyltransferase	HSISS4_01562	HSISS4_1807	-	6851	4997	7920	0.773809	1.18441	-0.111366	0.0735013
	HSISS4_01563	CP013216	1759153	1759692	16S rRNA (guanine(966)-N(2))-methyltransferase	HSISS4_01563	HSISS4_1809	-	6157	4695	6549	0.808993	1.08977	-0.0920552	0.0373359
	trxB1C	CP013216	1759843	1760763	Thioredoxin reductase	HSISS4_01564	HSISS4_1810	-	53916	45442	55838	0.894166	1.06107	-0.0485818	0.0257423
	HSISS4_01565	CP013216	1760829	1761053	hypothetical protein	HSISS4_01565	HSISS4_1811	-	7581	6362	8392	0.890319	1.13415	-0.0504544	0.0546691
	HSISS4_01566	CP013216	1761265	1762008	Cysteine ABC transporter, ATP-binding protein	HSISS4_01566	HSISS4_1812	-	22905	18091	24229	0.837936	1.08377	-0.0767893	0.0349353
	HSISS4_01567	CP013216	1762008	1762931	Cysteine ABC transporter, permease protein	HSISS4_01567	HSISS4_1813	-	29013	21175	31109	0.7743	1.09856	-0.111091	0.0408235
	HSISS4_01568	CP013216	1763209	1764039	Cysteine ABC transporter, substrate-binding protein	HSISS4_01568	HSISS4_1814	-	16890	12793	18894	0.803565	1.1461	-0.0949789	0.0592244
	HSISS4_01569	CP013216	1764255	1765145	hypothetical protein	HSISS4_01569	HSISS4_1815	-	14834	11538	16978	0.825184	1.17262	-0.0834493	0.0691583
	dinP	CP013216	1765262	1766368	DNA polymerase IV	HSISS4_01570	HSISS4_1817	-	4199	3225	4882	0.814821	1.19119	-0.0889378	0.075982
	pfl	CP013216	1766636	1768948	Pyruvate formate-lyase	HSISS4_01571	HSISS4_1819	+	654769	560009	549673	0.907372	0.860095	-0.0422147	-0.0654536
	cah	CP013216	1769211	1769996	Carbonic anhydrase	HSISS4_01572	HSISS4_1820	+	31138	28719	40257	0.978491	1.32459	-0.009443	0.122081
	HSISS4_01573	CP013216	1770082	1770534	Acetyltransferase, GNAT family	HSISS4_01573	HSISS4_1821	+	3166	2456	3973	0.822992	1.28569	-0.0846041	0.109138
	HSISS4_01574	CP013216	1770551	1771213	hypothetical protein	HSISS4_01574	HSISS4_1822	-	7672	6841	7763	0.945996	1.0367	-0.0241106	0.0156511
	HSISS4_01575	CP013216	1771301	1771846	hypothetical protein	HSISS4_01575	HSISS4_1822	-	5149	4694	5526	0.967161	1.09956	-0.0145014	0.0412181
	HSISS4_01576	CP013216	1771908	1772852	Beta-lactamase, class C	HSISS4_01576	HSISS4_1823	-	16778	16280	17849	1.02942	1.08994	0.0125926	0.0374038
	cppA	CP013216	1772852	1773607	C3-degrading proteinase	HSISS4_01577	HSISS4_1824	-	33563	37890	30611	1.19768	0.93443	0.0783422	-0.0294532
	HSISS4_01578	CP013216	1773781	1774452	hypothetical protein	HSISS4_01578	HSISS4_1826	+	36520	30100	37648	0.874408	1.05619	-0.0582859	0.0237412
	gla	CP013216	1774540	1775406	Aquaporin (Major Intrinsic Protein Family)	HSISS4_01579	HSISS4_1827	-	118323	111772	110109	1.00217	0.953419	0.000942249	-0.0207163
	pepXP	CP013216	1775530	1777797	Xaa-Pro dipeptidyl-peptidase	HSISS4_01580	HSISS4_1828	+	21615	18014	23543	0.884165	1.11593	-0.0534667	0.0476367
	blpI	CP013216	1777995	1778291	Mundticin KS immunity protein	HSISS4_01581	HSISS4_1829	-	7310	7688	9329	1.11577	1.30752	0.0475744	0.116448
	HSISS4_01582	CP013216	1778330	1778536	hypothetical protein	HSISS4_01582		-	5678	5890	7033	1.10052	1.26904	0.0415983	0.103475
	HSISS4_01583	CP013216	1778594	1778722	hypothetical protein	HSISS4_01583	HSISS4_1830	+	34	53	74	1.65377	2.22989	0.218475	0.348283
	HSISS4_01584	CP013216	1779790	1779957	Cytochrome c-type biogenesis protein DsbD, protein-disulfide reductase	HSISS4_01584		-	191	164	214	0.910938	1.14792	-0.0405111	0.0599105
	HSISS4_01585	CP013216	1780183	1780308	hypothetical protein	HSISS4_01585		-	245	253	284	1.09555	1.18763	0.0396328	0.0746823
	blpK	CP013216	1780315	1780545	Bacteriocin BlpU	HSISS4_01586	HSISS4_1831	-	411	352	499	0.908614	1.24391	-0.0416208	0.0947888
	HSISS4_01587	CP013216	1780705	1782450	ABC transporter, ATP-binding/permease protein	HSISS4_01587	HSISS4_1832	-	102260	81971	101329	0.850419	1.01522	-0.0703672	0.00655806
	HSISS4_01588	CP013216	1782443	1784200	ABC transporter, ATP-binding/permease protein	HSISS4_01588	HSISS4_1834	-	80751	63334	77512	0.832084	0.983447	-0.0798326	-0.00724887
	HSISS4_01589	CP013216	1784249	1784695	hypothetical protein	HSISS4_01589	HSISS4_1835	-	27822	23965	29514	0.913834	1.08685	-0.0391325	0.0361698
	HSISS4_01590	CP013216	1784798	1785325	VanZF-related protein	HSISS4_01590	HSISS4_1836	-	60625	54467	55573	0.953147	0.939166	-0.0208399	-0.0272578
	HSISS4_01591	CP013216	1785327	1786496	Ribosomal RNA large subunit methyltransferase N	HSISS4_01591	HSISS4_1837	-	142783	126338	133201	0.93872	0.955787	-0.0274641	-0.0196389
	HSISS4_01592	CP013216	1786500	1787228	Hypothetical DUF1027 domain protein	HSISS4_01592	HSISS4_1838	-	73502	62870	67955	0.90745	0.947223	-0.0421773	-0.0235476
	HSISS4_01593	CP013216	1787283	1788638	5'-nucleotidase family protein in cluster with NagD-like phosphatase	HSISS4_01593	HSISS4_1839	-	31568	29694	34350	0.99793	1.11483	-0.000899964	0.0472098
	slvV	CP013216	1788912	1789142	hypothetical protein	HSISS4_01594	HSISS4_1840	-	144	138	192	1.01671	1.36606	0.00719499	0.135469
	rheB	CP013216	1789622	1790965	ATP-dependent RNA helicase YqfR	HSISS4_01595	HSISS4_1841	-	40808	33149	40923	0.861794	1.02743	-0.0645965	0.0117522
	mraY	CP013216	1791039	1792061	Phospho-N-acetylmuramoyl-pentapeptide-transferase	HSISS4_01596	HSISS4_1842	-	65552	65419	59470	1.05876	0.929484	0.0247964	-0.0317579
	pbp2X	CP013216	1792063	1794330	Penicillin-binding protein 2B	HSISS4_01597	HSISS4_1843	-	121328	111710	115490	0.976808	0.975244	-0.0101906	-0.0108866
	ftsL	CP013216	1794334	1794654	Cell division protein FtsL	HSISS4_01598	HSISS4_1845	-	15064	13685	15474	0.963791	1.05243	-0.0160171	0.0221924
	mraW	CP013216	1794657	1795607	rRNA small subunit methyltransferase H	HSISS4_01599	HSISS4_1846	-	37292	33374	33839	0.949448	0.929677	-0.022529	-0.0316681
	HSISS4_01600	CP013216	1795718	1796746	hypothetical protein	HSISS4_01600	HSISS4_1847	-	48140	40163	62596	0.885112	1.3322	-0.0530015	0.124571
	HSISS4_01601	CP013216	1796777	1797238	hypothetical protein	HSISS4_01601	HSISS4_1848	-	16517	12232	23010	0.785678	1.4273	-0.104755	0.154516
	HSISS4_01602	CP013216	1797380	1797778	hypothetical protein	HSISS4_01602	HSISS4_1849	-	8798	8802	10735	1.06139	1.25011	0.0258758	0.0969482
	HSISS4_01603	CP013216	1797877	1798275	hypothetical protein	HSISS4_01603	HSISS4_1850	-	34200	40022	37520	1.24151	1.124	0.0939511	0.0507668
	HSISS4_01604	CP013216	1798389	1798781	hypothetical protein	HSISS4_01604	HSISS4_1850	-	8131	8916	8552	1.16333	1.07759	0.0657045	0.0324538
	proA	CP013216	1798876	1800126	Gamma-glutamyl phosphate reductase	HSISS4_01605	HSISS4_1851	-	45982	38353	44951	0.884891	1.00157	-0.0531101	0.000681593
	proB	CP013216	1800128	1800931	Glutamate 5-kinase	HSISS4_01606	HSISS4_1852	-	26427	22054	25933	0.885356	1.00539	-0.0528821	0.00233499
	HSISS4_01607	CP013216	1801051	1802640	ABC transporter permease protein	HSISS4_01607	HSISS4_1853	-	16287	14268	16978	0.929395	1.06801	-0.0317996	0.0285755
	HSISS4_01608	CP013216	1802643	1803374	ABC transporter, ATP-binding protein	HSISS4_01608	HSISS4_1856	-	7833	6930	8283	0.938606	1.0834	-0.0275165	0.0347896
	HSISS4_01609	CP013216	1803650	1804381	Putative inner membrane protein	HSISS4_01609	HSISS4_1858	+	6418	5639	6715	0.932139	1.07195	-0.0305192	0.0301764
	rexA	CP013216	1804734	1808387	ATP-dependent nuclease, subunit A	HSISS4_01610	HSISS4_1859	-	37998	30724	36677	0.857819	0.988925	-0.0666046	-0.00483684
	rexB	CP013216	1808377	1811697	ATP-dependent nuclease, subunit B	HSISS4_01611	HSISS4_1861	-	25078	21036	25235	0.889915	1.03096	-0.0506513	0.0132405
	HSISS4_01612	CP013216	1811947	1813320	Accessory regulator protein C	HSISS4_01612	HSISS4_1862	-	30609	24514	33557	0.849657	1.12322	-0.0707566	0.0504641
	HSISS4_01613	CP013216	1813355	1814665	hypothetical protein	HSISS4_01613	HSISS4_1863	-	22135	17951	23191	0.860374	1.07342	-0.0653125	0.03077
	HSISS4_01614	CP013216	1814945	1816684	hypothetical protein	HSISS4_01614	HSISS4_1864	-	48333	43327	50801	0.951028	1.07686	-0.0218067	0.0321586
	HSISS4_01615	CP013216	1816694	1816954	hypothetical protein	HSISS4_01615	HSISS4_1866	-	5247	4655	5867	0.941211	1.14561	-0.026313	0.0590351
	HSISS4_01616	CP013216	1816955	1817770	hypothetical protein	HSISS4_01616	HSISS4_1867	-	14243	11124	15568	0.828587	1.11985	-0.0816621	0.0491614
	HSISS4_01617	CP013216	1817779	1818564	ABC transporter ATP-binding protein	HSISS4_01617	HSISS4_1868	-	13903	10747	15729	0.820082	1.1591	-0.0861429	0.0641227
	HSISS4_01618	CP013216	1818574	1819086	hypothetical protein	HSISS4_01618	HSISS4_1869	-	8699	7196	9657	0.877607	1.13737	-0.0566998	0.055903
	dnaK2	CP013216	1819083	1820681	Chaperone protein DnaK	HSISS4_01619	HSISS4_2087	-	18269	15578	19391	0.904639	1.08747	-0.0435247	0.0364155
	HSISS4_01620	CP013216	1821008	1821703	hypothetical protein	HSISS4_01620	HSISS4_1871	-	5126	5217	6537	1.07974	1.30656	0.0333206	0.11613
	HSISS4_01621	CP013216	1821708	1822154	Response regulator of the LytR/AlgR family	HSISS4_01621	HSISS4_1873	-	3114	3095	4128	1.05444	1.35816	0.0230204	0.132951
	HSISS4_01622	CP013216	1822365	1824092	hypothetical protein	HSISS4_01622	HSISS4_1874	-	70621	68517	68253	1.0293	0.990189	0.0125429	-0.00428203
	HSISS4_01623	CP013216	1824139	1825320	hypothetical protein	HSISS4_01623	HSISS4_1875	-	35000	31224	34975	0.946453	1.02381	-0.0239011	0.0102198
	HSISS4_01624	CP013216	1825438	1826823	Hydrolase (HAD superfamily)	HSISS4_01624	HSISS4_1876	-	34647	33817	33699	1.03549	0.99651	0.0151478	-0.00151853
	ansB	CP013216	1826895	1827863	L-asparaginase	HSISS4_01625	HSISS4_1878	+	5747	4805	5882	0.887014	1.04861	-0.0520694	0.0206139
	HSISS4_01626	CP013216	1827867	1828010	hypothetical protein	HSISS4_01626	HSISS4_1879	+	1340	1201	1454	0.95086	1.11171	-0.0218834	0.0459897
	HSISS4_01627	CP013216	1828061	1828273	Transcriptional regulator, Cro/CI family	HSISS4_01627	HSISS4_1880	-	2022	1872	1796	0.982207	0.910029	-0.00779691	-0.0409447
	HSISS4_01628	CP013216	1828283	1828891	hypothetical protein	HSISS4_01628	HSISS4_1881	-	4214	3811	3837	0.959451	0.932883	-0.0179772	-0.0301726
	HSISS4_01629	CP013216	1829084	1829521	hypothetical protein	HSISS4_01629	HSISS4_1882	-	1700	1718	1387	1.07214	0.835906	0.0302526	-0.0778424
	HSISS4_01630	CP013216	1829861	1830007	hypothetical protein	HSISS4_01630	HSISS4_1883	+	563	614	594	1.15701	1.08096	0.0633384	0.0338081
	HSISS4_01631	CP013216	1830139	1830645	hypothetical protein	HSISS4_01631		-	4648	4037	5410	0.921448	1.19251	-0.035529	0.0764612
	recG	CP013216	1830657	1832687	ATP-dependent DNA helicase RecG	HSISS4_01632	HSISS4_1884	-	14649	11613	16332	0.841037	1.14225	-0.0751852	0.0577615
	alr	CP013216	1832806	1833909	Alanine racemase	HSISS4_01633	HSISS4_1885	-	37797	29492	35964	0.8278	0.974857	-0.0820747	-0.0110592
	acpS	CP013216	1833937	1834290	Holo-acyl-carrier protein synthase	HSISS4_01634	HSISS4_1886	-	13060	10787	12896	0.876266	1.01168	-0.0573641	0.00504194
	aroG1	CP013216	1834296	1835324	2-keto-3-deoxy-D-arabino-heptulosonate-7-phosphate synthase I alpha	HSISS4_01635	HSISS4_1887	-	38992	31587	38508	0.859432	1.01183	-0.0657887	0.00510554
	aroG2	CP013216	1835409	1836440	2-keto-3-deoxy-D-arabino-heptulosonate-7-phosphate synthase I alpha	HSISS4_01636	HSISS4_1888	-	129859	125054	117244	1.02165	0.925015	0.00930393	-0.0338513
	secA2	CP013216	1836461	1839010	Protein export cytoplasm protein SecA ATPase RNA helicase (TC 3.A.5.1.1)	HSISS4_01637	HSISS4_1889	-	248526	224264	218771	0.95734	0.901878	-0.0189339	-0.044852
	HSISS4_01638	CP013216	1839194	1839538	hypothetical protein	HSISS4_01638	HSISS4_1892	-	5971	5799	6329	1.03035	1.08597	0.0129844	0.0358181
	pmi1B	CP013216	1839541	1840488	Mannose-6-phosphate isomerase	HSISS4_01639	HSISS4_1893	-	13403	11981	13780	0.948352	1.05336	-0.0230305	0.0225773
	scrK	CP013216	1840554	1841447	Fructokinase	HSISS4_01640	HSISS4_1894	-	33658	32189	30900	1.01461	0.94059	0.00629758	-0.0265997
	scrA2	CP013216	1841628	1843529	PTS system, sucrose-specific IIB/C/A component	HSISS4_01641	HSISS4_1896	-	85867	73941	88699	0.913561	1.05833	-0.0392626	0.0246225
	scrB2	CP013216	1843718	1845160	Sucrose-6-phosphate hydrolase	HSISS4_01642	HSISS4_1897	+	40325	39034	43901	1.02694	1.1154	0.0115471	0.0474301
	HSISS4_01643	CP013216	1845169	1846134	Sucrose operon repressor ScrR, LacI family	HSISS4_01643	HSISS4_1898	+	30856	29433	36915	1.01198	1.22573	0.0051733	0.0883933
	nusB	CP013216	1846225	1846659	Transcription termination protein NusB	HSISS4_01644	HSISS4_1899	-	49446	44724	47750	0.959595	0.989401	-0.0179121	-0.0046277
	HSISS4_01645	CP013216	1846652	1847041	Alkaline shock protein	HSISS4_01645	HSISS4_1900	-	51435	43212	46579	0.8913	0.927815	-0.049976	-0.0325385
	efp	CP013216	1847112	1847672	Translation elongation factor P	HSISS4_01646	HSISS4_1901	-	79305	68760	74985	0.919843	0.968733	-0.0362863	-0.0137961
	comEB	CP013216	1847787	1848242	dCMP deaminase/Late competence protein ComEB	HSISS4_01647	HSISS4_1902	-	13040	10696	13642	0.870206	1.07184	-0.0603778	0.0301305
	pepP	CP013216	1848261	1849322	Aminopeptidase YpdF (MP-, MA-, MS-, AP-, NP- specific)	HSISS4_01648	HSISS4_1903	-	21335	17008	21221	0.845744	1.01907	-0.072761	0.00820329
	HSISS4_01649	CP013216	1849455	1850177	hypothetical protein	HSISS4_01649	HSISS4_1904	-	621	575	785	0.982324	1.29511	-0.00774536	0.112308
	HSISS4_01650	CP013216	1850167	1850988	peptide ABC transporter ATP binding protein	HSISS4_01650	HSISS4_1905	-	531	564	763	1.12684	1.47218	0.051863	0.16796
	blpG	CP013216	1851117	1851977	hypothetical protein	HSISS4_01651	HSISS4_1906	-	399	316	448	0.840219	1.15036	-0.0756074	0.0608352
	HSISS4_01652	CP013216	1852243	1852443	hypothetical protein	HSISS4_01652		-	164	179	223	1.15794	1.39313	0.0636876	0.143991
	slvW	CP013216	1852480	1852629	hypothetical protein	HSISS4_01653	HSISS4_1907	-	169	122	178	0.765864	1.0791	-0.115848	0.0330634
	HSISS4_01654	CP013216	1852804	1853046	hypothetical protein	HSISS4_01654		-	278	332	410	1.26699	1.51102	0.102772	0.179269
	uvrA	CP013216	1853140	1855965	Excinuclease ABC subunit A	HSISS4_01655	HSISS4_1909	-	41345	33567	42932	0.861327	1.06387	-0.0648321	0.0268882
	corA2	CP013216	1856262	1857206	Magnesium and cobalt transport protein CorA	HSISS4_01656	HSISS4_1910	+	43204	35617	42761	0.874605	1.01404	-0.0581882	0.00605399
	HSISS4_01657	CP013216	1857276	1857947	Integral membrane protein	HSISS4_01657	HSISS4_1914	+	23440	17200	24157	0.778483	1.05588	-0.108751	0.0236155
	HSISS4_01658	CP013216	1858064	1858945	hypothetical protein	HSISS4_01658	HSISS4_1915	+	11209	9352	11944	0.885148	1.09172	-0.052984	0.038113
	rpsR	CP013216	1859068	1859307	SSU ribosomal protein S18p SSU ribosomal protein S18p, zinc-independent	HSISS4_01659	HSISS4_1916	-	269227	271343	241746	1.06925	0.919964	0.0290784	-0.0362292
	ssbB	CP013216	1859349	1859867	Single-stranded DNA-binding protein	HSISS4_01660	HSISS4_1917	-	394324	389937	349679	1.04911	0.908545	0.0208196	-0.0416536
	rpsF	CP013216	1859879	1860169	SSU ribosomal protein S6p	HSISS4_01661	HSISS4_1918	-	279204	269688	237797	1.02475	0.872599	0.0106184	-0.0591852
	HSISS4_01662	CP013216	1860373	1861326	hypothetical protein	HSISS4_01662	HSISS4_1919	+	4650	3601	5236	0.821578	1.15366	-0.0853514	0.0620768
	mutY	CP013216	1862502	1863653	A/G-specific adenine glycosylase	HSISS4_01663	HSISS4_1920	+	9012	7538	8287	0.887388	0.94212	-0.0518867	-0.0258938
	HSISS4_01664	CP013216	1863675	1863800	hypothetical protein	HSISS4_01664	HSISS4_1921	-	46	62	108	1.42992	2.40545	0.155312	0.381196
	slvX	CP013216	1863797	1863997	hypothetical protein	HSISS4_01665	HSISS4_1922	-	188	184	275	1.03834	1.49867	0.0163384	0.175705
	HSISS4_01666	CP013216	1864267	1865364	hypothetical protein	HSISS4_01666	HSISS4_1923	-	23421	26600	29473	1.20491	1.28929	0.0809546	0.110349
	HSISS4_01667	CP013216	1865661	1865777	hypothetical protein	HSISS4_01667	HSISS4_1924	-	2672	2208	2450	0.87668	0.93942	-0.057159	-0.0271403
	polA	CP013216	1865781	1868420	DNA polymerase I	HSISS4_01668	HSISS4_1925	-	39900	31510	37520	0.837826	0.96343	-0.0768461	-0.01618
	mutS2	CP013216	1868654	1871002	Recombination inhibitory protein MutS2	HSISS4_01669	HSISS4_1926	+	37542	28929	36364	0.817513	0.992394	-0.0875056	-0.00331566
	HSISS4_01670	CP013216	1871104	1871646	Colicin V production protein	HSISS4_01670	HSISS4_1927	-	23191	25239	21417	1.1546	0.94617	0.0624311	-0.0240307
	HSISS4_01671	CP013216	1871643	1871957	hypothetical protein	HSISS4_01671	HSISS4_1928	-	14215	15829	14261	1.18137	1.02786	0.072385	0.0119332
	rnhB2	CP013216	1872274	1873164	Ribonuclease HIII	HSISS4_01672	HSISS4_1929	+	23149	18087	23860	0.82892	1.05601	-0.0814873	0.0236683
	sipA	CP013216	1873183	1873824	Signal peptidase I	HSISS4_01673	HSISS4_1930	+	24251	19310	25377	0.844755	1.07211	-0.073269	0.0302407
	recD	CP013216	1873885	1876389	RecD-like DNA helicase YrrC	HSISS4_01674	HSISS4_1931	+	15244	11819	15987	0.822546	1.07448	-0.0848398	0.0311981
	HSISS4_01675	CP013216	1876441	1876767	hypothetical protein	HSISS4_01675	HSISS4_1932	-	2781	2324	2880	0.886571	1.06102	-0.0522865	0.0257216
	HSISS4_01676	CP013216	1876754	1877446	Branched-chain amino acid transport protein AzlC	HSISS4_01676	HSISS4_1933	-	4126	3437	4467	0.883749	1.10922	-0.0536713	0.0450168
	gcp	CP013216	1877498	1878511	Kinase-Associated Endopeptidase (Kae1)	HSISS4_01677	HSISS4_1934	-	11502	10639	11403	0.981309	1.01572	-0.00819415	0.00677585
	rimI	CP013216	1878511	1878951	Ribosomal-protein-S18p-alanine acetyltransferase	HSISS4_01678	HSISS4_1935	-	6049	5603	6459	0.982688	1.09399	-0.00758456	0.0390118
	HSISS4_01679	CP013216	1878926	1879612	TsaB protein, required for threonylcarbamoyladenosine (t(6)A) formation in tRNA	HSISS4_01679	HSISS4_1936	-	6463	5746	6331	0.943213	1.00362	-0.0253901	0.00156825
	HSISS4_01680	CP013216	1879873	1880103	Protein of unknown function DUF1447	HSISS4_01680	HSISS4_1937	+	20889	17134	21153	0.870201	1.03749	-0.0603805	0.0159844
	HSISS4_01681	CP013216	1880108	1881790	Ribonuclease J1 (endonuclease and 5' exonuclease)	HSISS4_01681	HSISS4_1938	+	117494	89275	113480	0.806107	0.989541	-0.0936074	-0.00456627
	pcsB3	CP013216	1881891	1882523	Glucan-binding protein B	HSISS4_01682	HSISS4_1939	-	22717	22272	17141	1.04013	0.773064	0.0170866	-0.111785
	gnlA	CP013216	1882710	1884053	Glutamine synthetase type I	HSISS4_01683	HSISS4_1940	-	201272	194278	194172	1.02404	0.988401	0.0103187	-0.00506667
	gnlR	CP013216	1884102	1884476	Transcriptional regulator, repressor of the glutamine synthetase, MerR family	HSISS4_01684	HSISS4_1941	-	39302	41493	40074	1.12005	1.04467	0.0492386	0.0189781
	HSISS4_01685	CP013216	1884650	1885153	hypothetical protein	HSISS4_01685	HSISS4_1942	-	10026	10247	10040	1.08429	1.02597	0.0351474	0.0111361
	pgk	CP013216	1885341	1886540	Phosphoglycerate kinase	HSISS4_01686	HSISS4_1943	-	337276	317863	283183	0.999846	0.860225	-6.7061e-05	-0.0653882
	HSISS4_01687	CP013216	1886682	1887386	hypothetical protein	HSISS4_01687	HSISS4_1944	+	3077	3645	3807	1.25675	1.26761	0.0992484	0.102985
	gapA1	CP013216	1887498	1888508	NAD-dependent glyceraldehyde-3-phosphate dehydrogenase	HSISS4_01688	HSISS4_1945	-	1795041	1950323	1484322	1.15268	0.847196	0.0617106	-0.0720162
	fus	CP013216	1888696	1890777	Translation elongation factor G	HSISS4_01689	HSISS4_1946	-	884375	697523	807620	0.836759	0.935623	-0.0773995	-0.0288993
	rpsG	CP013216	1890990	1891460	SSU ribosomal protein S7p (S5e)	HSISS4_01690	HSISS4_1947	-	379719	323618	324553	0.904167	0.875696	-0.0437513	-0.0576466
	rpsL	CP013216	1891479	1891892	SSU ribosomal protein S12p (S23e)	HSISS4_01691	HSISS4_1948	-	428335	380126	400690	0.941505	0.958418	-0.0261776	-0.018445
	purR	CP013216	1892121	1892936	PurR: transcription regulator associated with purine metabolism	HSISS4_01692	HSISS4_1949	-	29398	31986	26003	1.1543	0.906224	0.0623205	-0.0427642
	cbf	CP013216	1893030	1893971	3'->5' exoribonuclease Bsu YhaM	HSISS4_01693	HSISS4_1950	-	36249	31343	39294	0.917324	1.11061	-0.0374771	0.0455603
	HSISS4_01694	CP013216	1893961	1895235	DNA recombination protein RmuC	HSISS4_01694	HSISS4_1951	-	46290	38109	53122	0.873411	1.17576	-0.0587812	0.0703173
	HSISS4_01695	CP013216	1895237	1895869	Thiamin pyrophosphokinase	HSISS4_01695	HSISS4_1952	-	18123	15579	18514	0.911985	1.04665	-0.0400121	0.0198003
	rpe	CP013216	1895862	1896521	Ribulose-phosphate 3-epimerase	HSISS4_01696	HSISS4_1953	-	31365	28289	31108	0.956865	1.01615	-0.0191493	0.00695689
	HSISS4_01697	CP013216	1896529	1897401	Ribosome small subunit-stimulated GTPase EngC	HSISS4_01697	HSISS4_1954	-	37304	36454	38212	1.03674	1.04948	0.0156682	0.0209745
	ksgA	CP013216	1897660	1898532	SSU rRNA (adenine(1518)-N(6)/adenine(1519)-N(6))-dimethyltransferase	HSISS4_01698	HSISS4_1956	-	26037	28626	25524	1.1664	1.00436	0.0668481	0.00188789
	HSISS4_01699	CP013216	1898659	1899219	Ribonuclease M5	HSISS4_01699	HSISS4_1957	-	15260	16326	15677	1.13502	1.05254	0.0550037	0.0222385
	tatD	CP013216	1899212	1900018	Putative deoxyribonuclease YcfH	HSISS4_01700	HSISS4_1958	-	15757	17176	16557	1.15645	1.07656	0.0631269	0.0320382
	HSISS4_01701	CP013216	1900042	1900473	Succinyl-CoA synthetase, alpha subunit-related enzymes	HSISS4_01701	HSISS4_1959	-	9804	10208	10751	1.10463	1.12351	0.0432158	0.0505757
	trxA1B	CP013216	1900539	1900853	Thioredoxin	HSISS4_01702	HSISS4_1960	-	19477	20499	18965	1.11658	0.99761	0.047889	-0.00103912
	HSISS4_01703	CP013216	1901049	1901831	Macro domain, possibly ADP-ribose binding module	HSISS4_01703	HSISS4_1961	+	64584	78235	61361	1.28515	0.973414	0.108955	-0.0117024
	HSISS4_01704	CP013216	1901867	1902199	hypothetical protein	HSISS4_01704	HSISS4_1962	-	21107	23717	22600	1.1921	1.09701	0.0763116	0.040212
	bta	CP013216	1902298	1902633	putative transport accessory protein	HSISS4_01705		-	12428	13706	13108	1.17001	1.0806	0.0681879	0.0336653
	tgt	CP013216	1913961	1915103	tRNA-guanine transglycosylase	HSISS4_01706	HSISS4_1363	-	43479	40983	43361	1.00001	1.02176	2.59881e-06	0.00934983
	rpmH	CP013216	1915309	1915443	LSU ribosomal protein L34p	HSISS4_01707	HSISS4_1364	-	82564	80827	53380	1.03859	0.662396	0.0164441	-0.178882
	HSISS4_01708	CP013216	1915639	1916202	hypothetical protein	HSISS4_01708	HSISS4_216	-	4003	3950	5691	1.04686	1.45658	0.0198899	0.163333
	HSISS4_01709	CP013216	1916199	1916795	Transcriptional regulator, TetR family	HSISS4_01709	HSISS4_217	-	2805	2749	4031	1.03973	1.47235	0.0169203	0.16801
	jag	CP013216	1916927	1917970	RNA-binding protein Jag	HSISS4_01710	HSISS4_218	-	63596	66245	60343	1.1051	0.972136	0.0434017	-0.0122728
	HSISS4_01711	CP013216	1917982	1918836	Inner membrane protein translocase component YidC, short form OxaI-like	HSISS4_01711	HSISS4_219	-	39510	40071	39051	1.07597	1.01264	0.0318016	0.00545522
	rnpA	CP013216	1918904	1919239	Ribonuclease P protein component	HSISS4_01712	HSISS4_220	-	12765	12012	11926	0.998327	0.957203	-0.000727096	-0.0189959
	argH	CP013216	1919324	1920736	Argininosuccinate lyase	HSISS4_01713	HSISS4_246	-	120692	81016	116874	0.712149	0.992132	-0.147429	-0.00343048
	argG	CP013216	1921036	1922235	Argininosuccinate synthase	HSISS4_01714	HSISS4_247	-	204351	178563	186770	0.927029	0.936398	-0.0329069	-0.0285396
	HSISS4_01715	CP013216	1923180	1923923	Response regulator of the competence regulon ComE	HSISS4_01715	HSISS4_248	-	26918	27811	28631	1.09611	1.08974	0.0398522	0.0373238
	HSISS4_01716	CP013216	1923925	1925241	Sensory transduction protein kinase	HSISS4_01716	HSISS4_249	-	40117	38657	43611	1.0223	1.11378	0.0095781	0.0467977
	HSISS4_01717	CP013216	1925265	1926545	Histidine kinase of the competence regulon ComD	HSISS4_01717	HSISS4_252	-	27654	25200	30592	0.966765	1.13339	-0.014679	0.05438
	HSISS4_01718	CP013216	1926567	1927457	putative histidine kinase	HSISS4_01718	HSISS4_253	-	18436	15790	20748	0.908644	1.15303	-0.0416062	0.0618396
	HSISS4_01719	CP013216	1927517	1928824	hypothetical protein	HSISS4_01719	HSISS4_255	-	27522	26206	30012	1.01018	1.11724	0.00439915	0.048145
	gltX	CP013216	1929279	1930733	Glutamyl-tRNA synthetase/Glutamyl-tRNA(Gln) synthetase	HSISS4_01720	HSISS4_256	-	83550	91526	78024	1.16219	0.956779	0.0652764	-0.0191882
	amiA3C	CP013216	1930970	1932940	Oligopeptide ABC transporter, periplasmic oligopeptide-binding protein OppA (TC 3.A.1.5.1)	HSISS4_01721	HSISS4_257	-	193050	215844	180871	1.18617	0.959907	0.0741486	-0.0177708
	rplA	CP013216	1933120	1933809	LSU ribosomal protein L1p (L10Ae)	HSISS4_01722	HSISS4_258	-	493318	500267	434610	1.07585	0.902616	0.0317533	-0.0444972
	rplK	CP013216	1933909	1934334	LSU ribosomal protein L11p (L12e)	HSISS4_01723	HSISS4_259	-	261605	273384	229392	1.10868	0.898385	0.0448055	-0.0465377
	HSISS4_01724	CP013216	1934506	1934859	hypothetical protein	HSISS4_01724	HSISS4_260	+	5345	6422	5877	1.27468	1.12652	0.105401	0.0517381
	HSISS4_01725	CP013216	1934955	1935452	Carbonic anhydrase	HSISS4_01725	HSISS4_261	-	52113	46404	35632	0.944687	0.700526	-0.0247123	-0.154576
	HSISS4_01726	CP013216	1935603	1936298	DUF124 domain-containing protein	HSISS4_01726	HSISS4_263	-	12821	11911	13177	0.985609	1.05299	-0.00629528	0.0224247
	radA	CP013216	1936385	1937632	DNA repair protein RadA	HSISS4_01727	HSISS4_264	-	13060	10193	13208	0.828013	1.03615	-0.0819628	0.015424
	HSISS4_01728	CP013216	1937743	1938210	Amidase from nicotinamidase family	HSISS4_01728	HSISS4_265	-	3776	2994	3889	0.841198	1.0552	-0.0751018	0.023336
	dut	CP013216	1938221	1938667	Deoxyuridine 5'-triphosphate nucleotidohydrolase	HSISS4_01729	HSISS4_266	-	4180	3208	4125	0.81421	1.01106	-0.0892635	0.00477776
	HSISS4_01730	CP013216	1938875	1939477	Fumarate reductase, flavoprotein subunit precursor	HSISS4_01730	HSISS4_268	+	13590	13439	11812	1.04912	0.8905	0.0208259	-0.0503659
	HSISS4_01731	CP013216	1939496	1940743	Fumarate reductase, flavoprotein subunit precursor	HSISS4_01731	HSISS4_269	+	49229	51268	41131	1.10485	0.856009	0.0433038	-0.0675217
	HSISS4_01732	CP013216	1940861	1941652	Formate-nitrate transporter	HSISS4_01732	HSISS4_270	+	6340	5225	6261	0.87433	1.01178	-0.0583246	0.00508454
	HSISS4_01733	CP013216	1941661	1942221	Substrate-specific component of predicted ECF transporter	HSISS4_01733	HSISS4_271	+	6135	5195	6606	0.898358	1.1032	-0.0465506	0.0426541
	gpsA	CP013216	1942340	1943362	Glycerol-3-phosphate dehydrogenase NAD(P)+	HSISS4_01734	HSISS4_272	+	52473	40911	52122	0.827147	1.01769	-0.0824174	0.00761527
	galU	CP013216	1943380	1944294	UTP--glucose-1-phosphate uridylyltransferase	HSISS4_01735	HSISS4_273	+	77782	61552	75734	0.83954	0.997567	-0.0759585	-0.00105812
	HSISS4_01736	CP013216	1944340	1945014	Integral membrane protein (Rhomboid family)	HSISS4_01736	HSISS4_274	-	12885	13237	12896	1.08989	1.02542	0.0373835	0.0109007
	HSISS4_01737	CP013216	1945005	1945532	5-formyltetrahydrofolate cyclo-ligase	HSISS4_01737	HSISS4_275	-	9189	8941	9445	1.03228	1.05309	0.0137962	0.0224638
	hipO3	CP013216	1945601	1946734	N-acetyl-L,L-diaminopimelate deacetylase	HSISS4_01738	HSISS4_276	-	30890	28204	31765	0.96866	1.05356	-0.0138288	0.022661
	dapD2	CP013216	1946809	1947507	2,3,4,5-tetrahydropyridine-2,6-dicarboxylate N-acetyltransferase	HSISS4_01739	HSISS4_277	-	51860	51183	48940	1.04706	0.966855	0.0199716	-0.0146385
	HSISS4_01740	CP013216	1947593	1948345	hypothetical protein	HSISS4_01740	HSISS4_278	-	5792	4753	6960	0.870598	1.23115	-0.0601823	0.0903108
	rrmA	CP013216	1948462	1949295	Ribosomal RNA large subunit methyltransferase A	HSISS4_01741	HSISS4_279	-	25996	24812	27869	1.01259	1.09836	0.00543364	0.0407449
	slvY	CP013216	1949716	1949874	hypothetical protein	HSISS4_01742	HSISS4_280	+	129	137	142	1.1267	1.12779	0.0518093	0.0522287
	slvZ	CP013216	1949894	1950061	hypothetical protein	HSISS4_01743	HSISS4_281	+	173	122	163	0.748156	0.965321	-0.126008	-0.0153284
	HSISS4_01744	CP013216	1950109	1950363	hypothetical protein	HSISS4_01744		+	194	148	197	0.809354	1.04039	-0.0918616	0.0171946
	HSISS4_01745	CP013216	1950448	1950966	tRNA-specific adenosine-34 deaminase	HSISS4_01745	HSISS4_282	-	8725	9002	8394	1.09459	0.985675	0.039252	-0.00626638
	ssbA	CP013216	1951736	1952128	tRNA-binding protein	HSISS4_01746	HSISS4_284	-	504	493	595	1.03775	1.20953	0.0160948	0.0826165
	HSISS4_01747	CP013216	1952357	1952584	hypothetical protein	HSISS4_01747	HSISS4_285	-	384	372	532	1.02776	1.41942	0.0118901	0.152111
	HSISS4_01748	CP013216	1952599	1953630	putative transport system permease protein	HSISS4_01748	HSISS4_287	-	914	937	1266	1.08761	1.41912	0.0364718	0.152018
	HSISS4_01749	CP013216	1953768	1954391	Phenylalanyl-tRNA synthetase domain protein (Bsu YtpR)	HSISS4_01749	HSISS4_288	-	22162	19482	21046	0.932616	0.97295	-0.030297	-0.0119093
	HSISS4_01750	CP013216	1954423	1954947	hypothetical protein	HSISS4_01750	HSISS4_289	-	15671	16036	17561	1.08562	1.14811	0.0356777	0.0599826
	trxA2	CP013216	1954951	1955265	Thioredoxin	HSISS4_01751	HSISS4_290	-	10491	9784	10549	0.989414	1.03021	-0.00462204	0.0129245
	HSISS4_01752	CP013216	1955262	1955546	hypothetical protein	HSISS4_01752	HSISS4_291	-	5857	5696	6073	1.03175	1.06233	0.0135732	0.0262581
	pepA	CP013216	1955646	1956713	Glutamyl aminopeptidase/Prolyl aminopeptidase	HSISS4_01753	HSISS4_292	+	9731	7653	10589	0.834358	1.11488	-0.0786474	0.0472276
	proC	CP013216	1956729	1957499	Pyrroline-5-carboxylate reductase	HSISS4_01754	HSISS4_293	+	9928	7779	10758	0.831267	1.1102	-0.0802596	0.0453999
	HSISS4_01755	CP013216	1957526	1958188	Membrane-bound protease, CAAX family	HSISS4_01755	HSISS4_294	-	14715	15398	16605	1.11015	1.15614	0.0453824	0.0630087
	HSISS4_01756	CP013216	1958301	1958747	hypothetical protein	HSISS4_01756	HSISS4_295	-	4336	4344	5832	1.06287	1.37803	0.0264789	0.139258
	HSISS4_01757	CP013216	1958825	1959481	Membrane-bound protease, CAAX family	HSISS4_01757	HSISS4_296	-	6209	6001	7865	1.02537	1.2978	0.0108804	0.113207
	HSISS4_01758	CP013216	1959493	1959690	Transcriptional regulator, Cro/CI family	HSISS4_01758	HSISS4_297	-	1608	1586	2000	1.04639	1.27431	0.0196955	0.105274
	ackA	CP013216	1959941	1961134	Acetate kinase	HSISS4_01759	HSISS4_298	-	81691	90301	64578	1.17273	0.809917	0.0691967	-0.0915595
	HSISS4_01760	CP013216	1961191	1962147	Adenine-specific methyltransferase	HSISS4_01760	HSISS4_299	-	18620	19330	18345	1.10136	1.00941	0.0419306	0.00406813
	HSISS4_01761	CP013216	1962192	1962509	Late competence protein ComGG	HSISS4_01761	HSISS4_300	-	354	290	411	0.869107	1.18951	-0.0609269	0.0753687
	HSISS4_01762	CP013216	1962487	1962924	Late competence protein ComGF, access of DNA to ComEA	HSISS4_01762	HSISS4_301	-	437	375	504	0.910392	1.18162	-0.0407718	0.0724792
	HSISS4_01763	CP013216	1962911	1963141	Late competence protein ComGE	HSISS4_01763	HSISS4_302	-	281	236	308	0.891013	1.12299	-0.0501159	0.0503745
	comGD	CP013216	1963173	1963535	Late competence protein ComGD, access of DNA to ComEA	HSISS4_01764	HSISS4_303	-	319	232	360	0.771571	1.15622	-0.112624	0.0630419
	comGC	CP013216	1963561	1963887	Late competence protein ComGC, access of DNA to ComEA	HSISS4_01765	HSISS4_304	-	265	189	333	0.756649	1.28744	-0.121106	0.109728
	comGB	CP013216	1963884	1964708	Late competence protein ComGB, access of DNA to ComEA	HSISS4_01766	HSISS4_305	-	805	598	876	0.788104	1.11491	-0.103416	0.0472383
	comGA	CP013216	1964866	1965807	Late competence protein ComGA, access of DNA to ComEA	HSISS4_01767	HSISS4_305	-	633	506	758	0.848057	1.22686	-0.0715748	0.0887956
	HSISS4_01768	CP013216	1965889	1966251	DNA binding protein	HSISS4_01768	HSISS4_306	-	33797	33230	31843	1.04311	0.965308	0.0183306	-0.0153341
	rpoC	CP013216	1966414	1970052	DNA-directed RNA polymerase beta' subunit	HSISS4_01769	HSISS4_307	-	478698	370467	435337	0.821044	0.931739	-0.0856337	-0.0307059
	rpoB	CP013216	1970152	1973733	DNA-directed RNA polymerase beta subunit	HSISS4_01770	HSISS4_308	-	395802	327766	364052	0.878546	0.942357	-0.0562357	-0.0257845
	pbp1B	CP013216	1974093	1976516	Multimodular transpeptidase-transglycosylase	HSISS4_01771	HSISS4_309	-	35910	29079	36515	0.859098	1.0418	-0.0659575	0.017786
	tyrS	CP013216	1976618	1977874	Tyrosyl-tRNA synthetase	HSISS4_01772	HSISS4_311	+	51076	47874	46666	0.9944	0.936082	-0.00243876	-0.0286862
	ilvC	CP013216	1978001	1979023	Ketol-acid reductoisomerase	HSISS4_01773	HSISS4_312	-	310972	333811	266340	1.13883	0.877496	0.0564578	-0.0567548
	ilvH	CP013216	1979099	1979575	Acetolactate synthase small subunit	HSISS4_01774	HSISS4_314	-	48428	45266	42343	0.99164	0.895809	-0.00364601	-0.0477848
	ilvB2	CP013216	1979568	1981268	Acetolactate synthase large subunit	HSISS4_01775	HSISS4_315	-	175208	165277	160295	1.00078	0.937338	0.000336889	-0.0281039
	HSISS4_01776	CP013216	1981402	1983123	Dihydroxy-acid dehydratase	HSISS4_01776	HSISS4_316	-	31783	26950	28423	0.899585	0.916231	-0.0459577	-0.0379949
	HSISS4_01777	CP013216	1983293	1984960	Dihydroxyacetone kinase family protein	HSISS4_01777	HSISS4_317	-	196513	171098	178547	0.923702	0.930875	-0.034468	-0.0311086
	asp	CP013216	1984960	1985325	Putative alkaline-shock protein	HSISS4_01778	HSISS4_318	-	28321	26712	26913	1.00064	0.973607	0.000276222	-0.0116164
	norN	CP013216	1985437	1986723	Multi antimicrobial extrusion (MATE) family transporter	HSISS4_01779	HSISS4_319	-	15574	13494	15953	0.919219	1.04948	-0.0365811	0.0209723
	thrC	CP013216	1986784	1988268	Threonine synthase	HSISS4_01780	HSISS4_320	-	79307	79546	74418	1.06411	0.961383	0.0269852	-0.0171034
	HSISS4_01781	CP013216	1988428	1989399	hypothetical protein	HSISS4_01781	HSISS4_321	-	43133	46877	44786	1.153	1.06381	0.0618285	0.0268627
	HSISS4_01782	CP013216	1989425	1990270	hypothetical protein	HSISS4_01782	HSISS4_322	-	36967	39273	39464	1.12709	1.09375	0.0519583	0.038917
	HSISS4_01783	CP013216	1990431	1993019	Acetaldehyde dehydrogenase/Alcohol dehydrogenase	HSISS4_01783	HSISS4_323	-	54925	51586	49957	0.996415	0.931872	-0.00155981	-0.0306436
	pepO	CP013216	1993159	1995054	Neutral endopeptidase O	HSISS4_01784	HSISS4_324	-	41163	32604	41251	0.840315	1.02673	-0.0755577	0.0114576
	HSISS4_01785	CP013216	1995136	1996761	Trehalose-6-phosphate hydrolase	HSISS4_01785	HSISS4_325	-	4954	4094	5607	0.876739	1.15959	-0.0571298	0.0643046
	scrA1	CP013216	1996816	1998765	PTS system, trehalose-specific IIB/C/A component	HSISS4_01786	HSISS4_326	-	5434	4102	6119	0.800856	1.15369	-0.0964456	0.0620909
	HSISS4_01787	CP013216	1998922	1999632	Trehalose operon transcriptional repressor	HSISS4_01787		+	1439	1461	1397	1.07713	0.99464	0.0322678	-0.0023343
	HSISS4_01788	CP013216	1999686	2000246	Hypothetical protein	HSISS4_01788	HSISS4_327	-	14352	12352	16138	0.913068	1.15204	-0.0394967	0.0614674
	HSISS4_01789	CP013216	2000633	2000989	hypothetical protein	HSISS4_01789	HSISS4_328	-	13855	16145	13311	1.23626	0.984315	0.0921099	-0.00686575
	HSISS4_01790	CP013216	2001540	2002343	hypothetical protein	HSISS4_01790	HSISS4_329	-	14607	15504	12758	1.12606	0.894853	0.0515611	-0.0482483
	HSISS4_01791	CP013216	2002477	2003358	hypothetical protein	HSISS4_01791		-	10953	11465	10437	1.1105	0.976276	0.0455194	-0.0104273
	tnp1191C	CP013216	2003535	2003657	Mobile element protein	HSISS4_01792	HSISS4_330	-	1739	1925	1606	1.17438	0.946185	0.0698096	-0.0240239
	fba	CP013216	2003941	2004822	Fructose-bisphosphate aldolase class II	HSISS4_01793	HSISS4_331	-	841513	933803	715502	1.17726	0.871124	0.0708728	-0.0599199
	HSISS4_01794	CP013216	2005093	2005215	hypothetical protein	HSISS4_01794		-	5356	4983	4071	0.987026	0.778737	-0.00567128	-0.108609
	HSISS4_01795	CP013216	2005245	2006540	hypothetical protein	HSISS4_01795	HSISS4_332	-	33857	35785	32552	1.12132	0.985052	0.0497309	-0.0065407
	rplQ	CP013216	2006789	2007175	LSU ribosomal protein L17p	HSISS4_01796	HSISS4_333	-	324093	271406	296487	0.88844	0.937273	-0.0513718	-0.0281339
	rpoA	CP013216	2007193	2008131	DNA-directed RNA polymerase alpha subunit	HSISS4_01797	HSISS4_334	-	735429	623435	690313	0.89935	0.961691	-0.0460712	-0.0169646
	rpsK	CP013216	2008180	2008563	SSU ribosomal protein S11p (S14e)	HSISS4_01798	HSISS4_335	-	298375	243708	267803	0.866534	0.919566	-0.0622142	-0.0364169
	rpsM	CP013216	2008590	2008955	SSU ribosomal protein S13p (S18e)	HSISS4_01799	HSISS4_336	-	327918	282403	302094	0.913655	0.943859	-0.0392176	-0.0250931
	rpmJ	CP013216	2008973	2009089	LSU ribosomal protein L36p LSU ribosomal protein L36p, zinc-dependent	HSISS4_01800	HSISS4_337	-	174793	159750	168797	0.969606	0.989397	-0.0134048	-0.00462922
	infA	CP013216	2009115	2009333	Translation initiation factor 1	HSISS4_01801	HSISS4_338	-	195772	182449	192402	0.988711	1.00691	-0.00493069	0.0029891
	adk	CP013216	2009451	2010089	Adenylate kinase	HSISS4_01802	HSISS4_339	-	102141	91082	93364	0.946043	0.936504	-0.0240891	-0.0284906
	secY2	CP013216	2010221	2011516	Preprotein translocase secY subunit (TC 3.A.5.1.1)	HSISS4_01803	HSISS4_341	-	1031059	1012440	949966	1.04175	0.943962	0.0177642	-0.0250454
	rplO	CP013216	2011533	2011973	LSU ribosomal protein L15p (L27Ae)	HSISS4_01804	HSISS4_342	-	362526	340806	324986	0.997347	0.91845	-0.00115353	-0.0369444
	rpmD	CP013216	2012101	2012283	LSU ribosomal protein L30p (L7e)	HSISS4_01805	HSISS4_343	-	211700	188561	189768	0.944951	0.918401	-0.0245906	-0.0369678
	rpsE	CP013216	2012298	2012792	SSU ribosomal protein S5p (S2e)	HSISS4_01806	HSISS4_344	-	340797	290847	298910	0.905414	0.898617	-0.0431528	-0.0464252
	rplR	CP013216	2012811	2013167	LSU ribosomal protein L18p (L5e)	HSISS4_01807	HSISS4_345	-	318661	261938	293631	0.872063	0.944068	-0.059452	-0.0249969
	rplF	CP013216	2013257	2013793	LSU ribosomal protein L6p (L9e)	HSISS4_01808	HSISS4_346	-	497297	409860	461359	0.874376	0.950502	-0.0583019	-0.0220467
	rpsH	CP013216	2013920	2014318	SSU ribosomal protein S8p (S15Ae)	HSISS4_01809	HSISS4_347	-	405763	354521	393609	0.926932	0.993854	-0.0329521	-0.00267733
	rpsN	CP013216	2014441	2014626	SSU ribosomal protein S14p (S29e) SSU ribosomal protein S14p (S29e), zinc-dependent	HSISS4_01810	HSISS4_348	-	203341	182032	201837	0.949732	1.01696	-0.0223988	0.00730592
	rplE	CP013216	2014644	2015186	LSU ribosomal protein L5p (L11e)	HSISS4_01811	HSISS4_349	-	533055	451917	501325	0.899425	0.963557	-0.0460349	-0.0161226
	rplX	CP013216	2015213	2015518	LSU ribosomal protein L24p (L26e)	HSISS4_01812	HSISS4_350	-	313406	273151	309678	0.924643	1.01236	-0.0340261	0.00533314
	rplN	CP013216	2015599	2015967	LSU ribosomal protein L14p (L23e)	HSISS4_01813	HSISS4_351	-	343891	288897	335679	0.891252	1.00008	-0.0499994	3.3455e-05
	rpsQ	CP013216	2015992	2016252	SSU ribosomal protein S17p (S11e)	HSISS4_01814	HSISS4_352	-	284989	247857	285678	0.922681	1.02702	-0.0349485	0.0115788
	rpmC	CP013216	2016280	2016486	LSU ribosomal protein L29p (L35e)	HSISS4_01815	HSISS4_353	-	155698	133367	154302	0.908749	1.01536	-0.0415563	0.00661861
	rplP	CP013216	2016496	2016909	LSU ribosomal protein L16p (L10e)	HSISS4_01816	HSISS4_354	-	389081	323864	362811	0.883082	0.955368	-0.0539989	-0.0198295
	rpsC	CP013216	2016913	2017566	SSU ribosomal protein S3p (S3e)	HSISS4_01817	HSISS4_355	-	608985	496505	580055	0.864959	0.975872	-0.0630046	-0.0106073
	rplV	CP013216	2017579	2017923	LSU ribosomal protein L22p (L17e)	HSISS4_01818	HSISS4_356	-	316434	247605	299106	0.830146	0.968439	-0.0808453	-0.0139279
	rpsS	CP013216	2017939	2018217	SSU ribosomal protein S19p (S15e)	HSISS4_01819		-	258007	206500	255310	0.849116	1.01383	-0.071033	0.00596643
	rplB	CP013216	2018311	2019144	LSU ribosomal protein L2p (L8e)	HSISS4_01820	HSISS4_358	-	575153	460041	528052	0.848578	0.94064	-0.0713085	-0.0265766
	rplW	CP013216	2019162	2019458	LSU ribosomal protein L23p (L23Ae)	HSISS4_01821	HSISS4_359	-	244773	210288	234328	0.911443	0.980823	-0.0402706	-0.00840923
	rplD	CP013216	2019458	2020081	LSU ribosomal protein L4p (L1e)	HSISS4_01822	HSISS4_360	-	436297	388272	397819	0.944131	0.934186	-0.0249678	-0.0295666
	rplC	CP013216	2020106	2020732	LSU ribosomal protein L3p (L3e)	HSISS4_01823	HSISS4_361	-	466986	442998	439703	1.00641	0.964685	0.0027763	-0.0156143
	rpsJ	CP013216	2020847	2021155	SSU ribosomal protein S10p (S20e)	HSISS4_01824	HSISS4_362	-	153162	142768	134203	0.988913	0.897721	-0.00484175	-0.0468587
	ruvB	CP013216	2021399	2022400	Holliday junction DNA helicase RuvB	HSISS4_01825	HSISS4_363	-	25640	23380	29389	0.967397	1.17435	-0.0143951	0.0697969
	HSISS4_01826	CP013216	2022481	2024304	Acyltransferase family	HSISS4_01826	HSISS4_364	-	77604	75178	81095	1.02774	1.07063	0.0118851	0.0296401
	HSISS4_01827	CP013216	2024301	2024711	MORN motif family protein	HSISS4_01827	HSISS4_365	-	13207	12210	14942	0.980821	1.15914	-0.00841011	0.0641346
	HSISS4_01828	CP013216	2024708	2025142	Low molecular weight protein tyrosine phosphatase	HSISS4_01828	HSISS4_366	-	13544	13278	14672	1.04007	1.10987	0.0170641	0.0452725
	purA	CP013216	2025418	2026710	Adenylosuccinate synthetase	HSISS4_01829	HSISS4_367	-	114654	114921	107875	1.06338	0.963966	0.0266886	-0.0159383
	flaR	CP013216	2026946	2027452	DNA topology modulation protein flar-related protein	HSISS4_01830	HSISS4_368	-	9043	8995	10871	1.05528	1.23165	0.023367	0.0904871
	cshA	CP013216	2027994	2029262	Chromosome segregation helicase	HSISS4_01831	HSISS4_369	-	15188	14303	14813	0.999091	0.999246	-0.00039505	-0.000327473
	rpmB	CP013216	2029433	2029621	LSU ribosomal protein L28p LSU ribosomal protein L28p, zinc-independent	HSISS4_01832	HSISS4_371	+	157465	165437	103649	1.11462	0.67439	0.047127	-0.171089
	HSISS4_01833	CP013216	2029748	2030014	Hypothetical protein	HSISS4_01833	HSISS4_372	+	40409	36682	40415	0.96306	1.02469	-0.0163467	0.0105946
	HSISS4_01834	CP013216	2030014	2030433	Putative Holliday junction resolvase YqgF	HSISS4_01834	HSISS4_373	+	80547	80395	87794	1.05891	1.11672	0.0248581	0.0479456
	HSISS4_01835	CP013216	2030539	2030844	hypothetical protein	HSISS4_01835	HSISS4_374	+	85101	81402	85438	1.0148	1.0286	0.00637881	0.0122465
	HSISS4_01836	CP013216	2031057	2032703	Competence-induced protein Ccs4	HSISS4_01836	HSISS4_375	+	51267	45807	57057	0.947921	1.14025	-0.0232277	0.0570011
	nrdD	CP013216	2032802	2035006	Ribonucleotide reductase of class III (anaerobic), large subunit	HSISS4_01837	HSISS4_222	+	148565	133797	215049	0.955451	1.48303	-0.0197917	0.171151
	HSISS4_01838	CP013216	2035096	2035227	hypothetical protein	HSISS4_01838	HSISS4_223	+	4964	3927	7833	0.839281	1.61669	-0.0760925	0.208626
	HSISS4_01839	CP013216	2035229	2035729	Acetyltransferase	HSISS4_01839	HSISS4_224	+	17507	14022	25431	0.849722	1.48827	-0.0707234	0.172682
	nrdG	CP013216	2035734	2036339	Ribonucleotide reductase of class III (anaerobic), activating protein	HSISS4_01840	HSISS4_225	+	23618	19066	34233	0.856436	1.48502	-0.0673051	0.171732
	HSISS4_01841	CP013216	2036370	2037068	UPF0246 protein YaaA	HSISS4_01841	HSISS4_226	-	12836	13613	12598	1.12513	1.00555	0.0512025	0.00240199
	HSISS4_01842	CP013216	2037187	2038128	Integral membrane protein	HSISS4_01842	HSISS4_227	-	38727	37063	36071	1.01533	0.954277	0.00660511	-0.0203256
	aspS	CP013216	2038121	2039860	Aspartyl-tRNA synthetase	HSISS4_01843	HSISS4_228	-	60922	55671	55427	0.969468	0.932132	-0.0134667	-0.0305227
	HSISS4_01844	CP013216	2039982	2040404	hypothetical protein	HSISS4_01844	HSISS4_229	-	20765	20278	19234	1.03603	0.949003	0.0153716	-0.0227322
	hisS2	CP013216	2040412	2041692	Histidyl-tRNA synthetase	HSISS4_01845	HSISS4_231	-	52635	51104	49964	1.03005	0.972552	0.0128587	-0.0120873
	scrA3	CP013216	2041845	2042387	PTS system, beta-glucoside-specific IIB/C/A component	HSISS4_01846	HSISS4_232	-	311	292	343	0.996095	1.12996	-0.00169914	0.0530638
	scrA4	CP013216	2042424	2043206	PTS system, beta-glucoside-specific IIB/C/A component	HSISS4_01847	HSISS4_233	-	363	342	484	0.999535	1.36606	-0.000202119	0.135469
	HSISS4_01848	CP013216	2043272	2044384	5-methyltetrahydropteroyltriglutamate--homocysteine methyltransferase	HSISS4_01848	HSISS4_235	-	2875	3259	2820	1.20261	1.00494	0.0801249	0.00214135
	rpmF	CP013216	2044615	2044797	LSU ribosomal protein L32p LSU ribosomal protein L32p, zinc-independent	HSISS4_01849	HSISS4_236	+	99645	114251	90822	1.21642	0.933825	0.0850829	-0.0297344
	rpmG2	CP013216	2044813	2044962	LSU ribosomal protein L33p LSU ribosomal protein L33p, zinc-independent	HSISS4_01850	HSISS4_237	+	113143	124710	98293	1.16937	0.890072	0.067952	-0.050575
	HSISS4_01851	CP013216	2045355	2046401	hypothetical protein	HSISS4_01851	HSISS4_240	+	12370	13429	15472	1.15173	1.28147	0.0613524	0.107707
	HSISS4_01852	CP013216	2046395	2046859	hypothetical protein	HSISS4_01852	HSISS4_241	+	7593	8745	9980	1.22187	1.34663	0.0870248	0.129247
	HSISS4_01853	CP013216	2047212	2047883	Mobile element protein	HSISS4_01853	HSISS4_242	+	4670	4768	6355	1.08317	1.39421	0.0346978	0.144329
	HSISS4_01854	CP013216	2047907	2048632	Transposase	HSISS4_01854	HSISS4_243	+	6737	7021	8675	1.10563	1.31927	0.0436108	0.120333
	HSISS4_01855	CP013216	2049549	2049704	UDP-N-acetylglucosamine 2-epimerase	HSISS4_01855	HSISS4_244	+	848	828	1256	1.03589	1.51748	0.0153129	0.181124
	fruR2	CP013216	2049709	2050260	UDP-N-acetylglucosamine 2-epimerase	HSISS4_01856	HSISS4_244	+	3177	2859	4212	0.954719	1.35832	-0.0201247	0.133001
	fruB2	CP013216	2050290	2050529	1-phosphofructokinase	HSISS4_01857	HSISS4_245	+	1401	1378	1843	1.04349	1.34777	0.0184895	0.129617
	HSISS4_01858	CP013216	2050623	2051582	diguanylate cyclase with PAS/PAC sensor	HSISS4_01858		+	5385	5076	7756	1.00003	1.47565	1.43055e-05	0.168982
	HSISS4_01859	CP013216	2051575	2052543	Putative glycosyl transferase	HSISS4_01859	HSISS4_807	+	5288	5266	7437	1.0565	1.44091	0.0238678	0.158636
	HSISS4_01860	CP013216	2052533	2054758	Cellulose synthase catalytic subunit UDP-forming	HSISS4_01860		+	16349	15992	20750	1.03774	1.30034	0.01609	0.114057
	HSISS4_01861	CP013216	2054755	2056695	hypothetical protein	HSISS4_01861		+	17167	16841	21476	1.04076	1.28171	0.0173519	0.107789
	HSISS4_01862	CP013216	2057327	2057947	hypothetical protein	HSISS4_01862		+	259	229	393	0.938024	1.55462	-0.0277859	0.191623
	HSISS4_01863	CP013216	2057980	2058258	hypothetical protein	HSISS4_01863		+	321	280	411	0.925404	1.3118	-0.0336686	0.117867
	HSISS4_01864	CP013216	2058295	2059050	hypothetical protein	HSISS4_01864		+	675	599	740	0.941459	1.1232	-0.0261986	0.050458
	HSISS4_01865	CP013216	2059025	2059525	hypothetical protein	HSISS4_01865		+	480	450	565	0.994603	1.20597	-0.00235032	0.0813373
	HSISS4_01866	CP013216	2059761	2060369	Phosphohydrolase	HSISS4_01866		-	2949	3106	3423	1.11739	1.18922	0.0482051	0.0752622
	HSISS4_01867	CP013216	2060532	2060858	Transcriptional regulator, PadR family	HSISS4_01867		+	1216	1273	1489	1.11064	1.25456	0.0455732	0.0984912
	HSISS4_01868	CP013216	2060845	2061429	Integral membrane protein (putative)	HSISS4_01868		+	2877	3107	3442	1.14572	1.22575	0.0590798	0.0884011
	HSISS4_01869	CP013216	2061426	2062271	hypothetical protein	HSISS4_01869		+	4535	4830	5186	1.12992	1.17162	0.0530482	0.0687853
	HSISS4_01870	CP013216	2062309	2064678	Phage infection protein	HSISS4_01870		-	13431	15651	19533	1.23627	1.49002	0.0921121	0.173191
	HSISS4_01871	CP013216	2064807	2065346	Transcriptional regulator, TetR family	HSISS4_01871	HSISS4_454	+	5220	6036	6905	1.22675	1.35526	0.0887571	0.132023
	HSISS4_01872	CP013216	2065423	2065785	hypothetical protein	HSISS4_01872		-	5416	5731	5882	1.12261	1.1127	0.0502302	0.0463765
	HSISS4_01873	CP013216	2065901	2066089	hypothetical protein	HSISS4_01873		+	6497	8057	7131	1.31565	1.12452	0.119139	0.0509677
	rpsD	CP013216	2066304	2066915	SSU ribosomal protein S4p (S9e) SSU ribosomal protein S4p (S9e), zinc-independent	HSISS4_01874		-	249542	271807	218847	1.15557	0.898519	0.0627954	-0.046473
	HSISS4_01875	CP013216	2067114	2067416	hypothetical protein	HSISS4_01875		-	27774	27429	28411	1.04773	1.04804	0.0202499	0.0203782
	holB	CP013216	2067446	2068807	Replicative DNA helicase (DnaB)	HSISS4_01876		-	101275	95348	99898	0.998821	1.01061	-0.000512264	0.00458463
	rplI	CP013216	2068851	2069309	LSU ribosomal protein L9p	HSISS4_01877		-	43687	42506	45392	1.03223	1.06453	0.0137764	0.0271572
	HSISS4_01878	CP013216	2069311	2071275	Phosphoesterase, DHH family protein	HSISS4_01878	HSISS4_1378	-	140028	137640	141183	1.04282	1.03299	0.0182082	0.0140976
	gidA	CP013216	2071349	2073250	tRNA uridine 5-carboxymethylaminomethyl modification enzyme GidA	HSISS4_01879	HSISS4_1348	-	51106	44361	71967	0.92089	1.44275	-0.0357922	0.159192
	HSISS4_01880	CP013216	2073432	2074043	Multiple antibiotic resistance protein marC	HSISS4_01880		-	29103	26721	31100	0.974077	1.09485	-0.0114067	0.0393527
	mnmA	CP013216	2074063	2075184	tRNA-specific 2-thiouridylase MnmA	HSISS4_01881		-	52267	43632	54916	0.885637	1.07647	-0.0527441	0.0320014
	HSISS4_01882	CP013216	2075329	2077038	hypothetical protein	HSISS4_01882		-	25135	26286	26811	1.10949	1.09286	0.045124	0.0385642
	HSISS4_01883	CP013216	2077174	2077872	Immunodominant antigen A	HSISS4_01883		-	13409	11030	13682	0.872685	1.0454	-0.0591425	0.0192833
	HSISS4_01884	CP013216	2078056	2078628	LysM domain protein	HSISS4_01884	HSISS4_1939	-	50044	54018	46916	1.14516	0.960504	0.0588649	-0.0175009
	HSISS4_01885	CP013216	2078929	2079723	Transmembrane component of general energizing module of ECF transporters	HSISS4_01885	HSISS4_80	-	25055	26388	25415	1.11735	1.03926	0.0481905	0.0167258
	cbiO4	CP013216	2079716	2080558	ATPase component of general energizing module of ECF transporters	HSISS4_01886	HSISS4_1065	-	35928	35227	36188	1.04021	1.03196	0.017121	0.0136616
	cbiO5	CP013216	2080534	2081364	ATPase component of general energizing module of ECF transporters	HSISS4_01887	HSISS4_79	-	43137	39495	44976	0.971338	1.06822	-0.0126294	0.028661
	pgsA	CP013216	2081377	2081919	CDP-diacylglycerol--glycerol-3-phosphate 3-phosphatidyltransferase	HSISS4_01888		-	23745	22424	26471	1.00189	1.14216	0.000819311	0.0577283
	HSISS4_01889	CP013216	2081932	2082789	Transcriptional regulator	HSISS4_01889		-	42261	43600	47649	1.09452	1.15517	0.0392251	0.0626441
	HSISS4_01890	CP013216	2082848	2084125	peptidase, M16 family	HSISS4_01890		-	21960	23248	21238	1.12313	0.990858	0.0504317	-0.00398863
	HSISS4_01891	CP013216	2084127	2085377	Zinc protease	HSISS4_01891		-	27327	29529	26717	1.1464	1.00167	0.0593352	0.000725826
	HSISS4_01892	CP013216	2085455	2085832	hypothetical protein	HSISS4_01892		+	17398	18148	16377	1.10664	0.964418	0.0440078	-0.0157349
	recF	CP013216	2085835	2086935	DNA recombination and repair protein RecF	HSISS4_01893		+	65697	67340	62285	1.08744	0.971333	0.036406	-0.012632
	guaB	CP013216	2087117	2088598	Inosine-5'-monophosphate dehydrogenase/CBS domain	HSISS4_01894		-	89574	74456	103908	0.881853	1.18849	-0.0546039	0.0749971
	tnp1193H	CP013216	2088898	2090154	Mobile element protein	HSISS4_01895	HSISS4_668	+	219	165	297	0.799315	1.38945	-0.0972818	0.142842
	trpS	CP013216	2090196	2091218	Tryptophanyl-tRNA synthetase	HSISS4_01896		-	25968	28724	24975	1.1735	0.985365	0.0694848	-0.00640291
	HSISS4_01897	CP013216	2091647	2092519	hypothetical protein	HSISS4_01897	HSISS4_227	+	10398	10219	10873	1.04265	1.07135	0.018137	0.0299297
	HSISS4_01898	CP013216	2092586	2094208	ABC transporter ATP-binding protein uup	HSISS4_01898	HSISS4_855	+	74277	78372	69050	1.1194	0.952444	0.048985	-0.0211606
	HSISS4_01899	CP013216	2094258	2096852	ABC transporter, permease protein	HSISS4_01899		+	46375	49693	47812	1.13681	1.05629	0.0556897	0.0237831
	HSISS4_01900	CP013216	2097402	2098085	Membrane protein, putative	HSISS4_01900	HSISS4_377	-	9619	10451	9593	1.15267	1.02177	0.0617063	0.00935461
	HSISS4_01901	CP013216	2098101	2098580	LSU m3Psi1915 methyltransferase RlmH	HSISS4_01901	HSISS4_378	-	5001	5573	5077	1.18225	1.04011	0.0727106	0.0170804
	htrA	CP013216	2098786	2100021	Serine protease, DegP/HtrA, do-like	HSISS4_01902	HSISS4_379	+	57019	57359	55771	1.06724	1.00212	0.0282604	0.000918928
	spoJ	CP013216	2100087	2100854	Chromosome (plasmid) partitioning protein ParB / Stage 0 sporulation protein J	HSISS4_01903	HSISS4_380	+	8460	8212	9793	1.02981	1.18597	0.012757	0.0740755
	Red- and green-colored values highlight an arbitrary 5-fold decrease or increase, respectively.
