# Supplementary material for: Subtle selectivity in a pheromone sensor triumvirate desynchronizes competence and predation in a human gut commensal
Source: eLife. 2019 Aug 21;8:e47139. doi: 10.7554/eLife.47139 (PMC6703854; doi:10.7554/eLife.47139)
Supplement: Supplementary file 3. [file elife-47139-supp3.xlsx]

## Sheet: RNAseq on HSISS4 derivatives
	TableS2: RNAseq data on WT, scuR++ and sarF++ strains
	Probe	Chromosome	Start	End	function	Locus_tag	old_locus_tag	Strand	reads			Normalized ratio
									WT	scuR++	sarF++	scuR++/WT	sarF++/WT	log10(scuR++/WT)	log10(sarF++/WT)
	dnaA	CP013216	104	1468	Chromosomal replication initiator protein DnaA	HSISS4_00001	HSISS4_381	+	19562	17603	27336	0.941437	1.141	-0.0262087	0.0572844			Total read count in HSISS4	43625151
	dnaN	CP013216	1623	2759	DNA polymerase III beta subunit	HSISS4_00002	HSISS4_382	+	24724	22297	36087	0.943508	1.19178	-0.0252544	0.0761948			Total read count in scuR++	41698368
	HSISS4_00003	CP013216	2811	3002	hypothetical protein	HSISS4_00003	HSISS4_383	+	1081	940	1364	0.909746	1.03027	-0.04108	0.0129514			Total read count in sarF++	53428654
	HSISS4_00004	CP013216	3212	4327	GTP-binding and nucleic acid-binding protein YchF	HSISS4_00004	HSISS4_384	+	31762	28958	45779	0.953847	1.17685	-0.0205214	0.0707212
	pth	CP013216	4400	4969	Peptidyl-tRNA hydrolase	HSISS4_00005	HSISS4_385	+	3566	3081	3885	0.903916	0.889554	-0.0438718	-0.0508276
	trcF	CP013216	4962	8468	Transcription-repair coupling factor	HSISS4_00006	HSISS4_388	+	27240	24456	32567	0.939282	0.976188	-0.0272038	-0.0104666
	HSISS4_00007	CP013216	8654	8929	Ribosome-associated heat shock protein implicated in the recycling of the 50S subunit	HSISS4_00007	HSISS4_389	+	3415	3681	4832	1.1277	1.15531	0.052193	0.0626989
	divIC	CP013216	8913	9284	Cell division protein DivIC (FtsB), stabilizes FtsL against RasP cleavage	HSISS4_00008	HSISS4_390	+	6306	6651	8463	1.10345	1.0958	0.0427509	0.0397331
	HSISS4_00009	CP013216	9284	9415	hypothetical protein	HSISS4_00009	HSISS4_391	+	3043	3290	4528	1.13113	1.21497	0.0535118	0.0845672
	HSISS4_00010	CP013216	9412	10704	hypothetical protein	HSISS4_00010	HSISS4_392	+	19669	20779	26091	1.10525	1.08311	0.0434602	0.0346712
	HSISS4_00011	CP013216	10704	11969	tRNA(Ile)-lysidine synthetase	HSISS4_00011	HSISS4_395	+	7862	8341	9305	1.10995	0.966376	0.045303	-0.014854
	hpt	CP013216	12051	12593	Hypoxanthine-guanine phosphoribosyltransferase	HSISS4_00012	HSISS4_396	+	20658	20264	31384	1.02625	1.24046	0.0112548	0.0935827
	ftsH	CP013216	12613	14592	Cell division protein FtsH	HSISS4_00013	HSISS4_397	+	79823	79106	128966	1.03681	1.3192	0.0156993	0.12031
	mreC	CP013216	21401	22231	Rod shape-determining protein MreC	HSISS4_00014	HSISS4_398	+	10834	9123	17375	0.880981	1.30948	-0.0550333	0.117099
	mreD	CP013216	22233	22757	Rod shape-determining protein MreD	HSISS4_00015	HSISS4_399	+	2629	2288	3895	0.910507	1.20971	-0.0407167	0.0826796
	pcsB1	CP013216	22842	24341	Secreted antigen GbpB/SagA/PcsB, putative peptidoglycan hydrolase	HSISS4_00016	HSISS4_400	+	132472	125599	232906	0.991928	1.43555	-0.00352003	0.157019
	prsA1	CP013216	24553	25518	Ribose-phosphate pyrophosphokinase	HSISS4_00017	HSISS4_401	+	38415	33670	53420	0.916981	1.13544	-0.0376398	0.0551658
	araT	CP013216	25611	26786	Aromatic amino acid aminotransferase gamma/N-acetyl-L,L-diaminopimelate aminotransferase	HSISS4_00018	HSISS4_402	+	10409	8761	8279	0.880567	0.649429	-0.0552374	-0.187468
	recO	CP013216	26773	27546	DNA recombination and repair protein RecO	HSISS4_00019	HSISS4_405	+	8481	7212	7404	0.889665	0.712824	-0.0507735	-0.147018
	plsX	CP013216	27731	28762	Phosphate:acyl-ACP acyltransferase PlsX	HSISS4_00020	HSISS4_406	+	11817	10691	17499	0.946518	1.20912	-0.023871	0.0824687
	acpP1	CP013216	28762	29007	Acyl carrier protein	HSISS4_00021	HSISS4_407	+	5199	4980	7904	1.00214	1.24134	0.000927411	0.0938898
	purC	CP013216	29266	29973	Phosphoribosylaminoimidazole-succinocarboxamide synthase	HSISS4_00022	HSISS4_408	+	18419	17002	25561	0.965721	1.13312	-0.0151482	0.0542745
	purL	CP013216	30040	33765	Phosphoribosylformylglycinamidine synthase, synthetase subunit/ glutamine amidotransferase subunit	HSISS4_00023	HSISS4_409	+	114844	107426	134350	0.978631	0.955195	-0.00938102	-0.0199079
	purF	CP013216	33920	35359	Amidophosphoribosyltransferase	HSISS4_00024	HSISS4_410	+	44324	41820	36766	0.987104	0.677283	-0.00563703	-0.16923
	purM	CP013216	35571	36593	Phosphoribosylformylglycinamidine cyclo-ligase	HSISS4_00025	HSISS4_411	+	30528	29440	21467	1.00892	0.574164	0.00385734	-0.240964
	purN	CP013216	36593	37147	Phosphoribosylglycinamide formyltransferase	HSISS4_00026	HSISS4_413	+	16909	16120	13701	0.99739	0.661602	-0.001135	-0.179403
	purH	CP013216	37223	38770	IMP cyclohydrolase/Phosphoribosylaminoimidazolecarboxamide formyltransferase	HSISS4_00027	HSISS4_414	+	60051	56527	50652	0.984813	0.688714	-0.00664642	-0.161961
	HSISS4_00028	CP013216	38867	40654	hypothetical protein	HSISS4_00028	HSISS4_415	+	9309	10716	10690	1.20434	0.937643	0.0807476	-0.0279626
	cbpD1	CP013216	40816	41655	putative choline binding protein	HSISS4_00029	HSISS4_416	-	142	169	155	1.24513	0.891263	0.0952162	-0.0499939
	purD	CP013216	41962	43224	Phosphoribosylamine--glycine ligase	HSISS4_00030	HSISS4_417	+	18990	16120	18794	0.888092	0.808085	-0.051542	-0.092543
	purE	CP013216	43438	43926	Phosphoribosylaminoimidazole carboxylase catalytic subunit	HSISS4_00031	HSISS4_418	+	7891	7020	6464	0.930728	0.668855	-0.031177	-0.174668
	purK	CP013216	43913	45004	Phosphoribosylaminoimidazole carboxylase ATPase subunit	HSISS4_00032	HSISS4_419	+	19089	16903	16642	0.9264	0.711844	-0.0332015	-0.147615
	HSISS4_00033	CP013216	45036	45935	hypothetical protein	HSISS4_00033	HSISS4_420	+	16066	14633	15864	0.952892	0.806246	-0.0209565	-0.0935324
	HSISS4_00034	CP013216	46230	47984	Phage T7 exclusion protein	HSISS4_00034	HSISS4_422	+	36075	33882	37308	0.982609	0.84442	-0.00761942	-0.0734417
	purB1	CP013216	48018	49316	Adenylosuccinate lyase	HSISS4_00035	HSISS4_423	+	37881	33867	38261	0.935348	0.824703	-0.0290268	-0.0837024
	argS	CP013216	50194	51885	Arginyl-tRNA synthetase	HSISS4_00036	HSISS4_424	-	31130	28939	27538	0.972573	0.722297	-0.0120777	-0.141284
	argR	CP013216	52043	52468	Arginine repressor ArgR, putative	HSISS4_00037	HSISS4_425	+	3105	2568	3915	0.865269	1.02952	-0.0628487	0.0126329
	HSISS4_00038	CP013216	52468	52827	hypothetical protein	HSISS4_00038	HSISS4_426	+	3548	3152	4974	0.929438	1.14468	-0.0317795	0.0586849
	mutS1	CP013216	52820	55378	DNA mismatch repair protein MutS	HSISS4_00039	HSISS4_427	+	18349	16461	25108	0.938559	1.11728	-0.0275383	0.0481624
	HSISS4_00040	CP013216	55412	55867	hypothetical protein	HSISS4_00040	HSISS4_428	-	545	498	473	0.955984	0.708643	-0.0195493	-0.149573
	HSISS4_00041	CP013216	55864	56301	hypothetical protein	HSISS4_00041		-	397	350	351	0.922349	0.721904	-0.0351046	-0.141521
	HSISS4_00042	CP013216	56480	56785	hypothetical protein	HSISS4_00042		+	1112	980	1351	0.922018	0.992004	-0.0352608	-0.00348673
	mutL	CP013216	56837	58774	DNA mismatch repair protein MutL	HSISS4_00043	HSISS4_429	+	9880	9572	12060	1.01359	0.996674	0.00586363	-0.00144693
	HSISS4_00044	CP013216	58905	59126	hypothetical protein	HSISS4_00044	HSISS4_430	+	4811	5540	5434	1.20474	0.922246	0.0808923	-0.035153
	ruvA	CP013216	59284	59874	Holliday junction DNA helicase RuvA	HSISS4_00045	HSISS4_431	+	2799	2686	3554	1.00397	1.03676	0.001721	0.0156772
	tag1	CP013216	59883	60437	DNA-3-methyladenine glycosylase	HSISS4_00046	HSISS4_432	+	3158	3104	3937	1.02832	1.01793	0.0121275	0.007716
	cinA	CP013216	60534	61802	Molybdopterin binding motif, CinA N-terminal domain / C-terminal domain of CinA type S	HSISS4_00047	HSISS4_433	+	39615	37500	40659	0.990352	0.83803	-0.00421051	-0.0767403
	recA	CP013216	61838	62977	RecA protein	HSISS4_00048	HSISS4_434	+	49997	46554	47593	0.974161	0.777252	-0.0113691	-0.109438
	spxA2	CP013216	63144	63542	Transcriptional regulator SpxA2	HSISS4_00049	HSISS4_536	+	31623	47129	48434	1.5592	1.25058	0.192903	0.09711
	polC	CP013216	69959	74353	DNA polymerase III polC-type	HSISS4_00050	HSISS4_2038	+	57119	47667	78473	0.873082	1.12177	-0.0589449	0.0499024
	pepS	CP013216	74517	75758	Aminopeptidase S (Leu, Val, Phe, Tyr preference)	HSISS4_00051	HSISS4_2039	+	9492	9619	11696	1.06021	1.0061	0.0253901	0.00264234
	HSISS4_00052	CP013216	75778	76008	membrane protein	HSISS4_00052	HSISS4_2040	+	1986	2024	2649	1.06623	1.08909	0.0278491	0.0370654
	HSISS4_00053	CP013216	76141	76569	Transcriptional regulator, MarR family	HSISS4_00053	HSISS4_2041	+	2967	2682	3904	0.945712	1.07437	-0.0242409	0.031155
	HSISS4_00054	CP013216	76657	77202	hypothetical protein	HSISS4_00054	HSISS4_2043	+	4325	3851	5605	0.931548	1.05816	-0.0307947	0.0245522
	trxB1B	CP013216	77538	79070	Alkyl hydroperoxide reductase protein F	HSISS4_00055	HSISS4_2044	-	55028	54982	52614	1.04533	0.780693	0.0192547	-0.10752
	HSISS4_00056	CP013216	79087	79647	Alkyl hydroperoxide reductase protein C	HSISS4_00056	HSISS4_2045	-	23649	23616	24347	1.04475	0.840612	0.0190114	-0.0754046
	rpsB	CP013216	79920	80687	SSU ribosomal protein S2p (SAe)	HSISS4_00057	HSISS4_2047	+	242815	211074	374495	0.909446	1.25931	-0.0412229	0.100133
	tsf	CP013216	80798	81838	Translation elongation factor Ts	HSISS4_00058	HSISS4_2048	+	182237	151438	258933	0.869393	1.16015	-0.0607838	0.0645136
	qacE	CP013216	81946	82416	small multidrug export protein-like protein (qacE)	HSISS4_00059	HSISS4_2049	-	5393	5479	5648	1.06289	0.85512	0.0264888	-0.067973
	ctsR	CP013216	82734	83189	Transcriptional regulator CtsR	HSISS4_00060	HSISS4_2050	+	4109	4101	4763	1.04417	0.946471	0.0187715	-0.0238928
	clpC	CP013216	83190	85640	ATP-dependent Clp protease ATP-binding subunit ClpA	HSISS4_00061	HSISS4_2051	+	32495	32968	29572	1.06144	0.743065	0.0258939	-0.128973
	dacA1A	CP013216	85769	87025	D-alanyl-D-alanine carboxypeptidase	HSISS4_00062	HSISS4_2054	-	8970	8651	10336	1.009	0.940855	0.00389175	-0.0264772
	dacA1B	CP013216	87170	88417	D-alanyl-D-alanine carboxypeptidase	HSISS4_00063	HSISS4_2054	-	18441	19798	28739	1.12319	1.27248	0.0504547	0.10465
	pnpA	CP013216	88627	90864	Polyribonucleotide nucleotidyltransferase	HSISS4_00064	HSISS4_2055	+	23300	21512	15555	0.965924	0.545101	-0.0150572	-0.263523
	HSISS4_00065	CP013216	90861	91631	hypothetical protein	HSISS4_00065	HSISS4_2056	+	11066	10443	8359	0.987308	0.616774	-0.0055475	-0.209874
	cysE1	CP013216	91716	92336	Serine acetyltransferase	HSISS4_00066	HSISS4_2057	+	8041	7586	5983	0.987008	0.607535	-0.00567934	-0.216428
	HSISS4_00067	CP013216	92518	92685	hypothetical protein	HSISS4_00067	HSISS4_2058	+	3326	3017	2841	0.94901	0.697448	-0.022729	-0.156488
	cysS	CP013216	92713	94056	Cysteinyl-tRNA synthetase	HSISS4_00068	HSISS4_2059	+	20689	19660	18682	0.994173	0.737304	-0.0025381	-0.132353
	HSISS4_00069	CP013216	94049	94450	Mini-ribonuclease III	HSISS4_00069	HSISS4_2060	+	5414	5049	5016	0.975675	0.756488	-0.010695	-0.121198
	HSISS4_00070	CP013216	94741	96417	hypothetical protein	HSISS4_00070	HSISS4_2061	+	43921	38366	59755	0.913886	1.11087	-0.0391078	0.0456647
	trmH	CP013216	96465	97208	23S rRNA (guanosine(2251)-2'-O)-methyltransferase	HSISS4_00071	HSISS4_2062	+	5105	4674	6154	0.957879	0.984293	-0.0186892	-0.00687554
	HSISS4_00072	CP013216	97211	97726	protein similar to ribosome protection-type Tc-resistance proteins	HSISS4_00072	HSISS4_2063	+	4903	4753	7001	1.0142	1.1659	0.00612381	0.0666609
	HSISS4_00073	CP013216	97735	98595	DegV family protein in cluster with TrmH family tRNA/rRNA methyltransferase YacO	HSISS4_00073	HSISS4_2064	+	6953	6515	8817	0.980302	1.03541	-0.00863992	0.0151113
	HSISS4_00074	CP013216	98748	99218	hypothetical protein	HSISS4_00074		+	1913	1841	2713	1.00683	1.15797	0.0029567	0.0636975
	HSISS4_00075	CP013216	99228	99428	Transcriptional regulator, Cro/CI family	HSISS4_00075	HSISS4_2065	+	1039	1014	1445	1.02103	1.13557	0.00904029	0.055215
	rplM	CP013216	99679	100125	LSU ribosomal protein L13p (L13Ae)	HSISS4_00076	HSISS4_2066	+	169365	151649	273778	0.936772	1.31989	-0.0283662	0.120538
	rpsI	CP013216	100153	100545	SSU ribosomal protein S9p (S16e)	HSISS4_00077		+	147013	131124	231877	0.933135	1.28785	-0.0300557	0.109865
	int	CP013216	100655	100972	Integrase	HSISS4_00078	HSISS4_2067	-	26	15	16	0.603581	0.502469	-0.219264	-0.298891
	HSISS4_00079	CP013216	101371	102039	Rhodanese-related sulfurtransferase	HSISS4_00079	HSISS4_2068	+	2342	2283	2077	1.01985	0.724123	0.00853691	-0.140188
	trxA1A	CP013216	102457	102660	Thioredoxin	HSISS4_00080	HSISS4_2069	+	358	101	397	0.295159	0.905462	-0.529944	-0.0431298
	trxB1A	CP013216	102669	103589	Thioredoxin reductase	HSISS4_00081	HSISS4_2070	+	1088	373	1304	0.358672	0.978614	-0.445302	-0.00938859
	HSISS4_00082	CP013216	103586	103855	hypothetical protein	HSISS4_00082	HSISS4_2071	+	526	154	575	0.306304	0.892575	-0.513847	-0.0493552
	HSISS4_00083	CP013216	104055	104705	2-hydroxychromene-2-carboxylate isomerase/DsbA-like thioredoxin domain	HSISS4_00083	HSISS4_2072	+	1137	401	1437	0.368979	1.03195	-0.432998	0.013659
	HSISS4_00084	CP013216	104865	105323	Integral membrane protein	HSISS4_00084	HSISS4_2074	+	746	262	994	0.367435	1.08795	-0.43482	0.0366103
	HSISS4_00085	CP013216	105907	106488	membrane protein, putative	HSISS4_00085	HSISS4_2075	+	2460	2806	3338	1.19336	1.10793	0.0767704	0.0445139
	HSISS4_00086	CP013216	106492	106701	Transcriptional regulator, Cro/CI family	HSISS4_00086	HSISS4_2076	+	1402	1602	1829	1.19545	1.06519	0.0775324	0.0274284
	HSISS4_00087	CP013216	107393	107809	hypothetical protein	HSISS4_00087	HSISS4_2077	+	747370	742247	1118668	1.03904	1.22216	0.0166307	0.0871283
	HSISS4_00088	CP013216	107897	108733	hypothetical protein	HSISS4_00088	HSISS4_2078	+	80078	76277	130400	0.996548	1.32962	-0.00150173	0.123727
	HSISS4_00089	CP013216	108899	110116	Capsule biosynthesis protein capA	HSISS4_00089	HSISS4_2079	+	5360	5307	7950	1.03586	1.21106	0.0153022	0.083165
	HSISS4_00090	CP013216	110437	110703	ACT domain containing transcriptional regulators, related to gcvR	HSISS4_00090	HSISS4_2080	+	3831	3289	5202	0.898193	1.10872	-0.0466304	0.0448209
	HSISS4_00091	CP013216	110721	112058	hypothetical protein	HSISS4_00091	HSISS4_2081	+	22768	19585	29238	0.899946	1.04854	-0.0457834	0.0205855
	gpmB	CP013216	112174	112878	Phosphoglycerate mutase family	HSISS4_00092	HSISS4_2082	+	3869	3519	3296	0.951565	0.695587	-0.0215616	-0.157649
	dacB	CP013216	112865	113662	D-alanyl-D-alanine carboxypeptidase	HSISS4_00093	HSISS4_2083	+	9789	9404	10873	1.00506	0.90693	0.00219218	-0.0424262
	mur3	CP013216	113659	114240	putative N-acetyl-muramidase	HSISS4_00094	HSISS4_2084	+	9976	10090	12518	1.05816	1.02457	0.0245526	0.0105412
	hrcA	CP013216	114433	115467	Heat-inducible transcription repressor HrcA	HSISS4_00095	HSISS4_2085	+	43512	49220	60895	1.18345	1.14271	0.0731504	0.0579353
	grpE	CP013216	115506	116030	Heat shock protein GrpE	HSISS4_00096	HSISS4_2086	+	27847	36046	36079	1.35424	1.05789	0.131697	0.0244388
	dnaK1	CP013216	116348	118171	Chaperone protein DnaK	HSISS4_00097	HSISS4_2087	+	153283	192780	165248	1.31579	0.880248	0.119186	-0.0553951
	dnaJ	CP013216	118504	119658	Chaperone protein DnaJ	HSISS4_00098	HSISS4_2088	+	37751	39650	47244	1.09884	1.02184	0.0409326	0.00938091
	truA	CP013216	119764	120510	tRNA pseudouridine synthase A	HSISS4_00099	HSISS4_2089	+	8067	7600	12234	0.985642	1.23828	-0.00628058	0.0928191
	thiD	CP013216	120503	121264	Novel pyridoxal kinase, thiD family	HSISS4_00100	HSISS4_2090	+	6407	6009	8528	0.981218	1.08681	-0.00823463	0.0361552
	HSISS4_00101	CP013216	121254	121727	Substrate-specific component PdxU2 of predicted pyridoxin-related ECF transporter	HSISS4_00101	HSISS4_2091	+	2199	2059	2893	0.979601	1.0742	-0.008951	0.0310859
	comX	CP013216	127262	127759	Competence-specific sigma factor ComX	HSISS4_00102	HSISS4_144	+	782	771	1430	1.03149	1.49311	0.0134655	0.174092
	HSISS4_00103	CP013216	127867	128658	Potassium efflux system KefA protein / Small-conductance mechanosensitive channel	HSISS4_00103	HSISS4_145	-	4276	4813	7007	1.1776	1.338	0.0709961	0.126457
	HSISS4_00104	CP013216	128687	128800	hypothetical protein	HSISS4_00104		+	6	9	20	1.56931	2.72171	0.195709	0.434841
	tig	CP013216	128852	130135	Cell division trigger factor	HSISS4_00105	HSISS4_147	+	144227	125028	209130	0.90694	1.18395	-0.0424214	0.0733325
	rpoE	CP013216	130293	130868	DNA-directed RNA polymerase delta subunit	HSISS4_00106	HSISS4_148	+	40467	36677	65401	0.948223	1.31961	-0.0230893	0.120446
	pyrG	CP013216	131121	132725	CTP synthase	HSISS4_00107	HSISS4_149	+	23180	20101	26707	0.90724	0.94075	-0.0422779	-0.0265256
	HSISS4_00108	CP013216	132820	133290	hypothetical protein	HSISS4_00108	HSISS4_150	+	1027	1023	1022	1.04213	0.812537	0.0179231	-0.0901568
	HSISS4_00109	CP013216	133306	133773	MutT/nudix family protein; 7,8-dihydro-8-oxoguanine-triphosphatase	HSISS4_00109	HSISS4_151	+	1279	1225	1093	1.00204	0.69777	0.00088343	-0.156288
	prmA	CP013216	133752	134705	Ribosomal protein L11 methyltransferase	HSISS4_00110	HSISS4_152	+	3149	2968	2689	0.986073	0.697238	-0.00609088	-0.156619
	HSISS4_00111	CP013216	134706	135449	Ribosomal RNA small subunit methyltransferase E	HSISS4_00111	HSISS4_153	+	2719	2549	2529	0.980796	0.759455	-0.00842149	-0.119498
	HSISS4_00112	CP013216	135615	138155	2',3'-cyclic-nucleotide 2'-phosphodiesterase	HSISS4_00112	HSISS4_154	+	20615	15377	21054	0.78038	0.8339	-0.107694	-0.078886
	nrdI	CP013216	138196	138654	Ribonucleotide reduction protein NrdI	HSISS4_00113	HSISS4_155	-	931	805	962	0.904616	0.8437	-0.0435359	-0.0738119
	relA	CP013216	138822	141041	GTP pyrophosphokinase/(p)ppGpp synthetase I	HSISS4_00114	HSISS4_156	+	35533	30064	42022	0.885182	0.965623	-0.0529672	-0.0151924
	dtd	CP013216	141054	141497	D-tyrosyl-tRNA(Tyr) deacylase	HSISS4_00115	HSISS4_157	+	8378	7560	11913	0.944059	1.16103	-0.0250007	0.0648435
	HSISS4_00116	CP013216	141879	145466	dextranase precursor	HSISS4_00116	HSISS4_158	+	21053	20907	31543	1.03895	1.22335	0.0165956	0.0875517
	ilvA	CP013216	145577	146827	Threonine dehydratase biosynthetic	HSISS4_00117	HSISS4_159	+	12011	10598	10896	0.92313	0.740714	-0.0347374	-0.130349
	def	CP013216	146954	147568	Peptide deformylase	HSISS4_00118	HSISS4_160	-	9114	9924	10246	1.13919	0.917927	0.0565956	-0.037192
	HSISS4_00119	CP013216	147662	148300	Predicted N-ribosylNicotinamide CRP-like regulator	HSISS4_00119	HSISS4_161	-	1138	1113	855	1.02322	0.61346	0.00997079	-0.212213
	msf	CP013216	148408	149565	Major facilitator superfamily transporter-permease	HSISS4_00120	HSISS4_163	+	2458	2230	2434	0.949163	0.80854	-0.0226591	-0.0922986
	rpsO	CP013216	149715	149984	SSU ribosomal protein S15p (S13e)	HSISS4_00121	HSISS4_164	+	88459	77514	127057	0.916761	1.17279	-0.037744	0.0692193
	HSISS4_00122	CP013216	150201	150791	hypothetical protein	HSISS4_00122	HSISS4_165	-	1684	1714	1595	1.06485	0.773359	0.0272866	-0.111619
	HSISS4_00123	CP013216	151090	153657	TPR repeat-containing protein	HSISS4_00123	HSISS4_168	+	69123	65872	95252	0.997002	1.12516	-0.00130384	0.0512142
	HSISS4_00124	CP013216	153748	154488	Amino acid transport ATP-binding protein	HSISS4_00124	HSISS4_169	-	20881	17757	26213	0.889685	1.02501	-0.0507638	0.0107281
	HSISS4_00125	CP013216	154488	156035	Amino acid ABC transporter, glutamine-binding protein/permease protein	HSISS4_00125	HSISS4_170	-	31245	26410	40647	0.884312	1.06221	-0.0533942	0.0262107
	uppP	CP013216	156241	157095	Undecaprenyl-diphosphatase	HSISS4_00126	HSISS4_171	+	8815	7154	12004	0.849072	1.1119	-0.0710555	0.0460664
	HSISS4_00127	CP013216	157155	157526	hypothetical protein	HSISS4_00127		-	3694	4556	3074	1.29034	0.679469	0.110705	-0.16783
	mecA	CP013216	157733	158482	Negative regulator of genetic competence MecA	HSISS4_00128	HSISS4_172	+	8855	8097	9412	0.956651	0.867873	-0.0192465	-0.0615439
	rgpG	CP013216	158486	159643	Undecaprenyl-phosphate N-acetylglucosaminyl 1-phosphate transferase	HSISS4_00129	HSISS4_173	+	13915	13020	13541	0.978917	0.794566	-0.00925434	-0.0998698
	HSISS4_00130	CP013216	159805	160575	Iron-sulfur cluster assembly ATPase protein SufC	HSISS4_00130	HSISS4_174	+	10402	10239	12955	1.02981	1.01691	0.0127586	0.00728328
	HSISS4_00131	CP013216	160612	161874	Iron-sulfur cluster assembly protein SufD	HSISS4_00131	HSISS4_175	+	22498	22637	27498	1.05267	0.997976	0.0222928	-0.000880095
	nifS1	CP013216	161928	163160	Cysteine desulfurase SufS subfamily	HSISS4_00132	HSISS4_176	+	17022	16987	15990	1.04406	0.767009	0.018724	-0.115199
	nifU	CP013216	163147	163578	Putative iron-sulfur cluster assembly scaffold protein for SUF system, SufE2	HSISS4_00133	HSISS4_177	+	5984	5678	5209	0.992708	0.710764	-0.00317831	-0.148275
	HSISS4_00134	CP013216	163655	165073	Iron-sulfur cluster assembly protein SufB	HSISS4_00134	HSISS4_178	+	27396	27264	29579	1.04117	0.881575	0.0175203	-0.054741
	HSISS4_00135	CP013216	165247	165606	hypothetical protein	HSISS4_00135	HSISS4_179	+	747	660	914	0.92436	0.999052	-0.0341588	-0.000411696
	hslO	CP013216	165687	166553	Chaperonin (heat shock protein 33)	HSISS4_00136	HSISS4_180	+	9330	8610	7575	0.965471	0.662924	-0.0152606	-0.178536
	nifR	CP013216	166546	167523	tRNA dihydrouridine synthase B	HSISS4_00137	HSISS4_181	+	14870	13992	12711	0.984434	0.697961	-0.00681329	-0.156169
	adcR	CP013216	167687	168130	Transcriptional repressor AdcR for Zn(2+)-responsive expression	HSISS4_00138	HSISS4_182	+	2165	1898	2027	0.917183	0.764467	-0.0375438	-0.116641
	adcC1	CP013216	168132	168839	Zinc ABC transporter, ATP-binding protein ZnuC	HSISS4_00139	HSISS4_182	+	4172	3730	3338	0.935368	0.653288	-0.0290176	-0.184895
	adcB1	CP013216	168832	169644	Zinc ABC transporter, inner membrane permease protein ZnuB	HSISS4_00140	HSISS4_183	+	5346	4873	4133	0.953642	0.631247	-0.0206147	-0.199801
	mleP1	CP013216	169808	170746	Malate permease	HSISS4_00141	HSISS4_184	+	1767	1585	2834	0.938449	1.30956	-0.0275894	0.117126
	HSISS4_00142	CP013216	170901	173087	PTS system, maltose and glucose-specific IIC/B/A component	HSISS4_00142	HSISS4_185	+	152285	128208	159268	0.880797	0.853953	-0.0551241	-0.0685659
	HSISS4_00143	CP013216	173185	174000	Exodeoxyribonuclease III	HSISS4_00143	HSISS4_186	+	15180	11986	12003	0.826077	0.645626	-0.0829796	-0.190019
	pgi	CP013216	174104	175453	Glucose-6-phosphate isomerase	HSISS4_00144	HSISS4_187	+	100955	88011	105148	0.912068	0.850425	-0.039973	-0.0703641
	rggH	CP013216	175646	176518	Positive transcriptional regulator, MutR family	HSISS4_00145	HSISS4_189	+	2041	2027	2806	1.03903	1.12255	0.0166286	0.0502074
	HSISS4_00146	CP013216	176672	178249	ABC transporter ATP-binding/membrane spanning protein - multidrug resistance	HSISS4_00146	HSISS4_190	+	473	337	836	0.745395	1.44314	-0.127613	0.159308
	HSISS4_00147	CP013216	178405	179121	hypothetical protein	HSISS4_00147	HSISS4_191	+	31009	28485	48690	0.961051	1.28208	-0.0172537	0.107915
	yajC	CP013216	179247	179585	Preprotein translocase subunit YajC (TC 3.A.5.1.1)	HSISS4_00148	HSISS4_193	+	9197	8369	15432	0.952018	1.37006	-0.0213547	0.136739
	uppS	CP013216	179714	180463	Undecaprenyl diphosphate synthase	HSISS4_00149	HSISS4_194	+	11646	10351	13434	0.929873	0.941871	-0.0315766	-0.0260087
	cdsA	CP013216	180476	181270	Phosphatidate cytidylyltransferase	HSISS4_00150	HSISS4_195	+	17691	15236	18796	0.901024	0.867513	-0.0452635	-0.0617242
	eep	CP013216	181287	182549	Intramembrane protease RasP/YluC, implicated in cell division based on FtsL cleavage	HSISS4_00151	HSISS4_196	+	31151	28202	34429	0.947165	0.902433	-0.0235742	-0.0445849
	proS	CP013216	182635	184482	Prolyl-tRNA synthetase bacterial type	HSISS4_00152	HSISS4_197	+	63945	59100	72065	0.966938	0.920196	-0.0146012	-0.0361195
	HSISS4_00153	CP013216	185089	187029	ABC transporter permease protein	HSISS4_00153	HSISS4_198	+	24201	22861	31738	0.98828	1.0708	-0.0051202	0.029709
	HSISS4_00154	CP013216	187029	187832	Methionine ABC transporter ATP-binding protein	HSISS4_00154	HSISS4_200	+	13177	11413	15960	0.906152	0.988961	-0.0427988	-0.00482095
	groES	CP013216	187998	188285	Heat shock protein 60 family co-chaperone GroES	HSISS4_00155	HSISS4_202	+	5025	5517	7022	1.14864	1.141	0.0601848	0.0572875
	groEL	CP013216	188330	189949	Heat shock protein 60 family chaperone GroEL	HSISS4_00156	HSISS4_203	+	40549	48042	50001	1.23954	1.00684	0.0932588	0.00296125
	HSISS4_00157	CP013216	190024	190728	hypothetical protein	HSISS4_00157	HSISS4_204	-	5563	5056	6964	0.950858	1.02214	-0.0218841	0.00951241
	HSISS4_00158	CP013216	190830	191135	hypothetical protein	HSISS4_00158		-	2390	2172	2757	0.950779	0.941893	-0.0219202	-0.0259984
	HSISS4_00159	CP013216	191135	191467	hypothetical protein	HSISS4_00159	HSISS4_205	-	12012	10511	16001	0.915475	1.08766	-0.0383534	0.0364945
	HSISS4_00160	CP013216	191647	192519	Similar to ribosomal large subunit pseudouridine synthase D, YhcT-like protein	HSISS4_00160	HSISS4_206	-	1656	1511	1102	0.954601	0.543355	-0.020178	-0.264916
	pbp2A	CP013216	192585	194912	Multimodular transpeptidase-transglycosylase	HSISS4_00161	HSISS4_207	+	20861	23046	20389	1.15579	0.798038	0.0628783	-0.0979765
	rpmG1	CP013216	194961	195113	LSU ribosomal protein L33p LSU ribosomal protein L33p, zinc-dependent	HSISS4_00162		+	8084	8613	10797	1.11467	1.09053	0.047146	0.0376395
	secE	CP013216	195122	195298	Preprotein translocase subunit SecE (TC 3.A.5.1.1)	HSISS4_00163	HSISS4_208	+	11024	11261	11943	1.0687	0.88458	0.0288556	-0.0532631
	nusG	CP013216	195499	196038	Transcription antitermination protein NusG	HSISS4_00164	HSISS4_209	+	25331	22454	40518	0.927383	1.30605	-0.0327407	0.115958
	HSISS4_00165	CP013216	196166	196651	Phosphatidylglycerophosphatase B	HSISS4_00165	HSISS4_210	+	4633	4165	7869	0.940526	1.38682	-0.0266294	0.14202
	HSISS4_00166	CP013216	196783	197592	Hydrolase, haloacid dehalogenase-like family	HSISS4_00166	HSISS4_211	-	2201	2227	1946	1.05857	0.721914	0.0247181	-0.141514
	HSISS4_00167	CP013216	197585	198352	HTH-type transcriptional repressor GlcR	HSISS4_00167	HSISS4_212	-	1777	1730	1521	1.01854	0.698883	0.00797656	-0.155596
	leuS	CP013216	198546	201047	Leucyl-tRNA synthetase	HSISS4_00168	HSISS4_214	+	70942	62124	76270	0.916165	0.877835	-0.0380261	-0.056587
	tnp1193A	CP013216	201084	202340	Mobile element protein	HSISS4_00169	HSISS4_668	-	894	933	708	1.09185	0.646634	0.038162	-0.189342
	HSISS4_00170	CP013216	202641	203054	hypothetical protein	HSISS4_00170	HSISS4_1410	+	7820	7341	12981	0.982124	1.35539	-0.00783364	0.132064
	HSISS4_00171	CP013216	203402	204268	Zinc ABC transporter, ATP-binding protein ZnuC	HSISS4_00171	HSISS4_1409	+	253	254	315	1.05034	1.01661	0.0213311	0.00715274
	HSISS4_00172	CP013216	204268	205110	ABC transporter, permease protein	HSISS4_00172	HSISS4_1	+	194	207	317	1.11631	1.3342	0.0477865	0.12522
	HSISS4_00173	CP013216	205129	205584	Autolysis response regulater LytR	HSISS4_00173	HSISS4_2	+	1513	1462	2060	1.01094	1.11171	0.00472633	0.045991
	HSISS4_00174	CP013216	205594	206025	hypothetical protein	HSISS4_00174		+	1560	1630	2260	1.09315	1.1829	0.0386809	0.0729466
	HSISS4_00175	CP013216	206107	206817	Transcriptional regulator, MerR family	HSISS4_00175	HSISS4_4	+	2983	2963	4187	1.03919	1.14607	0.0166963	0.0592124
	HSISS4_00176	CP013216	207029	207712	ABC transporter, ATP-binding protein	HSISS4_00176	HSISS4_5	+	102	13291	148	136.325	1.18474	2.13458	0.0736243
	HSISS4_00177	CP013216	207693	208982	ABC transporter permease protein	HSISS4_00177	HSISS4_6	+	238	27939	399	122.815	1.36886	2.08925	0.136359
	pncB	CP013216	209167	210621	Nicotinate phosphoribosyltransferase	HSISS4_00178	HSISS4_7	+	14236	18750	16146	1.37794	0.926061	0.139231	-0.0333603
	nadE	CP013216	210633	211454	NAD synthetase	HSISS4_00179	HSISS4_8	+	9435	10980	8366	1.21753	0.724	0.0854783	-0.140261
	HSISS4_00180	CP013216	211470	211913	Transporter	HSISS4_00180	HSISS4_9	+	6131	6832	5930	1.16583	0.789744	0.0666344	-0.102514
	pepC	CP013216	212015	213352	Aminopeptidase C	HSISS4_00181	HSISS4_10	+	25316	25580	35953	1.05712	1.15959	0.0241233	0.0643028
	pbp1A	CP013216	213459	215750	Multimodular transpeptidase-transglycosylase/Penicillin-binding protein 1A/1B (PBP1)	HSISS4_00182	HSISS4_11	-	76576	76053	103525	1.03906	1.10386	0.0166416	0.0429153
	recU	CP013216	215750	216346	RecU Holliday junction resolvase	HSISS4_00183	HSISS4_12	-	15243	14831	20741	1.01793	1.11102	0.00771787	0.045722
	HSISS4_00184	CP013216	216423	216938	hypothetical protein	HSISS4_00184	HSISS4_13	+	560	540	783	1.00884	1.14166	0.00382362	0.0575364
	HSISS4_00185	CP013216	217047	217379	Cell division protein GpsB	HSISS4_00185	HSISS4_14	+	9407	8244	12926	0.916864	1.12196	-0.0376953	0.0499757
	HSISS4_00186	CP013216	217908	219074	Predicted N6-adenine-specific DNA methylase	HSISS4_00186	HSISS4_15	+	14615	13096	20189	0.937471	1.12792	-0.0280423	0.0522787
	HSISS4_00187	CP013216	219077	221077	hypothetical protein	HSISS4_00187	HSISS4_16	+	58197	54356	89609	0.977158	1.25723	-0.0100352	0.0994137
	snf	CP013216	221186	224281	SWF/SNF family helicase	HSISS4_00188	HSISS4_19	+	20672	20298	21277	1.02728	0.840409	0.0116886	-0.0755094
	HSISS4_00189	CP013216	224437	225153	hypothetical protein	HSISS4_00189	HSISS4_20	+	24690	22583	33675	0.956926	1.11365	-0.0191216	0.0467492
	murC	CP013216	225180	226508	UDP-N-acetylmuramate--alanine ligase	HSISS4_00190	HSISS4_21	+	54465	48062	69862	0.923214	1.04734	-0.0346978	0.0200862
	HSISS4_00191	CP013216	226568	227062	putative arylalkylamine n-acetyltransferase	HSISS4_00191	HSISS4_22	+	3866	3282	4394	0.888167	0.928028	-0.0515054	-0.0324391
	pabC	CP013216	227159	229135	protein YceG like	HSISS4_00192	HSISS4_23	+	58480	52867	75037	0.945791	1.04769	-0.0242048	0.0202308
	greA	CP013216	229220	229702	Transcription elongation factor GreA	HSISS4_00193	HSISS4_24	+	22206	20579	33954	0.969554	1.24848	-0.0134282	0.0963833
	HSISS4_00194	CP013216	229870	230787	Inner membrane protein translocase component YidC, OxaA protein	HSISS4_00194	HSISS4_25	-	19006	18929	14892	1.04197	0.639772	0.0178548	-0.193975
	acyP	CP013216	230874	231152	Predicted nucleoside phosphatase	HSISS4_00195	HSISS4_26	-	585	569	412	1.01759	0.575048	0.00757429	-0.240296
	spoU	CP013216	231255	231992	rRNA methylase	HSISS4_00196	HSISS4_27	+	6434	6104	10940	0.992548	1.38835	-0.00324865	0.142499
	HSISS4_00197	CP013216	232094	232597	HD family hydrolase	HSISS4_00197	HSISS4_28	+	9482	12885	16835	1.42168	1.44969	0.152802	0.161276
	HSISS4_00198	CP013216	232621	233310	membrane protein	HSISS4_00198	HSISS4_29	+	13235	18265	22394	1.44382	1.38156	0.159514	0.14037
	HSISS4_00199	CP013216	233347	234483	hypothetical protein	HSISS4_00199	HSISS4_30	-	7763	7738	10795	1.04284	1.13542	0.018217	0.0551558
	lysA	CP013216	234621	235874	Diaminopimelate decarboxylase	HSISS4_00200	HSISS4_31	+	16094	14109	25403	0.917171	1.28879	-0.0375499	0.110184
	HSISS4_00201	CP013216	235907	236449	Transcriptional regulator, TetR/AcrR family	HSISS4_00201	HSISS4_32	-	5863	3209	5930	0.572622	0.825843	-0.242132	-0.0831025
	HSISS4_00202	CP013216	236695	236946	hypothetical protein	HSISS4_00202	HSISS4_33	+	10827	10570	16165	1.02137	1.21907	0.00918474	0.0860303
	glr	CP013216	237010	237825	Glutamate racemase	HSISS4_00203	HSISS4_35	+	9323	9050	11924	1.01557	1.04431	0.00671078	0.018829
	HSISS4_00204	CP013216	237818	238792	unknown domain / Nucleoside 5-triphosphatase RdgB (dHAPTP, dITP, XTP-specific)	HSISS4_00204	HSISS4_36	+	12208	11801	12503	1.01133	0.836243	0.00489218	-0.0776676
	HSISS4_00205	CP013216	238774	239295	phosphoesterase	HSISS4_00205	HSISS4_37	+	6867	6663	6335	1.01513	0.753255	0.00652065	-0.123058
	HSISS4_00206	CP013216	239292	239774	CBS domain containing protein	HSISS4_00206	HSISS4_38	+	7549	7410	6893	1.02694	0.745558	0.0115467	-0.127518
	xerD	CP013216	239728	240489	Tyrosine recombinase XerD	HSISS4_00207	HSISS4_39	+	11601	11450	10193	1.03259	0.717413	0.0139279	-0.144231
	scpA	CP013216	240489	241202	Segregation and condensation protein A	HSISS4_00208	HSISS4_40	+	7512	7223	6399	1.00596	0.695535	0.00257992	-0.157681
	scpB	CP013216	241195	241776	Segregation and condensation protein B	HSISS4_00209	HSISS4_41	+	7621	7450	6426	1.02273	0.68848	0.0097622	-0.162109
	rluB	CP013216	241868	242593	Ribosomal large subunit pseudouridine synthase B	HSISS4_00210	HSISS4_42	+	9634	9298	8543	1.00972	0.724047	0.00420079	-0.140234
	HSISS4_00211	CP013216	242593	242841	Protein YidD	HSISS4_00211		+	3874	3687	3231	0.995707	0.680989	-0.00186859	-0.16686
	trkH1	CP013216	242864	244303	Potassium uptake protein TrkH	HSISS4_00212	HSISS4_44	-	10398	9085	12137	0.914099	0.953069	-0.039007	-0.0208758
	trkA	CP013216	244310	245659	Trk system potassium uptake protein TrkA	HSISS4_00213	HSISS4_45	-	10670	9691	12955	0.950215	0.99137	-0.0221779	-0.00376429
	HSISS4_00214	CP013216	245937	246446	tRNA (cytidine(34)-2'-O)-methyltransferase	HSISS4_00214	HSISS4_46	+	4319	3712	8118	0.899172	1.53472	-0.0461574	0.186029
	HSISS4_00215	CP013216	246757	247314	Substrate-specific component RibU of riboflavin ECF transporter	HSISS4_00215	HSISS4_48	+	5372	4204	4658	0.818737	0.707988	-0.0868554	-0.149974
	HSISS4_00216	CP013216	247317	247967	Membrane-associated phospholipid phosphatase	HSISS4_00216	HSISS4_49	+	8807	6908	9257	0.82062	0.858233	-0.0858578	-0.066395
	comR	CP013216	248145	249044	Transcriptional regulator	HSISS4_00217	HSISS4_51	+	6346	4266	11435	0.703297	1.47129	-0.152861	0.167699
	comA	CP013216	249219	251315	ABC transporter	HSISS4_00218	HSISS4_53	+	2143	3195	3312	1.55979	1.26192	0.193067	0.101031
	HSISS4_00219	CP013216	251426	251758	Membrane protein	HSISS4_00219	HSISS4_54	+	8857	8034	15528	0.948993	1.4315	-0.0227369	0.155792
	HSISS4_00220	CP013216	251809	253200	urease cluster protein	HSISS4_00220	HSISS4_55	-	9446	17384	11260	1.92539	0.973314	0.28452	-0.0117468
	ureI	CP013216	253608	254123	Urea channel UreI	HSISS4_00221	HSISS4_56	+	6975	6822	6060	1.02326	0.7094	0.00998539	-0.149109
	ureA	CP013216	254148	254450	Urease gamma subunit	HSISS4_00222	HSISS4_57	+	4908	4644	3651	0.989932	0.607393	-0.00439446	-0.21653
	ureB	CP013216	254462	254773	Urease beta subunit	HSISS4_00223	HSISS4_58	+	6216	6432	5440	1.08256	0.71458	0.0344529	-0.145949
	ureC	CP013216	254789	256507	Urease alpha subunit	HSISS4_00224	HSISS4_59	+	24094	23507	22545	1.02072	0.764019	0.00890619	-0.116896
	ureE	CP013216	256648	257100	Urease accessory protein UreE	HSISS4_00225	HSISS4_61	+	5033	4739	5984	0.985094	0.970795	-0.00652234	-0.0128726
	ureF	CP013216	257090	257803	Urease accessory protein UreF	HSISS4_00226	HSISS4_62	+	8824	7989	10049	0.947207	0.929865	-0.0235552	-0.0315799
	ureG	CP013216	257833	258447	Urease accessory protein UreG	HSISS4_00227	HSISS4_63	+	7235	6639	9258	0.960024	1.04482	-0.017718	0.0190414
	ureD	CP013216	258449	259288	Urease accessory protein UreD	HSISS4_00228	HSISS4_64	+	9486	8488	10948	0.936139	0.942355	-0.0286599	-0.0257856
	cbiM	CP013216	259292	260269	Substrate-specific component NikM/N of nickel ECF transporter	HSISS4_00229	HSISS4_66	+	9564	8487	9754	0.928394	0.832733	-0.0322675	-0.0794941
	cbiQ	CP013216	260266	261045	Transmembrane component NikQ of energizing module of nickel ECF transporter	HSISS4_00230	HSISS4_67	+	8502	7543	9991	0.928199	0.959512	-0.0323591	-0.0179494
	cbiO1	CP013216	261047	261763	ATPase component NikO of energizing module of nickel ECF transporter	HSISS4_00231	HSISS4_68	+	8936	8159	11479	0.955238	1.04887	-0.0198883	0.0207236
	HSISS4_00232	CP013216	261930	262778	Cysteine ABC transporter, substrate-binding protein	HSISS4_00232	HSISS4_69	+	7771	11297	11782	1.52091	1.23795	0.182104	0.0927048
	HSISS4_00233	CP013216	262939	263841	Methionine ABC transporter substrate-binding protein	HSISS4_00233	HSISS4_70	+	10302	10995	10198	1.11658	0.808269	0.0478916	-0.0924438
	HSISS4_00234	CP013216	263902	265275	N-acyl-L-amino acid amidohydrolase	HSISS4_00234	HSISS4_71	+	9418	9014	8881	1.00133	0.769956	0.000576753	-0.113534
	HSISS4_00235	CP013216	265268	266335	Methionine ABC transporter ATP-binding protein	HSISS4_00235	HSISS4_74	+	8952	8450	8097	0.98754	0.738528	-0.00544548	-0.131633
	HSISS4_00236	CP013216	266335	267027	Methionine ABC transporter permease protein	HSISS4_00236	HSISS4_75	+	7776	7265	7396	0.977456	0.776611	-0.00990275	-0.109797
	dctA	CP013216	267150	268358	Dicarboxylate/amino acid:cation (Na+ or H+) symporter	HSISS4_00237	HSISS4_76	+	8187	6937	10191	0.886472	1.01638	-0.0523352	0.00705472
	HSISS4_00238	CP013216	268508	269356	hypothetical protein	HSISS4_00238	HSISS4_77	+	9967	8460	15479	0.888022	1.26806	-0.0515762	0.103141
	HSISS4_00239	CP013216	269366	269911	Substrate-specific component MtsA of methionine-regulated ECF transporter	HSISS4_00239	HSISS4_78	+	4968	4354	7817	0.916906	1.28476	-0.0376753	0.108821
	HSISS4_00240	CP013216	269977	271653	Duplicated ATPase component MtsB of energizing module of methionine-regulated ECF transporter	HSISS4_00240	HSISS4_79	+	6094	5454	6733	0.936334	0.902129	-0.0285694	-0.0447311
	HSISS4_00241	CP013216	271646	272476	Transmembrane component MtsC of energizing module of methionine-regulated ECF transporter	HSISS4_00241	HSISS4_80	+	3553	3319	3530	0.977305	0.811227	-0.00997007	-0.0908578
	trkA2	CP013216	272566	273237	Trk system potassium uptake protein TrkA	HSISS4_00242	HSISS4_81	-	2733	2499	3152	0.956631	0.941693	-0.0192555	-0.0260907
	trkH2	CP013216	273277	274641	Potassium uptake protein TrkH	HSISS4_00243	HSISS4_82	-	4542	4056	5434	0.934262	0.976866	-0.0295313	-0.0101648
	gidB	CP013216	274710	275423	rRNA small subunit 7-methylguanosine (m7G) methyltransferase GidB	HSISS4_00244	HSISS4_83	-	3598	3443	4692	1.00114	1.06478	0.000493749	0.0272596
	HSISS4_00245	CP013216	275722	276258	protein in cluster with ribosomal protein L32p	HSISS4_00245	HSISS4_84	+	11210	10516	18971	0.981438	1.38181	-0.00813715	0.140447
	csrR	CP013216	276414	277103	Response regulator CsrR	HSISS4_00246	HSISS4_85	+	58664	52249	97451	0.931803	1.35637	-0.0306758	0.132377
	csrS	CP013216	277100	278629	Transmembrane histidine kinase CsrS	HSISS4_00247	HSISS4_86	+	49110	41491	78284	0.883897	1.30156	-0.0535981	0.114466
	nrdR	CP013216	278751	279230	Ribonucleotide reductase transcriptional regulator NrdR	HSISS4_00248	HSISS4_87	+	5026	4317	6868	0.898623	1.11576	-0.0464226	0.0475705
	dnaB	CP013216	279227	280402	Helicase loader DnaB	HSISS4_00249	HSISS4_88	+	15017	13757	21302	0.958426	1.15824	-0.0184416	0.0637999
	dnaI	CP013216	280406	281308	Helicase loader DnaI	HSISS4_00250	HSISS4_89	+	13002	11831	17626	0.951983	1.10689	-0.0213708	0.0441063
	engA	CP013216	281413	282723	GTP-binding protein EngA	HSISS4_00251	HSISS4_90	+	26182	23771	39773	0.949866	1.24036	-0.0223375	0.0935482
	HSISS4_00252	CP013216	282788	283417	Sakacin A production response regulator	HSISS4_00252	HSISS4_91	+	984	887	1201	0.943075	0.996576	-0.0254536	-0.00148938
	serS	CP013216	283452	284729	Seryl-tRNA synthetase	HSISS4_00253	HSISS4_93	-	27975	24917	43468	0.931845	1.26871	-0.0306565	0.103362
	HSISS4_00254	CP013216	284939	285313	Putative regulator of the mannose operon, ManO	HSISS4_00254	HSISS4_94	-	4643	4504	4399	1.01489	0.773603	0.00641758	-0.111482
	manN1	CP013216	285393	286304	PTS system, mannose-specific IID component	HSISS4_00255	HSISS4_95	-	79257	77091	50181	1.01762	0.516969	0.00758394	-0.286536
	manM1	CP013216	286319	287134	PTS system, mannose-specific IIC component	HSISS4_00256	HSISS4_96	-	52161	51865	32158	1.04027	0.503391	0.0171464	-0.298094
	manL1	CP013216	287202	288194	PTS system, mannose-specific IIA component/PTS system, mannose-specific IIB component	HSISS4_00257	HSISS4_97	-	71894	69139	45669	1.00612	0.518671	0.00264833	-0.285108
	HSISS4_00258	CP013216	288460	288846	Putative regulator of the mannose operon, ManO	HSISS4_00258	HSISS4_98	-	73896	55275	70902	0.782575	0.78343	-0.106474	-0.106
	manN2	CP013216	288859	289773	PTS system, mannose-specific IID component	HSISS4_00259	HSISS4_99	-	119475	87284	86270	0.76432	0.589584	-0.116725	-0.229455
	manM2	CP013216	289789	290589	PTS system, mannose-specific IIC component	HSISS4_00260	HSISS4_100	-	87516	61926	52892	0.740293	0.493475	-0.130597	-0.306735
	manL2	CP013216	290607	291614	PTS system, mannose-specific IIA component/PTS system, mannose-specific IIB component	HSISS4_00261	HSISS4_101	-	117160	84495	87427	0.754518	0.609297	-0.12233	-0.215171
	HSISS4_00262	CP013216	291993	292730	Metal-dependent hydrolase	HSISS4_00262	HSISS4_102	+	525	428	613	0.852908	0.953375	-0.0690976	-0.0207361
	HSISS4_00263	CP013216	292725	293537	Hydrolase (HAD superfamily)	HSISS4_00263	HSISS4_103	-	6552	6644	5540	1.0609	0.690397	0.0256736	-0.160901
	HSISS4_00264	CP013216	293746	295167	Guanine-hypoxanthine permease	HSISS4_00264	HSISS4_104	+	37673	30479	35153	0.846425	0.761895	-0.0724116	-0.118105
	HSISS4_00265	CP013216	295441	295884	TsaE protein, required for threonylcarbamoyladenosine t(6)A37 formation in tRNA	HSISS4_00265	HSISS4_105	+	4224	4039	6737	1.00039	1.30228	0.000167829	0.114705
	HSISS4_00266	CP013216	295877	296398	Acetyltransferase	HSISS4_00266	HSISS4_106	+	7814	7909	13181	1.05893	1.37733	0.0248661	0.139038
	HSISS4_00267	CP013216	296407	297660	Cell envelope-associated transcriptional attenuator LytR-CpsA-Psr, subfamily F2	HSISS4_00267	HSISS4_107	+	21144	21507	33253	1.06417	1.28412	0.0270106	0.108606
	HSISS4_00268	CP013216	297813	298286	clustered with transcription termination protein NusA	HSISS4_00268	HSISS4_108	+	10665	9389	11580	0.921035	0.886565	-0.0357236	-0.0522896
	nusA	CP013216	298364	299551	Transcription termination protein NusA	HSISS4_00269	HSISS4_109	+	41862	37691	41821	0.941967	0.815713	-0.0259644	-0.0884629
	HSISS4_00270	CP013216	299572	299868	Predicted nucleic-acid-binding protein implicated in transcription termination	HSISS4_00270	HSISS4_110	+	11901	10838	10801	0.95276	0.741043	-0.0210164	-0.130157
	HSISS4_00271	CP013216	299861	300163	ribosomal protein L7Ae family protein	HSISS4_00271	HSISS4_111	+	14664	13142	13164	0.93762	0.73299	-0.0279731	-0.134902
	infB	CP013216	300182	303016	Translation initiation factor 2	HSISS4_00272	HSISS4_113	+	95530	85859	81345	0.940295	0.69527	-0.0267361	-0.157846
	rbfA	CP013216	303112	303465	Ribosome-binding factor A	HSISS4_00273	HSISS4_114	+	9754	8910	10653	0.955681	0.891768	-0.0196872	-0.0497481
	HSISS4_00274	CP013216	303530	304093	conserved hypothetical	HSISS4_00274	HSISS4_115	+	1413	1499	1635	1.10988	0.944797	0.0452774	-0.0246617
	murO	CP013216	304387	305619	tRNA-dependent lipid II-AlaAla--L-alanine ligase	HSISS4_00275	HSISS4_116	+	9463	8967	15770	0.991371	1.36071	-0.00376378	0.133766
	murE	CP013216	305682	307127	UDP-N-acetylmuramoylalanyl-D-glutamate--L-lysine ligase	HSISS4_00276	HSISS4_119	-	13921	13502	22404	1.01472	1.31407	0.00634556	0.118618
	HSISS4_00277	CP013216	307279	308853	Probable cell division protein YtgP	HSISS4_00277	HSISS4_120	+	10279	10109	12885	1.0289	1.02352	0.0123752	0.0100963
	pacL2A	CP013216	308970	311750	Cation-transporting ATPase, E1-E2 family	HSISS4_00278	HSISS4_121	+	10396	12169	9003	1.22463	0.707105	0.0880065	-0.150516
	metB1	CP013216	312044	313138	Cystathionine gamma-synthase	HSISS4_00279	HSISS4_123	+	1693	1702	2595	1.05177	1.25154	0.0219205	0.0974431
	HSISS4_00280	CP013216	313149	314312	PLP-dependent beta-cystathionase / Maltose regulon repressor	HSISS4_00280	HSISS4_124	+	2701	2480	4389	0.960605	1.32679	-0.017455	0.122804
	HSISS4_00281	CP013216	314348	316069	Levanase	HSISS4_00281	HSISS4_127	-	1536	1284	2132	0.874564	1.13334	-0.0582083	0.0543587
	HSISS4_00282	CP013216	316230	319145	Fructosyltransfearse Ftf	HSISS4_00282	HSISS4_128	+	42460	29555	59610	0.72823	1.14631	-0.137731	0.0593018
	upp	CP013216	319235	319864	Uracil phosphoribosyltransferase	HSISS4_00283	HSISS4_129	+	20518	20877	35706	1.06451	1.42092	0.027151	0.152569
	clpP	CP013216	320038	320628	ATP-dependent Clp protease proteolytic subunit	HSISS4_00284	HSISS4_130	+	31365	37617	54839	1.25475	1.4276	0.0985568	0.154607
	HSISS4_00285	CP013216	320714	321163	hypothetical protein	HSISS4_00285	HSISS4_131	+	6063	6232	10964	1.07537	1.47654	0.0315578	0.169244
	HSISS4_00286	CP013216	321156	321437	hypothetical protein	HSISS4_00286	HSISS4_132	+	3930	3784	6175	1.00734	1.28294	0.00317646	0.108207
	livJ	CP013216	321592	322767	High-affinity leucine-specific transport system, periplasmic binding protein LivK (TC 3.A.1.4.1)	HSISS4_00287	HSISS4_133	+	29376	24972	35610	0.889362	0.989788	-0.0509214	-0.00445798
	livH	CP013216	322811	323695	High-affinity branched-chain amino acid transport system permease protein LivH (TC 3.A.1.4.1)	HSISS4_00288	HSISS4_134	+	25375	21896	27094	0.902769	0.871826	-0.0444234	-0.0595702
	livM	CP013216	323699	324649	Branched-chain amino acid transport system permease protein LivM (TC 3.A.1.4.1)	HSISS4_00289	HSISS4_135	+	32556	28103	36158	0.903108	0.906851	-0.0442605	-0.0424639
	livG1	CP013216	324651	325415	Branched-chain amino acid transport ATP-binding protein LivG (TC 3.A.1.4.1)	HSISS4_00290	HSISS4_136	+	35944	31673	48826	0.921893	1.10914	-0.0353193	0.0449875
	livF	CP013216	325415	326125	Branched-chain amino acid transport ATP-binding protein LivF (TC 3.A.1.4.1)	HSISS4_00291	HSISS4_137	+	33802	29586	46120	0.915718	1.11406	-0.0382383	0.0469096
	HSISS4_00292	CP013216	326260	326919	CBS domain protein	HSISS4_00292	HSISS4_138	+	19734	19405	28656	1.02877	1.18567	0.0123164	0.0739632
	cysM1	CP013216	327068	327994	Cysteine synthase	HSISS4_00293	HSISS4_139	-	7060	8788	9470	1.30228	1.09524	0.114703	0.039508
	HSISS4_00294	CP013216	328096	328722	protein co-occurring with transport systems	HSISS4_00294	HSISS4_140	-	1742	1413	2106	0.848617	0.987127	-0.0712881	-0.00562707
	comFA	CP013216	328777	330096	ComF operon protein A, DNA transporter ATPase	HSISS4_00295	HSISS4_141	+	240	211	280	0.919791	0.952598	-0.0363109	-0.0210905
	comFC	CP013216	330077	330739	Competence protein F, phosphoribosyltransferase domain; protein YhgH	HSISS4_00296	HSISS4_142	+	168	118	196	0.734836	0.952598	-0.133809	-0.0210905
	HSISS4_00297	CP013216	330818	331366	Ribosomal subunit interface protein	HSISS4_00297	HSISS4_143	+	36866	43329	41625	1.22962	0.921915	0.0897705	-0.0353091
	ppaC	CP013216	337285	338217	Manganese-dependent inorganic pyrophosphatase	HSISS4_00298	HSISS4_1340	+	30496	29737	47030	1.02017	1.2592	0.00867216	0.100095
	HSISS4_00299	CP013216	338272	338931	hypothetical protein	HSISS4_00299	HSISS4_1338	+	2226	2265	3262	1.06454	1.19652	0.0271609	0.0779215
	HSISS4_00300	CP013216	338961	339494	Cysteinyl-tRNA synthetase related protein	HSISS4_00300	HSISS4_1336	-	17964	17946	30342	1.04516	1.37913	0.0191825	0.139604
	recX	CP013216	339565	340341	Regulatory protein recX	HSISS4_00301	HSISS4_1335	-	2074	2578	2761	1.30045	1.08698	0.114092	0.0362204
	HSISS4_00302	CP013216	340376	341731	RNA methyltransferase, TrmA family	HSISS4_00302	HSISS4_1334	+	5297	4720	7502	0.932245	1.1564	-0.0304701	0.0631098
	asnA	CP013216	341841	342833	Aspartate--ammonia ligase	HSISS4_00303	HSISS4_1333	+	69822	65883	125173	0.987186	1.4638	-0.00560103	0.165481
	lysC	CP013216	342986	344344	Aspartokinase	HSISS4_00304	HSISS4_1332	-	16385	14317	21577	0.914163	1.07524	-0.0389765	0.0315073
	HSISS4_00305	CP013216	344474	345112	Hydrolase, haloacid dehalogenase-like family	HSISS4_00305	HSISS4_1318	+	3163	3245	4086	1.07333	1.05478	0.0307334	0.0231619
	phaB	CP013216	345324	346115	Trans-2,cis-3-Decenoyl-ACP isomerase	HSISS4_00306	HSISS4_1317	+	15077	13839	23427	0.960302	1.26872	-0.0175923	0.103364
	HSISS4_00307	CP013216	346220	346654	Transcriptional regulator of fatty acid biosynthesis FabT	HSISS4_00307	HSISS4_1316	+	23165	20539	33537	0.927609	1.1821	-0.0326351	0.0726546
	fabH	CP013216	346654	347616	3-oxoacyl-acyl-carrier-protein synthase, KASIII	HSISS4_00308	HSISS4_1315	+	39828	34317	53029	0.901444	1.08715	-0.0450613	0.0362876
	acpP	CP013216	347680	347904	Acyl carrier protein	HSISS4_00309	HSISS4_1314	+	45365	41446	58012	0.955828	1.04414	-0.0196204	0.0187596
	fabK	CP013216	348010	348975	Enoyl-acyl-carrier-protein reductase FMN	HSISS4_00310	HSISS4_1313	+	58993	54864	53507	0.972982	0.740581	-0.0118951	-0.130427
	fabD	CP013216	348998	349918	Malonyl CoA-acyl carrier protein transacylase	HSISS4_00311	HSISS4_1312	+	56282	53179	50553	0.988527	0.733399	-0.00501147	-0.13466
	fabG	CP013216	349931	350665	3-oxoacyl-acyl-carrier protein reductase	HSISS4_00312	HSISS4_1311	+	55937	52521	59168	0.982317	0.863675	-0.0077483	-0.0636496
	fabF	CP013216	350727	351959	3-oxoacyl-acyl-carrier-protein synthase, KASII	HSISS4_00313	HSISS4_1310	+	90719	84401	92657	0.973346	0.833955	-0.0117328	-0.0788573
	accB	CP013216	351963	352457	Biotin carboxyl carrier protein of acetyl-CoA carboxylase	HSISS4_00314	HSISS4_1309	+	38451	36443	37017	0.991572	0.786061	-0.00367563	-0.104544
	fabZ	CP013216	352454	352879	3-hydroxyacyl-acyl-carrier-protein dehydratase, FabZ form	HSISS4_00315	HSISS4_1308	+	37681	34746	35367	0.964718	0.76637	-0.0155997	-0.115561
	HSISS4_00316	CP013216	352886	353005	hypothetical protein	HSISS4_00316	HSISS4_1306	+	6640	6266	6015	0.98728	0.739657	-0.0055598	-0.13097
	accC	CP013216	352998	354368	Biotin carboxylase of acetyl-CoA carboxylase	HSISS4_00317	HSISS4_1305	+	77886	72352	63710	0.971872	0.667899	-0.012391	-0.175289
	accD	CP013216	354374	355240	Acetyl-coenzyme A carboxyl transferase beta chain	HSISS4_00318	HSISS4_1303	+	57095	51752	52934	0.948303	0.757006	-0.0230531	-0.120901
	accA	CP013216	355237	356007	Acetyl-coenzyme A carboxyl transferase alpha chain	HSISS4_00319	HSISS4_1302	+	48305	43924	46358	0.951322	0.783602	-0.0216723	-0.105905
	luxS	CP013216	356036	356518	S-ribosylhomocysteine lyase/Autoinducer-2 production protein LuxS	HSISS4_00320	HSISS4_1301	-	5315	4836	9606	0.951921	1.47571	-0.0213991	0.169002
	HSISS4_00321	CP013216	356662	358269	Hydrolase (HAD superfamily)	HSISS4_00321	HSISS4_1300	+	76008	69073	106465	0.950751	1.1437	-0.0219331	0.0583103
	fruR1	CP013216	358481	359227	Transcriptional repressor of the fructose operon, DeoR family	HSISS4_00322	HSISS4_1299	+	3447	2649	3494	0.804005	0.827645	-0.0947414	-0.0821557
	fruB1	CP013216	359224	360135	1-phosphofructokinase	HSISS4_00323	HSISS4_1298	+	4085	3350	3835	0.857967	0.766542	-0.0665294	-0.115464
	HSISS4_00324	CP013216	360132	362108	PTS system, fructose-specific IIA/B/C component	HSISS4_00324	HSISS4_1297	+	11973	10076	8260	0.880447	0.5633	-0.0552969	-0.24926
	gor	CP013216	362256	363608	Glutathione reductase	HSISS4_00325	HSISS4_1296	+	10338	11714	10561	1.18546	0.834125	0.0738866	-0.0787688
	folC1	CP013216	363821	365077	Dihydrofolate synthase/Folylpolyglutamate synthase	HSISS4_00326	HSISS4_1295	-	7406	7786	7116	1.09989	0.78454	0.0413486	-0.105385
	HSISS4_00327	CP013216	365122	365583	Histone acetyltransferase Gcn5	HSISS4_00327	HSISS4_1294	-	6407	6832	8549	1.11561	1.08949	0.047511	0.0372233
	nifS2	CP013216	365692	366837	Putative cysteine desulfurase, associated with tRNA 4-thiouridine synthase	HSISS4_00328	HSISS4_1293	+	10410	9849	8729	0.989827	0.684662	-0.00444071	-0.164524
	thiI	CP013216	366892	368115	tRNA S(4)U 4-thiouridine synthase (former ThiI)	HSISS4_00329	HSISS4_1291	+	12985	12626	9626	1.01728	0.605294	0.00744172	-0.218033
	HSISS4_00330	CP013216	368221	369732	Lipopolysaccharide biosynthesis protein	HSISS4_00330	HSISS4_1289	+	22069	21311	21184	1.01027	0.783769	0.00443906	-0.105812
	HSISS4_00331	CP013216	369725	371044	hypothetical protein	HSISS4_00331	HSISS4_1287	+	23911	23800	30170	1.04135	1.03024	0.0175971	0.0129403
	HSISS4_00332	CP013216	371049	371585	hypothetical protein	HSISS4_00332	HSISS4_1286	+	5795	5891	7594	1.06354	1.06999	0.0267535	0.0293799
	rplU	CP013216	371813	372127	LSU ribosomal protein L21p	HSISS4_00333	HSISS4_1285	+	90775	79053	135940	0.911108	1.22277	-0.04043	0.0873437
	rpmA	CP013216	372163	372453	LSU ribosomal protein L27p	HSISS4_00334	HSISS4_1284	+	108827	96928	155019	0.931817	1.16308	-0.0306695	0.065611
	HSISS4_00335	CP013216	372511	373206	Acetyltransferase, GNAT family	HSISS4_00335	HSISS4_1283	+	2318	2424	2671	1.09405	0.940856	0.0390371	-0.0264768
	HSISS4_00336	CP013216	373406	373780	Hypothetical protein	HSISS4_00336	HSISS4_1282	+	7828	7071	10904	0.945035	1.13736	-0.0245521	0.0558977
	HSISS4_00337	CP013216	373782	374624	DegV family protein	HSISS4_00337	HSISS4_1280	+	21932	20222	30181	0.964637	1.12362	-0.0156362	0.0506181
	dapB	CP013216	374685	375452	4-hydroxy-tetrahydrodipicolinate reductase	HSISS4_00338	HSISS4_1279	+	18132	15835	20233	0.913672	0.911124	-0.0392098	-0.0404227
	papL	CP013216	375449	376651	tRNA nucleotidyltransferase	HSISS4_00339	HSISS4_1278	+	16838	15145	13250	0.941015	0.642522	-0.0264033	-0.192112
	HSISS4_00340	CP013216	376735	378615	ATPase components of ABC transporters with duplicated ATPase domains	HSISS4_00340	HSISS4_1276	+	14132	12726	13101	0.94212	0.756944	-0.0258938	-0.120936
	HSISS4_00341	CP013216	378694	379197	conserved hypothetical, predicted membrane protein (TMS5)	HSISS4_00341	HSISS4_1275	-	3841	3884	5259	1.05792	1.11795	0.0244528	0.0484216
	HSISS4_00342	CP013216	379266	380027	Nudix-related transcriptional regulator NrtR	HSISS4_00342	HSISS4_1274	-	1400	1395	1207	1.04247	0.70395	0.0180641	-0.152458
	nadR	CP013216	380084	381190	Nicotinamide-nucleotide adenylyltransferase, NadR family/Ribosylnicotinamide kinase	HSISS4_00343	HSISS4_1273	-	1233	1128	1028	0.957115	0.680758	-0.0190361	-0.167007
	gdhA	CP013216	381549	382901	NADP-specific glutamate dehydrogenase	HSISS4_00344	HSISS4_1272	+	65168	67543	70797	1.08434	0.88704	0.0351638	-0.0520568
	HSISS4_00345	CP013216	383080	384723	hypothetical protein	HSISS4_00345	HSISS4_1271	+	7046	6697	7861	0.994387	0.910957	-0.00244445	-0.0405021
	defA	CP013216	384881	385291	Peptide deformylase	HSISS4_00346	HSISS4_1270	+	1162	987	1732	0.888646	1.21704	-0.0512711	0.0853045
	HSISS4_00347	CP013216	385477	385920	Transcriptional regulator, MarR family	HSISS4_00347	HSISS4_1268	+	939	781	882	0.870168	0.766948	-0.0603967	-0.115234
	lmrA1	CP013216	385924	387738	ABC transporter ATP binding protein	HSISS4_00348	HSISS4_1267	+	5401	4395	4831	0.851339	0.730341	-0.0698974	-0.136474
	lmrA2A	CP013216	387728	389506	Multidrug ABC exporter (DrugE2) family, ATP binding/membrane-spanning protein	HSISS4_00349	HSISS4_1266	+	5648	4726	5243	0.875421	0.757963	-0.0577831	-0.120352
	HSISS4_00350	CP013216	389614	390237	hypothetical protein	HSISS4_00350	HSISS4_1265	+	1347	789	1176	0.612812	0.712857	-0.212673	-0.146998
	HSISS4_00351	CP013216	390385	391008	GTP pyrophosphokinase	HSISS4_00351	HSISS4_1264	+	2857	2994	3943	1.09638	1.12688	0.0399594	0.0518792
	HSISS4_00352	CP013216	391010	391687	Regulation of D-alanyl-lipoteichoic acid biosynthesis, DltR	HSISS4_00352	HSISS4_1263	+	3395	3682	4293	1.13465	1.03249	0.0548619	0.0138838
	HSISS4_00353	CP013216	391701	392924	Two component system histidine kinase	HSISS4_00353	HSISS4_1261	+	6149	6281	6157	1.06867	0.817575	0.0288422	-0.0874726
	pyrH	CP013216	393162	393899	Uridine monophosphate kinase	HSISS4_00354	HSISS4_1260	+	24985	23882	32890	1.00002	1.07485	9.22563e-06	0.0313472
	frr	CP013216	393914	394471	Ribosome recycling factor	HSISS4_00355	HSISS4_1259	+	26998	26310	34546	1.01955	1.04479	0.00840714	0.0190289
	HSISS4_00356	CP013216	394561	395418	S1 RNA binding domain	HSISS4_00356	HSISS4_1258	+	14081	13760	16406	1.02236	0.951332	0.00960282	-0.0216681
	HSISS4_00357	CP013216	395427	395642	hypothetical protein	HSISS4_00357	HSISS4_1256	+	3966	3786	3895	0.998725	0.801895	-0.000554215	-0.0958825
	pcsB2	CP013216	395882	397150	GBS surface immunogenic protein	HSISS4_00358	HSISS4_1255	+	59290	64279	69224	1.13424	0.953318	0.0547055	-0.020762
	phoH	CP013216	397230	398294	Phosphate starvation-inducible protein PhoH, predicted ATPase	HSISS4_00359	HSISS4_1254	+	6353	6094	9465	1.00356	1.21648	0.00154148	0.0851045
	HSISS4_00360	CP013216	398420	399118	hypothetical protein	HSISS4_00360	HSISS4_1253	+	1080	1090	1285	1.05589	0.971498	0.0236206	-0.0125579
	HSISS4_00361	CP013216	399271	400359	hypothetical protein	HSISS4_00361	HSISS4_1251	+	11317	10671	15411	0.986488	1.11189	-0.00590831	0.0460622
	HSISS4_00362	CP013216	400489	401367	hypothetical protein	HSISS4_00362	HSISS4_1249	+	2942	2634	3861	0.936679	1.07157	-0.028409	0.0300198
	metG	CP013216	401477	403480	Methionyl-tRNA synthetase	HSISS4_00363	HSISS4_1248	+	43427	39065	39542	0.941122	0.743467	-0.0263541	-0.128738
	HSISS4_00364	CP013216	403685	404530	oxidoreductase, aldo/keto reductase family	HSISS4_00364	HSISS4_1247	-	581	636	611	1.14525	0.858673	0.0588989	-0.0661722
	HSISS4_00365	CP013216	404541	405437	Transcriptional regulator, LysR family	HSISS4_00365	HSISS4_1246	-	467	535	602	1.19855	1.05255	0.0786548	0.0222423
	HSISS4_00366	CP013216	405672	406412	hypothetical protein	HSISS4_00366		-	3087	3122	5019	1.05807	1.32753	0.0245142	0.123043
	HSISS4_00367	CP013216	406823	408760	hypothetical protein	HSISS4_00367	HSISS4_1244	+	115764	79690	172304	0.720192	1.2153	-0.142552	0.0846845
	coiA	CP013216	410058	411017	Competence protein CoiA	HSISS4_00368	HSISS4_1242	+	668	440	751	0.689119	0.917965	-0.161706	-0.0371738
	pepB	CP013216	411028	412833	Oligoendopeptidase F	HSISS4_00369	HSISS4_1241	+	28149	24493	40369	0.910326	1.17098	-0.0408031	0.0685477
	oxlT	CP013216	413050	414270	Major facilitator:Oxalate:Formate Antiporter	HSISS4_00370	HSISS4_1240	+	3456	2761	3841	0.835816	0.907472	-0.0778894	-0.0421667
	HSISS4_00371	CP013216	414378	415049	O-methyltransferase family protein C1	HSISS4_00371	HSISS4_1239	+	3215	2994	4472	0.974291	1.13575	-0.0113113	0.0552835
	prtM	CP013216	415111	416253	Foldase protein PrsA precursor	HSISS4_00372	HSISS4_1238	+	54570	52321	65815	1.00309	0.984767	0.00133997	-0.00666636
	HSISS4_00373	CP013216	416592	416933	hypothetical protein	HSISS4_00373	HSISS4_1237	+	4675	4070	4162	0.910816	0.726914	-0.0405693	-0.138517
	alaS	CP013216	417102	419720	Alanyl-tRNA synthetase	HSISS4_00374	HSISS4_1236	+	49650	43922	34863	0.925509	0.573335	-0.0336193	-0.241592
	HSISS4_00375	CP013216	419896	422451	putative choline binding protein	HSISS4_00375	HSISS4_1235	+	14207	13323	14034	0.98111	0.80657	-0.00828247	-0.0933582
	tnpSth1A	CP013216	422562	423527	Mobile element protein	HSISS4_00376	HSISS4_2012	-	470	430	644	0.957169	1.1188	-0.0190115	0.0487507
	tnpSth1B	CP013216	423524	424201	ISSth1, transposase (orf1), IS3 family	HSISS4_00377		-	123	147	184	1.25035	1.22145	0.0970301	0.0868754
	HSISS4_00378	CP013216	424458	425192	response regulator	HSISS4_00378	HSISS4_1233	+	4319	3489	4887	0.845154	0.923893	-0.0730643	-0.0343782
	HSISS4_00379	CP013216	425189	426508	Histidine kinase of the competence regulon ComD	HSISS4_00379	HSISS4_1232	+	7059	4928	8025	0.730374	0.928249	-0.136455	-0.0323354
	HSISS4_00380	CP013216	426606	427256	hypothetical protein	HSISS4_00380	HSISS4_1230	+	9203	5226	11057	0.594098	0.981004	-0.226142	-0.0083294
	cbpD3	CP013216	427531	430671	D-alanyl-D-alanine carboxypeptidase	HSISS4_00381	HSISS4_1229	+	42991	37876	36518	0.921732	0.693573	-0.0353956	-0.158908
	HSISS4_00382	CP013216	430804	431586	Aliphatic amidase AmiE	HSISS4_00382	HSISS4_1228	+	883	921	672	1.09123	0.6214	0.0379168	-0.206629
	aspC3	CP013216	431596	432777	Glutamine-dependent 2-keto-4-methylthiobutyrate transaminase	HSISS4_00383	HSISS4_1227	+	1613	1699	1426	1.10199	0.721852	0.0421769	-0.141552
	argC	CP013216	432905	433927	N-acetyl-gamma-glutamyl-phosphate reductase	HSISS4_00384	HSISS4_1225	+	727	950	997	1.36712	1.11976	0.135807	0.0491235
	argJ	CP013216	433956	435149	Glutamate N-acetyltransferase/N-acetylglutamate synthase	HSISS4_00385	HSISS4_1224	+	759	1068	718	1.47213	0.772406	0.167947	-0.112155
	argB	CP013216	435176	435913	Acetylglutamate kinase	HSISS4_00386	HSISS4_1223	+	389	639	400	1.71858	0.839601	0.235169	-0.0759269
	argD	CP013216	435917	437047	Acetylornithine aminotransferase	HSISS4_00387	HSISS4_1221	+	568	875	521	1.61168	0.748949	0.207278	-0.125548
	HSISS4_00388	CP013216	437088	437966	Polysaccharide deacetylase	HSISS4_00388	HSISS4_1220	-	10947	11110	14082	1.06179	1.05034	0.0260368	0.0213319
	hom	CP013216	438141	439427	Homoserine dehydrogenase	HSISS4_00389	HSISS4_1218	+	34448	32571	52729	0.989202	1.24982	-0.00471503	0.0968482
	thrB	CP013216	439511	440371	Homoserine kinase	HSISS4_00390	HSISS4_1216	+	7986	6938	6840	0.908914	0.699342	-0.0414771	-0.15531
	HSISS4_00391	CP013216	440364	441248	RarD protein	HSISS4_00391	HSISS4_1215	+	5298	4597	4974	0.90778	0.766578	-0.0420196	-0.115443
	HSISS4_00392	CP013216	441361	441978	hypothetical protein	HSISS4_00392	HSISS4_1214	+	8917	8813	13862	1.03401	1.26932	0.0145229	0.10357
	HSISS4_00393	CP013216	442112	442315	hypothetical protein	HSISS4_00393	HSISS4_1213	+	12199	13410	14873	1.15007	0.99549	0.0607224	-0.00196294
	HSISS4_00394	CP013216	442763	443341	hypothetical protein	HSISS4_00394	HSISS4_1212	+	6154	5313	6214	0.903234	0.824473	-0.0441998	-0.0838235
	HSISS4_00395	CP013216	443328	443888	Acetyltransferase	HSISS4_00395	HSISS4_1211	+	6318	5603	6202	0.92781	0.801521	-0.0325411	-0.0960851
	HSISS4_00396	CP013216	443888	444466	hypothetical protein	HSISS4_00396	HSISS4_1209	+	4622	4063	4181	0.919676	0.738606	-0.0363652	-0.131587
	valS	CP013216	444459	447110	Valyl-tRNA synthetase	HSISS4_00397	HSISS4_1208	+	42492	36174	38619	0.89065	0.74209	-0.0502928	-0.129543
	HSISS4_00398	CP013216	447182	449593	hypothetical protein	HSISS4_00398		+	4873	4587	6591	0.984805	1.10438	-0.00664979	0.0431176
	atpE	CP013216	450105	450302	ATP synthase F0 sector subunit c	HSISS4_00399	HSISS4_1207	+	12732	11906	14528	0.978334	0.931691	-0.00951287	-0.0307281
	atpB	CP013216	450335	451042	ATP synthase F0 sector subunit a	HSISS4_00400	HSISS4_1206	+	62632	60358	77837	1.00822	1.01473	0.00355645	0.00635252
	atpF	CP013216	451063	451560	ATP synthase F0 sector subunit b	HSISS4_00401	HSISS4_1204	+	43438	39990	48036	0.963162	0.902942	-0.0163005	-0.0443403
	atpH	CP013216	451560	452096	ATP synthase delta chain	HSISS4_00402	HSISS4_1203	+	45479	42479	51954	0.977195	0.932762	-0.0100187	-0.0302292
	atpA	CP013216	452112	453617	ATP synthase alpha chain	HSISS4_00403	HSISS4_1202	+	125431	115675	144307	0.964834	0.939388	-0.0155475	-0.0271548
	atpG	CP013216	453636	454514	ATP synthase gamma chain	HSISS4_00404	HSISS4_1201	+	85271	76181	111228	0.934681	1.06506	-0.0293368	0.0273755
	atpD	CP013216	454592	455998	ATP synthase beta chain	HSISS4_00405	HSISS4_1200	+	127050	112852	171168	0.929293	1.10005	-0.0318475	0.0414106
	atpC	CP013216	456011	456427	ATP synthase epsilon chain	HSISS4_00406	HSISS4_1198	+	36160	32655	51652	0.944798	1.16633	-0.0246608	0.0668214
	ftsW	CP013216	456689	457969	Cell division protein FtsW	HSISS4_00407	HSISS4_1195	+	10002	9241	14705	0.966607	1.20044	-0.01475	0.0793409
	tuf	CP013216	458207	459403	Translation elongation factor Tu	HSISS4_00408	HSISS4_1194	+	1168196	1068580	1602488	0.956994	1.12006	-0.0190908	0.0492418
	tpiA	CP013216	459658	460416	Triosephosphate isomerase	HSISS4_00409	HSISS4_1193	+	129490	115545	199516	0.93354	1.25807	-0.0298672	0.0997042
	tkt	CP013216	460682	462667	Transketolase	HSISS4_00410	HSISS4_1192	+	63474	60415	86347	0.995788	1.11074	-0.0018332	0.0456141
	tmk	CP013216	462956	463585	Thymidylate kinase	HSISS4_00411	HSISS4_1191	+	3016	2788	2513	0.967118	0.680337	-0.0145207	-0.167276
	dnaH	CP013216	463594	464469	DNA polymerase III delta prime subunit	HSISS4_00412	HSISS4_1189	+	4983	4749	4010	0.997078	0.657077	-0.00127083	-0.182384
	sip	CP013216	464466	465272	Stage 0 sporulation protein YaaT	HSISS4_00413	HSISS4_1188	+	5858	5681	5749	1.0146	0.801319	0.00629331	-0.0961943
	HSISS4_00414	CP013216	465259	465579	DNA replication intiation control protein YabA	HSISS4_00414	HSISS4_1187	+	3191	2943	3822	0.964898	0.977972	-0.0155187	-0.00967341
	HSISS4_00415	CP013216	465582	466448	rRNA small subunit methyltransferase I	HSISS4_00415	HSISS4_1186	+	8467	8097	11435	1.00049	1.10273	0.000212465	0.0424693
	amtB	CP013216	466586	467821	Ammonium transporter	HSISS4_00416	HSISS4_1185	+	358	286	484	0.835797	1.10389	-0.0778991	0.042925
	gnlB	CP013216	467832	468173	Nitrogen regulatory protein P-II	HSISS4_00417	HSISS4_1184	+	290	286	487	1.03178	1.37118	0.0135859	0.137094
	mur1A	CP013216	468265	468921	Peptidoglycan hydrolase	HSISS4_00418	HSISS4_1183	+	3405	3814	4728	1.17188	1.13377	0.0688815	0.0545231
	HSISS4_00419	CP013216	468939	469760	Hydrolase (HAD superfamily)	HSISS4_00419	HSISS4_1182	+	5883	6249	8000	1.1113	1.11033	0.0458296	0.0454538
	HSISS4_00420	CP013216	469778	470314	signal peptide containing protein	HSISS4_00420	HSISS4_1181	-	585	490	717	0.876311	1.00075	-0.0573419	0.000325999
	HSISS4_00421	CP013216	470512	471588	hypothetical protein	HSISS4_00421	HSISS4_1180	+	899	1172	645	1.36391	0.585818	0.134786	-0.232237
	HSISS4_00422	CP013216	471726	473357	Sodium-dependent phosphate transporter	HSISS4_00422	HSISS4_1179	+	28727	22871	21356	0.832938	0.607005	-0.0793872	-0.216808
	nagA	CP013216	473442	474590	N-acetylglucosamine-6-phosphate deacetylase	HSISS4_00423	HSISS4_1178	+	2390	2258	2810	0.988425	0.96	-0.00505608	-0.0177289
	HSISS4_00424	CP013216	474696	475940	hypothetical protein	HSISS4_00424	HSISS4_1177	+	1132	879	1265	0.812382	0.912445	-0.0902397	-0.0397932
	glyQ	CP013216	476395	477312	Glycyl-tRNA synthetase alpha chain	HSISS4_00425	HSISS4_1176	+	9596	8212	9836	0.895316	0.836934	-0.0480234	-0.077309
	glyS	CP013216	477595	479631	Glycyl-tRNA synthetase beta chain	HSISS4_00426	HSISS4_1175	+	35498	29926	36505	0.881988	0.839675	-0.0545373	-0.0758888
	HSISS4_00427	CP013216	479665	479922	hypothetical protein	HSISS4_00427	HSISS4_1174	+	6984	5982	7906	0.896107	0.924305	-0.0476399	-0.0341847
	cycA	CP013216	480091	481482	Amino acid permease	HSISS4_00428	HSISS4_1173	+	10728	9002	9982	0.877886	0.759734	-0.0565619	-0.119338
	HSISS4_00429	CP013216	481552	482187	hypothetical protein	HSISS4_00429	HSISS4_1172	-	15015	15628	26187	1.08892	1.42404	0.036996	0.153523
	HSISS4_00430	CP013216	482493	484394	PTS system, trehalose-specific IIBC component	HSISS4_00430	HSISS4_1171	+	1937	1686	1487	0.910638	0.626822	-0.0406542	-0.202856
	ppiA	CP013216	484431	485189	Peptidyl-prolyl cis-trans isomerase	HSISS4_00431	HSISS4_1170	-	6637	6515	6851	1.02698	0.842839	0.0115605	-0.0742551
	HSISS4_00432	CP013216	485477	486862	hypothetical protein	HSISS4_00432	HSISS4_1169	+	33273	30113	52775	0.946847	1.29509	-0.0237201	0.112299
	HSISS4_00433	CP013216	487254	487490	hypothetical protein	HSISS4_00433		+	607	607	1005	1.04621	1.35189	0.0196179	0.13094
	HSISS4_00434	CP013216	487512	487979	hypothetical protein	HSISS4_00434		+	722	760	1110	1.10127	1.2553	0.0418943	0.0987485
	HSISS4_00435	CP013216	488066	488395	hypothetical protein	HSISS4_00435		+	839	974	1218	1.21455	1.18535	0.0844149	0.073848
	HSISS4_00436	CP013216	488611	489849	hypothetical protein	HSISS4_00436	HSISS4_1167	+	16046	17946	25599	1.17009	1.30262	0.0682188	0.114819
	HSISS4_00437	CP013216	489965	490870	Cysteine and methionine metabolism regulator CmbR, LysR family	HSISS4_00437	HSISS4_1166	+	5739	5344	5103	0.9742	0.726026	-0.0113519	-0.139048
	lspA	CP013216	490879	491340	Lipoprotein signal peptidase	HSISS4_00438	HSISS4_1164	+	3287	3065	3193	0.975548	0.793162	-0.0107513	-0.100638
	rluD	CP013216	491324	492214	Ribosomal large subunit pseudouridine synthase D	HSISS4_00439	HSISS4_1163	+	7130	6680	8307	0.980178	0.9513	-0.00869518	-0.0216826
	pyrR	CP013216	492435	492956	Uracil phosphoribosyltransferase /Pyrimidine operon regulatory protein PyrR	HSISS4_00440	HSISS4_1162	+	7173	6571	7074	0.958404	0.805243	-0.0184515	-0.0940731
	pyrP	CP013216	493261	494538	Uracil permease	HSISS4_00441	HSISS4_1160	+	17223	15400	13564	0.93547	0.643045	-0.0289702	-0.191758
	pyrB	CP013216	494563	495489	Aspartate carbamoyltransferase	HSISS4_00442	HSISS4_1157	+	15094	13909	11468	0.964072	0.620363	-0.0158906	-0.207354
	carA	CP013216	495651	496739	Carbamoyl-phosphate synthase small chain	HSISS4_00443	HSISS4_1156	+	21498	20327	14616	0.989221	0.555128	-0.00470689	-0.255607
	carB	CP013216	496970	500149	Carbamoyl-phosphate synthase large chain	HSISS4_00444	HSISS4_1155	+	81652	80544	55793	1.03201	0.557925	0.0136843	-0.253424
	HSISS4_00445	CP013216	500515	501270	Protein-L-isoD(D-D) O-methyltransferase	HSISS4_00445	HSISS4_1154	+	610	588	785	1.00848	1.05076	0.00366538	0.0215025
	HSISS4_00446	CP013216	501333	502586	Periplasmic component of efflux system	HSISS4_00446	HSISS4_1153	+	6359	5697	7184	0.937293	0.922444	-0.0281247	-0.0350598
	HSISS4_00447	CP013216	502579	503283	ABC transporter ATP-binding protein	HSISS4_00447	HSISS4_1152	+	3742	3439	3642	0.961493	0.794692	-0.0170537	-0.0998011
	HSISS4_00448	CP013216	503293	504501	ABC transporter permease protein	HSISS4_00448	HSISS4_1151	+	6534	5816	6297	0.931243	0.786896	-0.0309368	-0.104083
	rplJ	CP013216	504792	505295	LSU ribosomal protein L10p (P0)	HSISS4_00449	HSISS4_1149	+	248742	210719	341252	0.886283	1.12018	-0.0524275	0.0492888
	rplL	CP013216	505371	505739	LSU ribosomal protein L7/L12 (P1/P2)	HSISS4_00450	HSISS4_1148	+	167158	146319	235995	0.915781	1.15276	-0.0382086	0.0617383
	HSISS4_00451	CP013216	505938	506060	hypothetical protein	HSISS4_00451	HSISS4_1147	+	2	5	3	2.61552	1.22477	0.417558	0.088054
	HSISS4_00452	CP013216	506108	506218	hypothetical protein	HSISS4_00452		+	1	2	2	2.09242	1.63302	0.320648	0.212993
	HSISS4_00453	CP013216	506215	507192	hypothetical protein	HSISS4_00453	HSISS4_1146	+	12	17	21	1.48213	1.4289	0.170886	0.155001
	HSISS4_00454	CP013216	507250	507843	hypothetical protein	HSISS4_00454	HSISS4_1145	+	96	104	79	1.13339	0.671922	0.05438	-0.172681
	HSISS4_00455	CP013216	508071	509624	Glycine betaine transporter OpuD	HSISS4_00455	HSISS4_1142	+	11120	12207	12490	1.14848	0.917108	0.060122	-0.0375796
	HSISS4_00456	CP013216	509987	511723	ABC transporter, ATP-binding/permease protein	HSISS4_00456	HSISS4_1140	+	4878	4157	5869	0.891571	0.982392	-0.0498439	-0.00771498
	HSISS4_00457	CP013216	511736	513523	ABC transporter, ATP-binding/permease protein	HSISS4_00457	HSISS4_1139	+	7032	5980	7936	0.889693	0.921479	-0.0507598	-0.0355145
	queA	CP013216	513621	514664	S-adenosylmethionine:tRNA ribosyltransferase-isomerase	HSISS4_00458	HSISS4_1138	-	6256	5703	4930	0.953728	0.643447	-0.0205755	-0.191487
	nagB	CP013216	514817	515518	Glucosamine-6-phosphate deaminase	HSISS4_00459	HSISS4_1137	+	4836	4743	7342	1.02609	1.23963	0.0111847	0.0932908
	HSISS4_00460	CP013216	515527	515874	hypothetical protein	HSISS4_00460	HSISS4_1136	+	2871	2862	3809	1.04293	1.08328	0.0182543	0.0347405
	HSISS4_00461	CP013216	516044	517027	Rhodanese domain protein UPF0176, Firmicutes subgroup	HSISS4_00461	HSISS4_1135	+	4916	4376	4236	0.931287	0.703569	-0.0309167	-0.152693
	HSISS4_00462	CP013216	517145	517828	hypothetical protein	HSISS4_00462	HSISS4_1134	+	5025	4494	8276	0.935653	1.34477	-0.0288851	0.128647
	rsuA1	CP013216	517904	518680	Ribosomal small subunit pseudouridine synthase A	HSISS4_00463	HSISS4_1133	+	2247	1998	2692	0.930273	0.978216	-0.0313897	-0.00956531
	hipO1	CP013216	518926	520071	N-acetyl-L,L-diaminopimelate deacetylase	HSISS4_00464	HSISS4_1132	+	4131	3667	4490	0.928696	0.88747	-0.0321264	-0.0518461
	HSISS4_00465	CP013216	520099	520224	hypothetical protein	HSISS4_00465	HSISS4_1131	+	833	758	990	0.952011	0.970405	-0.0213579	-0.0130471
	HSISS4_00466	CP013216	520520	521632	Alanine dehydrogenase	HSISS4_00466	HSISS4_1130	+	7487	7382	7735	1.03154	0.843558	0.0134841	-0.0738848
	HSISS4_00467	CP013216	521875	522237	hypothetical protein	HSISS4_00467	HSISS4_1129	+	1164	1016	2148	0.913185	1.50676	-0.0394414	0.178044
	HSISS4_00468	CP013216	522273	523073	hypothetical protein	HSISS4_00468	HSISS4_1128	+	2533	2164	4360	0.893799	1.40545	-0.04876	0.147814
	HSISS4_00469	CP013216	523215	524531	Putative Dihydrolipoamide dehydrogenase/Mercuric ion FAD-dependent NAD(P)-disulphide oxidoreductase	HSISS4_00469	HSISS4_1127	+	41650	54818	56101	1.37698	1.09981	0.138926	0.0413183
	mvaK1	CP013216	524774	525652	Mevalonate kinase	HSISS4_00470	HSISS4_1125	+	3738	3600	3538	1.00758	0.772825	0.00328109	-0.111919
	mvaD	CP013216	525634	526578	Diphosphomevalonate decarboxylase	HSISS4_00471	HSISS4_1117	+	6038	5811	5225	1.00688	0.706571	0.00297565	-0.150844
	mvaK2	CP013216	526571	527566	Phosphomevalonate kinase	HSISS4_00472	HSISS4_1116	+	6356	6238	6084	1.02678	0.78157	0.0114794	-0.107032
	idi	CP013216	527616	528620	Isopentenyl-diphosphate delta-isomerase, FMN-dependent	HSISS4_00473	HSISS4_1115	+	7140	7178	7901	1.05178	0.903538	0.0219231	-0.0440534
	tnp657A	CP013216	528780	529253	Mobile element protein	HSISS4_00474		+	78	81	135	1.08645	1.41319	0.0360083	0.150202
	tnpSth1C	CP013216	529469	530434	Mobile element protein	HSISS4_00475	HSISS4_2012	-	483	476	653	1.03105	1.1039	0.0132777	0.0429288
	tnpSth1D	CP013216	530431	531108	ISSth1, transposase (orf1), IS3 family	HSISS4_00476		-	144	128	182	0.929962	1.03198	-0.0315346	0.0136716
	livG2	CP013216	531313	531810	ABC-type multidrug transport system, ATPase component	HSISS4_00477	HSISS4_1114	+	206	153	373	0.777038	1.47844	-0.109558	0.169804
	HSISS4_00478	CP013216	531844	532152	hypothetical protein	HSISS4_00478	HSISS4_1113	+	141	121	287	0.897809	1.66198	-0.0468159	0.220625
	HSISS4_00479	CP013216	532145	532864	hypothetical protein	HSISS4_00479	HSISS4_1112	+	315	231	541	0.767219	1.40233	-0.115081	0.146849
	pacL2B	CP013216	533417	536077	Mg(2+) transport ATPase, P-type	HSISS4_00480	HSISS4_1111	+	15585	18299	21065	1.2284	1.10361	0.0893384	0.0428174
	gcaD	CP013216	536363	537745	N-acetylglucosamine-1-phosphate uridyltransferase/Glucosamine-1-phosphate N-acetyltransferase	HSISS4_00481	HSISS4_1110	+	21660	20726	22931	1.00109	0.864425	0.000474927	-0.0632727
	HSISS4_00482	CP013216	537825	538373	ADP-ribose pyrophosphatase	HSISS4_00482	HSISS4_1109	+	9448	8763	9298	0.970355	0.803549	-0.0130692	-0.0949876
	HSISS4_00483	CP013216	538377	538637	hypothetical protein	HSISS4_00483	HSISS4_1108	+	4556	4372	4730	1.00396	0.847696	0.00171432	-0.0717599
	pfs	CP013216	538704	539396	5'-methylthioadenosine nucleosidase/S-adenosylhomocysteine nucleosidase	HSISS4_00484	HSISS4_1107	+	10151	9794	11421	1.00941	0.918667	0.00406916	-0.036842
	HSISS4_00485	CP013216	539789	542815	hypothetical protein	HSISS4_00485	HSISS4_1106	+	67459	61488	55839	0.953605	0.675866	-0.0206316	-0.17014
	HSISS4_00486	CP013216	542946	543944	Glycosyltransferase LafB, responsible for the formation of Gal-Glc-DAG	HSISS4_00486	HSISS4_1104	+	10408	9920	10686	0.997154	0.838321	-0.00123773	-0.0765894
	HSISS4_00487	CP013216	543945	545267	Glycosyltransferase LafA, responsible for the formation of Glc-DAG	HSISS4_00487	HSISS4_1103	+	15204	15017	14263	1.03334	0.765977	0.0142432	-0.115784
	HSISS4_00488	CP013216	545726	546118	hypothetical protein	HSISS4_00488	HSISS4_1102	+	6644	5988	5452	0.94291	0.670022	-0.0255299	-0.173911
	thrS	CP013216	546167	548113	Threonyl-tRNA synthetase	HSISS4_00489	HSISS4_1101	+	36365	32574	31140	0.937142	0.699194	-0.0281946	-0.155402
	HSISS4_00490	CP013216	548163	549101	unknown	HSISS4_00490	HSISS4_1100	+	7070	6094	7425	0.901781	0.857511	-0.0448991	-0.0667602
	HSISS4_00491	CP013216	549131	550189	hypothetical protein	HSISS4_00491	HSISS4_1099	+	7528	6519	8870	0.905981	0.96207	-0.0428807	-0.0167933
	HSISS4_00492	CP013216	550263	550454	phage shock protein C, PspC	HSISS4_00492	HSISS4_1098	-	6116	7011	5311	1.19931	0.709041	0.0789304	-0.149328
	hlyIII	CP013216	550511	551188	Hemolysin III	HSISS4_00493	HSISS4_1097	-	12385	14840	8442	1.25359	0.55656	0.0981558	-0.254488
	HSISS4_00494	CP013216	551181	551630	hypothetical protein	HSISS4_00494	HSISS4_1096	-	8319	10160	7481	1.27773	0.734262	0.10644	-0.134149
	mvaA	CP013216	551799	553070	Hydroxymethylglutaryl-CoA reductase	HSISS4_00495	HSISS4_1095	-	4877	5407	4908	1.1599	0.821702	0.0644215	-0.0852855
	mvaS	CP013216	553072	554238	Hydroxymethylglutaryl-CoA synthase	HSISS4_00496	HSISS4_1094	-	7025	7963	9033	1.1859	1.0499	0.0740483	0.0211484
	thyA	CP013216	554710	555570	Thymidylate synthase	HSISS4_00497	HSISS4_1093	+	3948	4683	6734	1.24098	1.3927	0.0937649	0.143859
	folA	CP013216	555678	556181	Dihydrofolate reductase	HSISS4_00498	HSISS4_1092	+	10693	12212	11160	1.19483	0.852172	0.0773051	-0.0694727
	HSISS4_00499	CP013216	556186	556356	hypothetical protein	HSISS4_00499	HSISS4_1091	+	3341	3917	3378	1.22658	0.825555	0.088695	-0.0832541
	clpX	CP013216	556374	557600	ATP-dependent Clp protease ATP-binding subunit ClpX	HSISS4_00500	HSISS4_1090	+	24778	27786	21743	1.17322	0.7165	0.0693777	-0.144784
	engB	CP013216	557610	558209	GTP-binding protein EngB	HSISS4_00501	HSISS4_1089	+	15783	19242	16854	1.27549	0.871919	0.105679	-0.0595239
	rocE1	CP013216	558339	558548	S-methylmethionine permease	HSISS4_00502	HSISS4_1088	+	173	201	163	1.21554	0.769315	0.0847678	-0.113896
	rocE2	CP013216	558532	559716	S-methylmethionine permease	HSISS4_00503	HSISS4_1088	+	1097	1333	862	1.27128	0.641599	0.104241	-0.192737
	mmuM	CP013216	559728	560678	Homocysteine S-methyltransferase	HSISS4_00504	HSISS4_1087	+	1049	1160	980	1.15691	0.762805	0.0633004	-0.117587
	HSISS4_00505	CP013216	560791	561045	hypothetical protein	HSISS4_00505	HSISS4_1086	+	3996	3564	6544	0.933104	1.33715	-0.0300699	0.126181
	HSISS4_00506	CP013216	561120	561497	hypothetical protein	HSISS4_00506	HSISS4_1085	+	7095	6002	10473	0.885037	1.20526	-0.0530385	0.0810814
	HSISS4_00507	CP013216	561615	562256	Acyl-phosphate:glycerol-3-phosphate O-acyltransferase PlsY	HSISS4_00507	HSISS4_1084	-	7869	6515	9577	0.866189	0.99374	-0.0623872	-0.00272735
	parE	CP013216	562394	564343	Topoisomerase IV subunit B	HSISS4_00508	HSISS4_1083	+	7039	6349	7721	0.943653	0.895623	-0.0251878	-0.0478747
	HSISS4_00509	CP013216	564499	565047	hypothetical protein	HSISS4_00509	HSISS4_1081	+	3144	2987	3993	0.993964	1.037	-0.00262943	0.0157795
	HSISS4_00510	CP013216	565052	565579	hypothetical protein	HSISS4_00510	HSISS4_1081	+	3538	3384	4063	1.00067	0.937674	0.000290411	-0.0279483
	parC	CP013216	565666	568122	Topoisomerase IV subunit A	HSISS4_00511	HSISS4_1078	+	26852	25051	24412	0.976037	0.742317	-0.0105337	-0.129411
	bcaT	CP013216	568288	569310	Branched-chain amino acid aminotransferase	HSISS4_00512	HSISS4_1077	+	20096	17898	26518	0.931779	1.07744	-0.0306872	0.0323939
	HSISS4_00513	CP013216	569429	569659	hypothetical protein	HSISS4_00513	HSISS4_1076	+	3672	3338	4904	0.951046	1.09046	-0.0217985	0.0376105
	rpsA	CP013216	570061	571263	SSU ribosomal protein S1p	HSISS4_00514	HSISS4_1075	+	327990	288165	419552	0.919176	1.04445	-0.0366015	0.0188879
	HSISS4_00515	CP013216	572051	572671	hypothetical protein	HSISS4_00515	HSISS4_1074	+	9697	8359	15689	0.901851	1.32105	-0.0448652	0.120921
	HSISS4_00516	CP013216	572754	573437	hypothetical protein	HSISS4_00516	HSISS4_1073	+	5987	5915	7330	1.03363	0.999672	0.0143634	-0.000142574
	murN	CP013216	573415	574650	tRNA-dependent lipid II-Ala--L-alanine ligase	HSISS4_00517	HSISS4_1073	+	12511	11895	12141	0.994696	0.792365	-0.00230969	-0.101075
	HSISS4_00518	CP013216	574748	575710	NAD-dependent oxidoreductase	HSISS4_00518	HSISS4_1072	+	7631	7186	7327	0.985198	0.783984	-0.00647636	-0.105693
	HSISS4_00519	CP013216	575756	576058	hypothetical protein	HSISS4_00519	HSISS4_1071	-	11941	12876	18251	1.12813	1.24798	0.0523582	0.0962087
	HSISS4_00520	CP013216	576068	576526	Mutator mutT protein (7,8-dihydro-8-oxoguanine-triphosphatase)	HSISS4_00520	HSISS4_1070	-	9157	9848	14617	1.12516	1.30337	0.0512127	0.115068
	clpE	CP013216	576669	578939	ATP-dependent Clp protease, ATP-binding subunit ClpE	HSISS4_00521	HSISS4_1069	-	24958	31892	23110	1.33687	0.756054	0.12609	-0.121447
	argF	CP013216	579182	580162	Ornithine carbamoyltransferase	HSISS4_00522	HSISS4_1068	+	2975	3343	4965	1.17562	1.36268	0.0702673	0.134395
	HSISS4_00523	CP013216	580231	580461	hypothetical protein	HSISS4_00523	HSISS4_1067	+	5188	4712	6701	0.950218	1.05464	-0.0221768	0.0231024
	HSISS4_00524	CP013216	580775	581455	ABC transporter membrane-spanning permease - glutamine transport	HSISS4_00524	HSISS4_1066	+	12130	11769	20456	1.01507	1.37696	0.00649665	0.138923
	HSISS4_00525	CP013216	581455	582189	Glutamine transport ATP-binding protein GlnQ (TC 3.A.1.3.2)	HSISS4_00525	HSISS4_1065	+	16323	15914	26345	1.01999	1.31783	0.00859726	0.119861
	feoA	CP013216	582361	582837	Ferrous iron transport protein A	HSISS4_00526	HSISS4_1064	+	1186	943	1420	0.83185	0.977612	-0.0799551	-0.00983363
	feoB	CP013216	582834	584972	Ferrous iron transport protein B	HSISS4_00527	HSISS4_1063	+	7097	5780	8983	0.852061	1.0335	-0.0695291	0.0143093
	HSISS4_00528	CP013216	584990	585130	hypothetical protein	HSISS4_00528	HSISS4_1062	+	651	474	737	0.761755	0.924377	-0.118185	-0.0341508
	HSISS4_00529	CP013216	585285	586061	hypothetical protein	HSISS4_00529	HSISS4_1061	+	795	310	481	0.407955	0.494016	-0.389388	-0.306259
	folD	CP013216	586211	587065	Methylenetetrahydrofolate dehydrogenase (NADP+)/Methenyltetrahydrofolate cyclohydrolase	HSISS4_00530	HSISS4_1060	+	2477	1909	2337	0.806302	0.770363	-0.0935022	-0.113305
	HSISS4_00531	CP013216	587069	587905	NAD(P)HX dehydratase	HSISS4_00531	HSISS4_1059	+	3454	2797	2944	0.847204	0.69595	-0.072012	-0.157422
	pbp2B	CP013216	588027	590141	Uncharacterized protein YqgF	HSISS4_00532	HSISS4_1058	+	11279	11014	16523	1.02163	1.19614	0.00929236	0.077781
	recR	CP013216	590282	590878	Recombination protein RecR	HSISS4_00533	HSISS4_1057	+	4419	3904	7663	0.92428	1.41592	-0.0341963	0.151038
	HSISS4_00534	CP013216	590979	591821	Transcription antiterminator	HSISS4_00534	HSISS4_1055	+	2294	2021	3164	0.921703	1.12617	-0.0354092	0.0516058
	HSISS4_00535	CP013216	592031	592528	Metal-dependent hydrolase YbeY, involved in rRNA and/or ribosome maturation and assembly	HSISS4_00535	HSISS4_1054	+	5913	6463	8511	1.14352	1.17526	0.0582442	0.0701354
	dgk	CP013216	592509	592913	Diacylglycerol kinase	HSISS4_00536	HSISS4_1053	+	5300	5947	7315	1.17392	1.12694	0.06964	0.0519012
	era	CP013216	592936	593835	GTP-binding protein Era	HSISS4_00537	HSISS4_1052	+	9717	10289	11758	1.10779	0.988016	0.0444588	-0.00523604
	mutM	CP013216	593880	594701	Formamidopyrimidine-DNA glycosylase	HSISS4_00538	HSISS4_1051	+	2069	2219	2167	1.12206	0.855187	0.0500147	-0.0679389
	coaE	CP013216	594698	595291	Dephospho-CoA kinase	HSISS4_00539	HSISS4_1050	+	1636	1668	1586	1.06667	0.791558	0.0280306	-0.101517
	pmrA	CP013216	595342	596565	Multidrug resistance efflux pump PmrA	HSISS4_00540	HSISS4_1048	+	8894	8828	11881	1.03844	1.09073	0.0163831	0.0377186
	secG	CP013216	596747	596983	Preprotein translocase subunit SecG (TC 3.A.5.1.1)	HSISS4_00541	HSISS4_1047	+	9034	7371	11422	0.853619	1.03234	-0.0687358	0.0138248
	rnr	CP013216	597046	599499	3'-to-5' exoribonuclease RNase R	HSISS4_00542	HSISS4_1046	+	36798	33041	59161	0.939392	1.31273	-0.0271531	0.118174
	smpB	CP013216	599521	599985	tmRNA-binding protein SmpB	HSISS4_00543	HSISS4_1045	+	8375	7692	13471	0.960887	1.31334	-0.0173277	0.118378
	pplB	CP013216	600132	601538	lipoprotein rotamase A; Peptidyl-prolyl cis-trans isomerase	HSISS4_00544	HSISS4_1044	+	15927	14641	17947	0.961733	0.920069	-0.0169454	-0.0361794
	HSISS4_00545	CP013216	601540	601908	General stress protein 13	HSISS4_00545	HSISS4_1042	+	5344	4780	6188	0.935792	0.945467	-0.0288207	-0.0243534
	pepQ	CP013216	602005	603087	Xaa-Pro dipeptidase	HSISS4_00546	HSISS4_1040	-	18097	17541	19340	1.01406	0.872595	0.00606565	-0.0591874
	ccpA	CP013216	603400	604401	Catabolite control protein A	HSISS4_00547	HSISS4_1038	+	40020	39021	64503	1.02009	1.31603	0.0086392	0.119266
	HSISS4_00548	CP013216	604461	605528	Protein of unknown function DUF419	HSISS4_00548	HSISS4_1036	+	9937	9473	14182	0.997356	1.16532	-0.00114987	0.0664449
	grk	CP013216	605541	606656	Glycerate kinase	HSISS4_00549	HSISS4_1035	+	8657	8149	10957	0.984815	1.03344	-0.00664521	0.014287
	HSISS4_00550	CP013216	606687	607142	hypothetical protein	HSISS4_00550	HSISS4_1034	-	2591	3552	3470	1.43425	1.09352	0.156623	0.0388248
	eno	CP013216	607348	608652	Enolase	HSISS4_00551	HSISS4_1033	+	579434	556841	462246	1.00541	0.651376	0.00234512	-0.186168
	HSISS4_00552	CP013216	608802	608987	hypothetical protein	HSISS4_00552	HSISS4_1032	-	2458	2808	2549	1.19518	0.846741	0.0774331	-0.0722493
	HSISS4_00553	CP013216	609162	611348	Lipoteichoic acid synthase LtaS Type IIc	HSISS4_00553	HSISS4_1031	-	26441	31183	25712	1.23384	0.794	0.0912579	-0.100179
	HSISS4_00554	CP013216	611510	612673	LSU m5C1962 methyltransferase RlmI	HSISS4_00554	HSISS4_1029	+	10394	10014	10196	1.00796	0.800958	0.00344276	-0.0963902
	aroD	CP013216	612670	613347	3-dehydroquinate dehydratase I	HSISS4_00555	HSISS4_1028	+	8269	7496	7991	0.948406	0.789061	-0.0230055	-0.102889
	aroE	CP013216	613337	614194	Shikimate/quinate 5-dehydrogenase I beta	HSISS4_00556	HSISS4_1025	+	10957	10384	11467	0.991496	0.854517	-0.0037091	-0.0682791
	aroB	CP013216	614207	615274	3-dehydroquinate synthase	HSISS4_00557	HSISS4_1024	+	15844	14694	16019	0.970271	0.825531	-0.0131069	-0.0832667
	aroF	CP013216	615275	616441	Chorismate synthase	HSISS4_00558	HSISS4_1023	+	20443	18825	17834	0.963404	0.712306	-0.0161918	-0.147333
	tyrA	CP013216	616471	617577	Prephenate dehydrogenase	HSISS4_00559	HSISS4_1022	+	18428	17251	14586	0.979386	0.64628	-0.00904604	-0.189579
	HSISS4_00560	CP013216	617587	617925	Putative transcriptional regulator	HSISS4_00560	HSISS4_1021	+	7338	6959	6992	0.992172	0.778012	-0.00341299	-0.109014
	hdhL	CP013216	618014	618964	L-lactate dehydrogenase	HSISS4_00561	HSISS4_1020	+	1865	2078	2020	1.16569	0.884373	0.0665846	-0.0533648
	aroA	CP013216	619045	620328	5-Enolpyruvylshikimate-3-phosphate synthase	HSISS4_00562	HSISS4_1019	+	9607	8238	9046	0.897123	0.768832	-0.0471481	-0.114168
	aroK	CP013216	620321	620812	Shikimate kinase I	HSISS4_00563	HSISS4_1018	+	4289	3731	3810	0.910096	0.725323	-0.0409129	-0.139468
	pheA	CP013216	620803	621627	Prephenate dehydratase	HSISS4_00564	HSISS4_1017	+	7626	6827	7468	0.936593	0.799595	-0.028449	-0.0971298
	HSISS4_00565	CP013216	621639	623060	Cell envelope-associated transcriptional attenuator LytR-CpsA-Psr, subfamily F1	HSISS4_00565	HSISS4_1016	+	14772	13234	15536	0.937281	0.858742	-0.0281303	-0.0661374
	eetB	CP013216	623075	624013	Exfoliative toxin A	HSISS4_00566	HSISS4_1015	-	245	186	245	0.794264	0.816512	-0.100035	-0.0880373
	HSISS4_00567	CP013216	624030	625094	Butyryl-CoA dehydrogenase	HSISS4_00567	HSISS4_1014	-	604	502	554	0.86953	0.74892	-0.0607153	-0.125564
	mip	CP013216	625134	625682	Macrophage infectivity potentiator-related protein	HSISS4_00568	HSISS4_1013	-	219	218	262	1.04143	0.976832	0.0176303	-0.0101801
	HSISS4_00569	CP013216	625897	627252	23S rRNA (Uracil-5-) -methyltransferase RumA	HSISS4_00569	HSISS4_1012	+	7800	7885	11276	1.05761	1.18038	0.024325	0.0720232
	HSISS4_00570	CP013216	627642	627812	unknown	HSISS4_00570	HSISS4_1011	+	22	12	31	0.570659	1.15054	-0.243624	0.0609017
	HSISS4_00571	CP013216	628198	629415	Macrolide-efflux protein	HSISS4_00571	HSISS4_1010	+	3225	2946	3342	0.955699	0.846135	-0.0196791	-0.0725606
	HSISS4_00572	CP013216	629535	630998	ATPase components of ABC transporters with duplicated ATPase domains	HSISS4_00572	HSISS4_1008	+	5262	4860	6249	0.966281	0.969666	-0.0148967	-0.0133776
	HSISS4_00573	CP013216	631116	631415	hypothetical protein	HSISS4_00573	HSISS4_1007	-	30	27	46	0.941587	1.25199	-0.0261396	0.0975993
	HSISS4_00574	CP013216	631402	631713	hypothetical protein	HSISS4_00574	HSISS4_1006	-	37	20	22	0.565518	0.485494	-0.247554	-0.313816
	HSISS4_00575	CP013216	631783	632118	hypothetical protein	HSISS4_00575	HSISS4_1005	-	29	33	23	1.19051	0.647579	0.0757338	-0.188707
	umuC1A	CP013216	632115	632360	Putative UV-damage repair protein UvrX	HSISS4_00576	HSISS4_1004	-	17	8	13	0.492333	0.624392	-0.307741	-0.204543
	HSISS4_00577	CP013216	633271	633723	hypothetical protein	HSISS4_00577		+	586	507	894	0.905166	1.24567	-0.0432718	0.0954026
	HSISS4_00578	CP013216	633724	634071	Metal transporter, ZIP family	HSISS4_00578	HSISS4_1003	+	649	495	942	0.797955	1.18514	-0.0980216	0.0737689
	HSISS4_00579	CP013216	634086	634448	Cadmium efflux system accessory protein	HSISS4_00579	HSISS4_1441	+	848	620	1124	0.764916	1.08226	-0.116386	0.0343332
	copA1	CP013216	634432	636519	Lead, cadmium, zinc and mercury transporting ATPase/Copper-translocating P-type ATPase	HSISS4_00580	HSISS4_1001	+	3690	2971	5027	0.842353	1.11236	-0.0745058	0.0462452
	HSISS4_00581	CP013216	636591	636689	hypothetical protein	HSISS4_00581		+	563	452	800	0.839939	1.16023	-0.0757521	0.0645443
	HSISS4_00582	CP013216	636734	637510	Alpha/beta superfamily hydrolase	HSISS4_00582	HSISS4_999	+	2859	2458	3893	0.899468	1.11182	-0.0460144	0.046033
	HSISS4_00583	CP013216	637543	638280	hypothetical protein	HSISS4_00583	HSISS4_998	+	2982	2746	4538	0.963409	1.24257	-0.0161892	0.0943196
	HSISS4_00584	CP013216	638422	639594	Cyanate permease	HSISS4_00584	HSISS4_997	-	3063	2834	2530	0.96799	0.674429	-0.0141293	-0.171064
	HSISS4_00585	CP013216	639815	640657	DegV family protein	HSISS4_00585	HSISS4_996	-	12405	12478	11234	1.05236	0.739436	0.0221661	-0.1311
	HSISS4_00586	CP013216	640783	641352	TetR family transcriptional regulator	HSISS4_00586	HSISS4_995	+	988	739	713	0.782538	0.589244	-0.106495	-0.229705
	HSISS4_00587	CP013216	641390	642025	Cytoplasmic copper homeostasis protein CutC	HSISS4_00587	HSISS4_994	+	1190	995	981	0.87477	0.673108	-0.058106	-0.171915
	HSISS4_00588	CP013216	642148	642420	hypothetical protein	HSISS4_00588		+	1627	1376	2292	0.884807	1.15024	-0.0531512	0.0607898
	HSISS4_00589	CP013216	642539	643786	hypothetical protein	HSISS4_00589	HSISS4_993	+	3893	3239	3673	0.870451	0.77037	-0.0602556	-0.113301
	HSISS4_00590	CP013216	643919	644758	Membrane associated protein	HSISS4_00590	HSISS4_991	+	3232	3355	3789	1.08602	0.957229	0.0358391	-0.018984
	HSISS4_00591	CP013216	644807	645553	hypothetical protein	HSISS4_00591	HSISS4_990	+	3048	3054	3592	1.04827	0.962241	0.020472	-0.0167159
	fatD	CP013216	645728	646771	Vitamin B12 ABC transporter, permease component BtuC	HSISS4_00592	HSISS4_989	+	2171	2023	1701	0.974886	0.639745	-0.0110461	-0.193993
	HSISS4_00593	CP013216	646776	647531	Vitamin B12 ABC transporter, ATPase component BtuD	HSISS4_00593	HSISS4_988	+	2147	2041	1541	0.994555	0.586048	-0.00237115	-0.232067
	fatB	CP013216	647552	648568	Vitamin B12 ABC transporter, B12-binding component BtuF	HSISS4_00594	HSISS4_987	+	4238	4262	3902	1.05213	0.751777	0.0220704	-0.123911
	HSISS4_00595	CP013216	648549	649238	probable esterase of alpha/beta hydrolase superfamily, YBBA-like protein	HSISS4_00595	HSISS4_986	+	2854	2949	2941	1.08103	0.841402	0.0338387	-0.0749962
	HSISS4_00596	CP013216	649532	650413	Transcription regulator contains diacylglycerol kinase catalytic domain	HSISS4_00596	HSISS4_985	-	1960	2057	2679	1.09798	1.11604	0.0405961	0.0476794
	HSISS4_00597	CP013216	650517	651542	hypothetical protein	HSISS4_00597	HSISS4_983	-	1557	1538	2022	1.03344	1.06036	0.0142856	0.0254552
	HSISS4_00598	CP013216	652242	652481	hypothetical protein	HSISS4_00598	HSISS4_982	+	14568	14523	21869	1.04298	1.22572	0.0182743	0.0883917
	HSISS4_00599	CP013216	652738	652941	hypothetical protein	HSISS4_00599	HSISS4_981	+	12990	13821	20040	1.11314	1.25965	0.0465482	0.100251
	acoL1	CP013216	653509	654849	Dihydrolipoamide dehydrogenase of pyruvate dehydrogenase complex	HSISS4_00600	HSISS4_980	+	1705	1699	2005	1.04253	0.96018	0.0180869	-0.0176473
	acoA1	CP013216	654954	656027	Acetoin dehydrogenase E1 component alpha-subunit	HSISS4_00601	HSISS4_979	+	1230	1259	1430	1.07087	0.949278	0.0297385	-0.0226064
	acoB1	CP013216	656044	657075	Pyruvate dehydrogenase E1 component beta subunit	HSISS4_00602	HSISS4_977	+	1236	1188	1132	1.00558	0.747809	0.00241586	-0.126209
	acoC1	CP013216	657086	658315	Dihydrolipoamide acetyltransferase component of pyruvate dehydrogenase complex	HSISS4_00603	HSISS4_976	+	2045	2094	2304	1.07128	0.919924	0.0299013	-0.0362481
	HSISS4_00604	CP013216	658587	658898	hypothetical protein	HSISS4_00604	HSISS4_975	+	1621	1736	2157	1.12043	1.0865	0.0493846	0.0360298
	HSISS4_00605	CP013216	658989	659738	CAAX amino terminal protease family family	HSISS4_00605	HSISS4_974	+	4190	4924	5239	1.22948	1.02093	0.0897219	0.00899709
	HSISS4_00606	CP013216	659985	660182	hypothetical protein	HSISS4_00606	HSISS4_973	-	260	272	347	1.09449	1.08973	0.0392134	0.0373188
	HSISS4_00607	CP013216	660282	660701	Conserved uncharacterized protein	HSISS4_00607	HSISS4_972	-	930	989	1142	1.11258	1.00264	0.0463312	0.00114587
	HSISS4_00608	CP013216	660876	661268	Probable type II DNA modification enzyme	HSISS4_00608	HSISS4_971	+	419	423	440	1.0562	0.857435	0.0237442	-0.0667986
	HSISS4_00609	CP013216	661265	661627	hypothetical protein	HSISS4_00609	HSISS4_970	+	545	527	516	1.01165	0.773065	0.005032	-0.111784
	HSISS4_00610	CP013216	661640	662017	hypothetical protein	HSISS4_00610	HSISS4_969	+	609	617	589	1.05995	0.789697	0.0252858	-0.102539
	HSISS4_00611	CP013216	662022	662384	hypothetical protein	HSISS4_00611	HSISS4_968	+	638	628	563	1.02981	0.720527	0.0127569	-0.14235
	HSISS4_00612	CP013216	662488	663099	hypothetical protein	HSISS4_00612	HSISS4_967	+	1586	1703	1377	1.12339	0.708914	0.0505294	-0.149407
	HSISS4_00613	CP013216	663126	663767	platelet activating factor, putative	HSISS4_00613	HSISS4_966	+	1916	2133	1569	1.1647	0.668637	0.0662132	-0.17481
	HSISS4_00614	CP013216	663863	664477	hypothetical protein	HSISS4_00614	HSISS4_965	+	7785	8236	7943	1.10682	0.833084	0.0440756	-0.0793113
	HSISS4_00615	CP013216	664727	666238	Sulfate permease	HSISS4_00615	HSISS4_964	+	148	172	157	1.21586	0.866165	0.0848846	-0.0623994
	HSISS4_00616	CP013216	666291	667106	ABC transporter, substrate-binding protein	HSISS4_00616	HSISS4_963	-	4934	5380	3512	1.14078	0.58119	0.057201	-0.235682
	HSISS4_00617	CP013216	667106	668008	possible permease	HSISS4_00617	HSISS4_961	-	5417	6335	4194	1.2235	0.632168	0.0876057	-0.199168
	HSISS4_00618	CP013216	668014	668145	hypothetical protein	HSISS4_00618		-	1136	1341	1240	1.235	0.891263	0.0916683	-0.0499939
	tex	CP013216	668424	670556	Transcription accessory protein (S1 RNA-binding domain)	HSISS4_00619	HSISS4_959	+	15666	17880	13158	1.19406	0.685795	0.0770273	-0.163806
	HSISS4_00620	CP013216	670543	670983	Putative metallopeptidase (Zinc) SprT family	HSISS4_00620	HSISS4_958	+	4344	4775	4375	1.15001	0.822339	0.0607014	-0.084949
	HSISS4_00621	CP013216	671049	671312	Phage shock protein C, putative; stress-responsive transcriptional regulator	HSISS4_00621	HSISS4_957	+	5851	9349	7004	1.67168	0.977414	0.223153	-0.00992125
	ptsK	CP013216	671439	672368	HPr kinase/phosphorylase	HSISS4_00622	HSISS4_956	+	6083	6042	4958	1.03916	0.665505	0.0166808	-0.176849
	lgt	CP013216	672368	673159	Prolipoprotein diacylglyceryl transferase	HSISS4_00623	HSISS4_955	+	6800	6610	5142	1.01698	0.617427	0.00731043	-0.209414
	HSISS4_00624	CP013216	673284	673682	General stress protein	HSISS4_00624	HSISS4_954	+	8111	8144	9919	1.05046	0.998519	0.0213812	-0.000643801
	HSISS4_00625	CP013216	673695	674135	general stress protein, putative	HSISS4_00625	HSISS4_953	+	12407	12693	14297	1.07032	0.940894	0.0295154	-0.0264592
	HSISS4_00626	CP013216	674189	674485	hypothetical protein	HSISS4_00626	HSISS4_952	-	12521	11181	20434	0.934242	1.33253	-0.0295405	0.124677
	HSISS4_00627	CP013216	674724	675653	peptidase, U32 family small subunit C1	HSISS4_00627	HSISS4_951	+	13661	12369	14870	0.947262	0.888774	-0.02353	-0.0512088
	HSISS4_00628	CP013216	675749	677035	peptidase, U32 family large subunit C1	HSISS4_00628	HSISS4_950	+	22716	20997	25473	0.967037	0.915611	-0.0145567	-0.0382891
	HSISS4_00629	CP013216	677206	677352	hypothetical protein	HSISS4_00629	HSISS4_949	+	2789	2417	2475	0.906663	0.724585	-0.042554	-0.139911
	tnp1193B	CP013216	677525	678781	Mobile element protein	HSISS4_00630	HSISS4_668	+	155	115	137	0.776219	0.721691	-0.110016	-0.141648
	bioY1	CP013216	678818	679357	Substrate-specific component BioY of biotin ECF transporter	HSISS4_00631	HSISS4_947	-	738	650	709	0.921457	0.784427	-0.0355251	-0.105447
	HSISS4_00632	CP013216	679498	679743	hypothetical protein	HSISS4_00632	HSISS4_946	-	1794	2066	2677	1.20483	1.2184	0.0809258	0.0857886
	HSISS4_00633	CP013216	679862	680074	bacterial seryl-tRNA synthetase related	HSISS4_00633	HSISS4_945	+	1509	1695	2539	1.17516	1.37384	0.0700983	0.137936
	mntH	CP013216	680108	681442	Manganese transport protein MntH	HSISS4_00634	HSISS4_944	-	16373	18125	14081	1.15816	0.702212	0.0637676	-0.153532
	HSISS4_00635	CP013216	681640	681948	hypothetical protein	HSISS4_00635	HSISS4_942	+	796	884	1210	1.16187	1.24118	0.0651571	0.093835
	HSISS4_00636	CP013216	682050	682439	Mutator mutT protein (7,8-dihydro-8-oxoguanine-triphosphatase)	HSISS4_00636	HSISS4_941	+	1539	1392	2571	0.946277	1.36404	-0.0239815	0.134826
	HSISS4_00637	CP013216	682462	685347	DNA/RNA helicase of DEAD/DEAH box family	HSISS4_00637	HSISS4_937	-	7209	6812	10941	0.988593	1.23921	-0.0049825	0.0931447
	HSISS4_00638	CP013216	685625	686170	hypothetical protein	HSISS4_00638	HSISS4_936	-	1909	1758	1801	0.963454	0.770319	-0.0161692	-0.11333
	lysS	CP013216	686224	687714	Lysyl-tRNA synthetase (class II)	HSISS4_00639	HSISS4_935	-	59495	57332	58485	1.00817	0.802651	0.00353451	-0.0954733
	HSISS4_00640	CP013216	687942	689264	hypothetical protein	HSISS4_00640	HSISS4_934	+	54708	54632	65748	1.04475	0.981283	0.0190141	-0.00820558
	HSISS4_00641	CP013216	689278	689757	hypothetical protein	HSISS4_00641	HSISS4_933	+	22833	22906	23257	1.04955	0.831675	0.0210042	-0.0800466
	HSISS4_00642	CP013216	690078	690980	2-haloalkanoic acid dehalogenase	HSISS4_00642	HSISS4_932	+	12642	12456	20121	1.03081	1.29956	0.0131807	0.113796
	HSISS4_00643	CP013216	691039	691458	hypothetical protein	HSISS4_00643	HSISS4_931	+	3122	3008	4674	1.00801	1.22241	0.00346282	0.0872185
	gpmC	CP013216	691558	692196	Phosphoglycerate mutase family 5	HSISS4_00644	HSISS4_930	-	7041	8221	10137	1.22154	1.17554	0.0869082	0.0702378
	HSISS4_00645	CP013216	692199	692672	Transcriptional regulator	HSISS4_00645	HSISS4_929	-	3179	3539	4685	1.16468	1.20332	0.0662079	0.0803818
	HSISS4_00646	CP013216	692785	693687	Lyzozyme M1 (1,4-beta-N-acetylmuramidase)	HSISS4_00646	HSISS4_928	-	26175	28347	42237	1.13302	1.31756	0.0542383	0.119769
	HSISS4_00647	CP013216	693878	694267	Na+ driven multidrug efflux pump	HSISS4_00647	HSISS4_926	-	749	828	849	1.15656	0.925526	0.0631664	-0.0336114
	HSISS4_00648	CP013216	694419	695261	Cof-like hydrolase	HSISS4_00648	HSISS4_925	+	611	474	790	0.811624	1.05572	-0.090645	0.0235486
	HSISS4_00649	CP013216	695298	695924	hypothetical protein	HSISS4_00649	HSISS4_924	-	1438	1265	1438	0.920343	0.816512	-0.0360505	-0.0880373
	HSISS4_00650	CP013216	696034	697191	hypothetical protein	HSISS4_00650	HSISS4_923	+	2694	2878	3837	1.11766	1.16294	0.0483111	0.0655569
	HSISS4_00651	CP013216	697223	697990	Oxidoreductase, short-chain dehydrogenase/reductase family	HSISS4_00651	HSISS4_922	+	1896	2105	3012	1.16153	1.29712	0.0650317	0.112979
	HSISS4_00652	CP013216	698000	698131	hypothetical protein	HSISS4_00652		+	541	566	769	1.09455	1.16062	0.0392371	0.0646918
	hsdR1	CP013216	698249	701239	Type I restriction-modification system, restriction subunit R	HSISS4_00653	HSISS4_921	+	11603	11322	9739	1.02087	0.685341	0.00897074	-0.164093
	HSISS4_00654	CP013216	701261	702403	hypothetical protein	HSISS4_00654		+	4284	4111	4658	1.00396	0.887795	0.0017159	-0.0516873
	HSISS4_00655	CP013216	702570	703277	hypothetical protein	HSISS4_00655		+	2899	2976	3365	1.074	0.947763	0.0310026	-0.0233004
	hsdS1	CP013216	703475	704629	Type I restriction-modification system, specificity subunit S	HSISS4_00656	HSISS4_920	+	6285	6212	6697	1.03406	0.870037	0.0145441	-0.0604623
	HSISS4_00657	CP013216	704645	705559	hypothetical protein	HSISS4_00657	HSISS4_918	+	5938	6065	6552	1.06858	0.900941	0.0288085	-0.0453036
	HSISS4_00658	CP013216	705771	706136	Phage-related protein	HSISS4_00658		+	1641	1661	1290	1.05896	0.641865	0.0248789	-0.192556
	HSISS4_00659	CP013216	706126	706419	transcription regulator, probable	HSISS4_00659	HSISS4_917	+	1441	1416	1123	1.02806	0.636324	0.0120172	-0.196322
	hsdM1	CP013216	706441	708042	Type I restriction-modification system, DNA-methyltransferase subunit M	HSISS4_00660	HSISS4_916	+	11260	10674	10437	0.99176	0.756833	-0.00359331	-0.121
	HSISS4_00661	CP013216	708121	709056	hypothetical protein	HSISS4_00661	HSISS4_915	+	521	432	510	0.867489	0.799273	-0.0617361	-0.0973048
	HSISS4_00662	CP013216	709562	713041	Hemolysin-type calcium-binding region	HSISS4_00662	HSISS4_914	+	5164	4759	5567	0.964156	0.880233	-0.0158526	-0.0554023
	HSISS4_00663	CP013216	713185	714189	Extracellular nuclease 2; Mitogenic factor 2	HSISS4_00663	HSISS4_913	+	542	702	530	1.35505	0.798434	0.131956	-0.0977607
	lemA	CP013216	714340	714900	LemA protein	HSISS4_00664	HSISS4_911	+	11787	13393	21495	1.18876	1.48901	0.0750925	0.172897
	htpX	CP013216	714902	715801	Heat shock protein HtpX	HSISS4_00665	HSISS4_910	+	14643	16172	25842	1.15545	1.44098	0.0627516	0.158659
	HSISS4_00666	CP013216	715852	716499	Mn-dependent transcriptional regulator MntR	HSISS4_00666	HSISS4_909	-	11008	9516	17799	0.904407	1.32023	-0.0436361	0.12065
	adcA2	CP013216	716579	717505	Manganese ABC transporter, periplasmic-binding protein SitA	HSISS4_00667	HSISS4_907	-	11038	8165	16602	0.773898	1.2281	-0.111316	0.0892327
	adcB2	CP013216	717525	718364	Manganese ABC transporter, inner membrane permease protein SitD	HSISS4_00668	HSISS4_906	-	9565	7546	14521	0.825372	1.23958	-0.0833503	0.0932743
	adcC2	CP013216	718354	719082	Manganese ABC transporter, ATP-binding protein SitB	HSISS4_00669	HSISS4_905	-	11167	9061	17484	0.848902	1.2784	-0.0711425	0.106667
	HSISS4_00670	CP013216	719372	719845	Substrate-specific component CbrT of predicted cobalamin ECF transporter	HSISS4_00670	HSISS4_904	+	2685	2346	4492	0.914117	1.36602	-0.0389984	0.135458
	HSISS4_00671	CP013216	719842	720237	Additional lipoprotein component of predicted cobalamin ECF transporter	HSISS4_00671	HSISS4_903	+	4419	4226	7695	1.00051	1.42183	0.000223377	0.152847
	ppc	CP013216	720412	723234	Phosphoenolpyruvate carboxylase	HSISS4_00672	HSISS4_901	+	100579	96929	155908	1.00824	1.26568	0.0035643	0.102324
	holA	CP013216	723302	724336	DNA polymerase III delta subunit	HSISS4_00673	HSISS4_899	+	5210	5038	7782	1.01167	1.2196	0.00503833	0.0862162
	sodA	CP013216	724432	725037	Manganese superoxide dismutase	HSISS4_00674	HSISS4_898	+	35587	41409	58947	1.21737	1.35249	0.0854212	0.131133
	HSISS4_00675	CP013216	725135	726532	hypothetical protein	HSISS4_00675	HSISS4_896	+	84344	96991	100409	1.20308	0.972033	0.0802951	-0.0123188
	pilD	CP013216	726564	727220	Late competence protein ComC, processing protease	HSISS4_00676	HSISS4_895	-	105	116	179	1.15581	1.39196	0.0628866	0.143626
	dpr	CP013216	727330	727851	Non-specific DNA-binding protein Dps / Iron-binding ferritin-like antioxidant protein / Ferroxidase	HSISS4_00677	HSISS4_890	+	32876	38566	54101	1.22728	1.34366	0.0889435	0.128289
	fur	CP013216	727939	728376	Peroxide stress regulator PerR, FUR family	HSISS4_00678	HSISS4_889	+	31158	35428	48896	1.18958	1.28135	0.0753949	0.107666
	HSISS4_00679	CP013216	728479	728685	hypothetical protein	HSISS4_00679	HSISS4_888	+	7503	8191	10422	1.14214	1.13417	0.0577199	0.0546788
	glcK	CP013216	728678	729646	Glucokinase	HSISS4_00680	HSISS4_887	+	42120	39945	53753	0.992183	1.04202	-0.00340805	0.0178771
	typA	CP013216	729791	731641	GTP-binding protein TypA/BipA	HSISS4_00681	HSISS4_886	+	81024	82786	106216	1.06896	1.07038	0.0289611	0.029539
	HSISS4_00682	CP013216	731661	731930	possible membrane protein	HSISS4_00682	HSISS4_885	+	10909	10895	12815	1.04486	0.959172	0.0190602	-0.0181036
	murD	CP013216	732058	733410	UDP-N-acetylmuramoylalanine--D-glutamate ligase	HSISS4_00683	HSISS4_884	+	10742	10575	8130	1.02994	0.617971	0.0128131	-0.209032
	murG	CP013216	733414	734484	UDP-N-acetylglucosamine--N-acetylmuramyl-pyrophosphoryl-undecaprenol N-acetylglucosamine transferase	HSISS4_00684	HSISS4_883	+	10765	10760	8254	1.04572	0.626056	0.0194161	-0.203387
	divIB	CP013216	734494	735636	Cell division protein FtsQ	HSISS4_00685	HSISS4_882	+	15959	16769	12774	1.09931	0.653558	0.0411194	-0.184716
	ftsA	CP013216	735763	737139	Cell division protein FtsA	HSISS4_00686	HSISS4_881	+	49371	44951	60080	0.952545	0.993621	-0.0211147	-0.00277929
	ftsZ	CP013216	737168	738490	Cell division protein FtsZ	HSISS4_00687	HSISS4_879	+	63690	59265	77781	0.97352	0.99716	-0.0116551	-0.00123502
	HSISS4_00688	CP013216	738493	739176	putative proline synthase Yggs	HSISS4_00688	HSISS4_878	+	35433	32961	46019	0.973218	1.06045	-0.0117897	0.025492
	HSISS4_00689	CP013216	739181	739765	FtsZ-interacting protein related to cell division	HSISS4_00689	HSISS4_877	+	39476	37741	56746	1.00023	1.17372	9.81483e-05	0.0695648
	HSISS4_00690	CP013216	739769	740026	Cell division protein YlmG/Ycf19 (putative), YggT family	HSISS4_00690		+	15761	15203	23311	1.00917	1.20765	0.00396341	0.0819398
	HSISS4_00691	CP013216	740026	740829	hypothetical protein	HSISS4_00691	HSISS4_875	+	50187	48167	77361	1.0041	1.25862	0.00177625	0.0998935
	divIVA	CP013216	740882	741757	Cell division initiation protein DivIVA	HSISS4_00692	HSISS4_874	+	53673	51157	81481	0.997165	1.23955	-0.00123292	0.0932632
	ileS	CP013216	742004	744802	Isoleucyl-tRNA synthetase	HSISS4_00693	HSISS4_873	+	81575	73487	116172	0.942478	1.16281	-0.0257287	0.0655071
	nrdF	CP013216	744894	745853	Ribonucleotide reductase of class Ib (aerobic), beta subunit	HSISS4_00694	HSISS4_872	-	22904	20973	30277	0.958004	1.07935	-0.0186329	0.0331642
	nrdE	CP013216	746011	748170	Ribonucleotide reductase of class Ib (aerobic), alpha subunit	HSISS4_00695	HSISS4_871	-	53683	44687	70150	0.870888	1.06697	-0.0600377	0.0281536
	nrdH	CP013216	748261	748485	Glutaredoxin-like protein NrdH, required for reduction of Ribonucleotide reductase class Ib	HSISS4_00696	HSISS4_870	-	2312	1881	3104	0.851175	1.09622	-0.0699811	0.0398966
	citB	CP013216	748819	751482	Aconitate hydratase	HSISS4_00697	HSISS4_869	+	3141	2904	3241	0.967267	0.842508	-0.0144534	-0.0744262
	gltA	CP013216	751484	752608	Citrate synthase (si)	HSISS4_00698	HSISS4_868	+	1389	1465	1361	1.10345	0.800053	0.0427533	-0.0968814
	icd	CP013216	752622	753797	Isocitrate dehydrogenase NADP	HSISS4_00699	HSISS4_865	+	1498	1589	1236	1.10976	0.673704	0.04523	-0.171531
	ptsH	CP013216	754059	754322	Phosphotransferase system, phosphocarrier protein HPr	HSISS4_00700	HSISS4_864	+	123933	111412	179528	0.940509	1.18279	-0.0266371	0.0729079
	ptsI	CP013216	754327	756060	Phosphoenolpyruvate-protein phosphotransferase of PTS system	HSISS4_00701	HSISS4_863	+	507535	456727	699766	0.941475	1.12577	-0.0261914	0.0514496
	gapN	CP013216	756279	757712	Non-phosphorylating glyceraldehyde-3-phosphate dehydrogenase (NADP)	HSISS4_00702	HSISS4_861	+	158572	155395	235105	1.02525	1.21059	0.0108284	0.0829981
	HSISS4_00703	CP013216	757828	758655	putative alpha-dextrin endo-1, 6-alpha-glucosidase	HSISS4_00703	HSISS4_860	+	8899	7768	10129	0.913242	0.929369	-0.0394141	-0.0318119
	HSISS4_00704	CP013216	758703	759443	hypothetical protein	HSISS4_00704	HSISS4_859	+	12865	11220	16502	0.912433	1.04734	-0.039799	0.0200895
	HSISS4_00705	CP013216	759490	760653	Carbamoylphosphate synthase large subunit	HSISS4_00705	HSISS4_858	+	31925	28562	45034	0.935999	1.15179	-0.0287244	0.0613723
	deaD	CP013216	760706	761788	ATP-dependent RNA helicase YfmL	HSISS4_00706	HSISS4_857	-	8075	8672	10663	1.12356	1.0782	0.0505946	0.0326996
	udk	CP013216	761880	762515	Uridine kinase	HSISS4_00707	HSISS4_856	+	12514	10787	20405	0.901825	1.33138	-0.0448776	0.124303
	HSISS4_00708	CP013216	762552	764471	ABC transporter, ATP-binding protein	HSISS4_00708	HSISS4_855	+	10072	8839	14622	0.918132	1.18537	-0.0370947	0.0738538
	HSISS4_00709	CP013216	764561	764821	hypothetical protein	HSISS4_00709	HSISS4_854	+	4096	4195	6122	1.07149	1.22038	0.0299899	0.0864961
	HSISS4_00710	CP013216	765017	765736	Hydrolase, alpha/beta hydrolase fold family	HSISS4_00710	HSISS4_852	+	3587	4163	2873	1.21421	0.653984	0.0842929	-0.184433
	HSISS4_00711	CP013216	765733	768288	L-O-lysylphosphatidylglycerol synthase	HSISS4_00711	HSISS4_851	+	17893	18919	15416	1.1062	0.703479	0.0438329	-0.152749
	cobQ	CP013216	768342	769130	Putative amidotransferase similar to cobyric acid synthase	HSISS4_00712	HSISS4_850	-	9179	9241	9144	1.05327	0.813399	0.0225415	-0.0896964
	HSISS4_00713	CP013216	769130	770473	proposed amino acid ligase found clustered with an amidotransferase	HSISS4_00713	HSISS4_849	-	10115	10095	9486	1.04414	0.765738	0.0187583	-0.11592
	HSISS4_00714	CP013216	770575	771426	Diadenylate cyclase spyDAC; Bacterial checkpoint controller DisA with nucleotide-binding domain	HSISS4_00714	HSISS4_848	+	6146	5544	9211	0.943732	1.22371	-0.0251514	0.0876769
	HSISS4_00715	CP013216	771423	772388	Uncharacterized secreted protein associated with spyDAC	HSISS4_00715	HSISS4_847	+	10083	9083	13940	0.942448	1.12885	-0.0257426	0.0526357
	HSISS4_00716	CP013216	772609	773961	Phosphoglucosamine mutase	HSISS4_00716	HSISS4_846	+	21496	19279	31505	0.938307	1.1967	-0.0276553	0.0779845
	HSISS4_00717	CP013216	773988	774404	GtrA family protein	HSISS4_00717	HSISS4_845	+	6618	5874	8985	0.928592	1.10855	-0.0321749	0.044754
	HSISS4_00718	CP013216	774503	775189	tRNA (adenine(22)-N(1))-methyltransferase	HSISS4_00718	HSISS4_844	+	2519	2152	2557	0.893783	0.82883	-0.048768	-0.0815347
	HSISS4_00719	CP013216	775179	775967	UPF0135 protein Bsu YqfO	HSISS4_00719	HSISS4_843	+	3877	3241	3257	0.874583	0.685938	-0.0581989	-0.163715
	HSISS4_00720	CP013216	775980	776807	Metal transporter, ZIP family	HSISS4_00720	HSISS4_842	+	3628	3172	2818	0.914711	0.634215	-0.0387162	-0.197764
	HSISS4_00721	CP013216	776874	777962	Glycine/D-amino acid oxidases family	HSISS4_00721	HSISS4_841	+	3980	3456	3313	0.908466	0.679675	-0.0416915	-0.167699
	HSISS4_00722	CP013216	778147	779493	putative glucan-binding protein D; BglB-like protein	HSISS4_00722	HSISS4_840	+	712	463	812	0.680329	0.931191	-0.167281	-0.0309613
	rmlA1	CP013216	779706	780575	Glucose-1-phosphate thymidylyltransferase	HSISS4_00723	HSISS4_839	+	15291	14981	14116	1.025	0.753769	0.0107228	-0.122762
	rmlC	CP013216	780575	781168	dTDP-4-dehydrorhamnose 3,5-epimerase	HSISS4_00724	HSISS4_838	+	13580	13855	11667	1.06739	0.701491	0.0283246	-0.153978
	rmlB	CP013216	781369	782415	dTDP-glucose 4,6-dehydratase	HSISS4_00725	HSISS4_837	+	26414	26591	25459	1.05322	0.786991	0.0225184	-0.10403
	HSISS4_00726	CP013216	782480	783556	hypothetical protein	HSISS4_00726	HSISS4_836	+	7349	7077	8358	1.00749	0.928617	0.00323883	-0.0321632
	HSISS4_00727	CP013216	783765	784499	hypothetical protein	HSISS4_00727	HSISS4_834	+	16740	15282	20153	0.955086	0.982985	-0.0199574	-0.00745304
	hemN	CP013216	784594	785730	Hypothetical radical SAM family enzyme in heat shock cluster, similarity with CPO of BS HemN-type	HSISS4_00728	HSISS4_833	+	5002	4618	5681	0.965891	0.92735	-0.0150719	-0.0327562
	HSISS4_00729	CP013216	785731	786474	Acyl-ACP thioesterase	HSISS4_00729	HSISS4_831	+	3421	3059	3515	0.935501	0.838948	-0.0289557	-0.076265
	HSISS4_00730	CP013216	786476	787249	Hypothetical NagD-like phosphatase	HSISS4_00730	HSISS4_830	+	4781	4261	4502	0.932418	0.768864	-0.0303893	-0.114151
	HSISS4_00731	CP013216	787239	787883	integral membrane protein	HSISS4_00731	HSISS4_829	+	3930	3708	3946	0.987109	0.819836	-0.00563494	-0.0862728
	hisK	CP013216	787886	788626	Histidinol-phosphatase-related protein	HSISS4_00732	HSISS4_828	+	4899	4717	5529	1.00734	0.921514	0.00317632	-0.0354981
	HSISS4_00733	CP013216	788788	789711	Exopolysaccharide biosynthesis N-acetylglucosamine-1-phosphodiester alpha-N-acetylglucosaminidase	HSISS4_00733	HSISS4_826	+	483	373	493	0.807941	0.833417	-0.0926204	-0.0791375
	HSISS4_00734	CP013216	789812	790081	hypothetical protein	HSISS4_00734	HSISS4_825	+	152	154	200	1.05997	1.07436	0.025295	0.0311491
	aspC2A	CP013216	790831	791883	Histidinol-phosphate aminotransferase	HSISS4_00735	HSISS4_824	+	4241	3707	6131	0.914476	1.18039	-0.0388278	0.0720258
	hisS1	CP013216	791880	792860	ATP phosphoribosyltransferase regulatory subunit	HSISS4_00736	HSISS4_823	+	4940	4471	5731	0.946881	0.947253	-0.0237044	-0.0235338
	HSISS4_00737	CP013216	792853	793503	ATP phosphoribosyltransferase	HSISS4_00737	HSISS4_822	+	3460	2966	3358	0.896836	0.792442	-0.0472871	-0.101033
	HSISS4_00738	CP013216	793500	794783	Histidinol dehydrogenase	HSISS4_00738	HSISS4_820	+	7038	6137	7020	0.912273	0.814424	-0.0398753	-0.0891494
	HSISS4_00739	CP013216	794803	795387	Imidazoleglycerol-phosphate dehydratase	HSISS4_00739	HSISS4_819	+	3527	3168	3260	0.939718	0.754701	-0.0270024	-0.122225
	guaA1	CP013216	795384	795992	Imidazole glycerol phosphate synthase amidotransferase subunit	HSISS4_00740	HSISS4_818	+	2846	2586	2628	0.95063	0.753968	-0.0219885	-0.122647
	HSISS4_00741	CP013216	796041	796760	Phosphoribosylformimino-5-aminoimidazole carboxamide ribotide isomerase	HSISS4_00741	HSISS4_817	+	3832	3414	2832	0.932086	0.603435	-0.0305441	-0.21937
	HSISS4_00742	CP013216	796762	797520	Imidazole glycerol phosphate synthase cyclase subunit	HSISS4_00742	HSISS4_816	+	3500	3018	2276	0.90213	0.530966	-0.0447309	-0.274933
	HSISS4_00743	CP013216	797517	797855	Phosphoribosyl-AMP cyclohydrolase	HSISS4_00743	HSISS4_815	+	2393	1989	1650	0.869581	0.562994	-0.06069	-0.249496
	HSISS4_00744	CP013216	797864	798178	Phosphoribosyl-ATP pyrophosphatase	HSISS4_00744	HSISS4_814	+	2485	2204	1998	0.927904	0.656496	-0.0324969	-0.182768
	HSISS4_00745	CP013216	798406	799305	hypothetical protein	HSISS4_00745	HSISS4_813	+	1693	1589	2412	0.98194	1.16328	-0.00791518	0.0656831
	HSISS4_00746	CP013216	799406	800089	hypothetical protein	HSISS4_00746	HSISS4_811	-	62	45	62	0.759344	0.816512	-0.119561	-0.0880373
	HSISS4_00747	CP013216	800082	800861	hypothetical protein	HSISS4_00747	HSISS4_810	-	66	40	56	0.634065	0.692798	-0.197866	-0.159393
	HSISS4_00748	CP013216	801216	802451	hypothetical protein	HSISS4_00748	HSISS4_808	+	66	56	101	0.887691	1.24951	-0.051738	0.0967401
	HSISS4_00749	CP013216	802485	803507	Glucosyl-3-phosphoglycerate synthase	HSISS4_00749	HSISS4_807	+	53	35	97	0.690892	1.49437	-0.16059	0.174459
	HSISS4_00750	CP013216	803774	808255	Choline binding protein A	HSISS4_00750	HSISS4_806	+	62063	60532	75237	1.0204	0.989832	0.00877014	-0.00443858
	HSISS4_00751	CP013216	808681	813039	hypothetical protein	HSISS4_00751	HSISS4_802	+	85408	86030	97858	1.05383	0.935536	0.0227693	-0.0289395
	tnp1193C	CP013216	813112	813252	Mobile element protein	HSISS4_00752	HSISS4_1977	-	168	135	176	0.840703	0.855394	-0.0753576	-0.0678339
	HSISS4_00753	CP013216	813467	813640	Integral membrane protein	HSISS4_00753	HSISS4_800	+	15	13	8	0.906713	0.435473	-0.04253	-0.361039
	HSISS4_00754	CP013216	813882	814145	Integral membrane protein	HSISS4_00754	HSISS4_799	+	28141	28241	46836	1.04993	1.35895	0.0211584	0.133203
	tag2	CP013216	814379	814945	DNA-3-methyladenine glycosylase	HSISS4_00755	HSISS4_798	-	794	677	1027	0.892044	1.05612	-0.0496139	0.0237127
	tnp1191A	CP013216	814970	815314	Mobile element protein	HSISS4_00756	HSISS4_797	+	283	291	320	1.07578	0.923265	0.0317244	-0.0346737
	tnp1191B	CP013216	815339	816016	Mobile element protein	HSISS4_00757	HSISS4_796	+	468	557	607	1.24517	1.05902	0.0952272	0.0249055
	HSISS4_00758	CP013216	816509	821308	Glucosyltransferase GtfG	HSISS4_00758	HSISS4_795	+	20295	20606	25027	1.06224	1.00689	0.0262225	0.00298245
	rodA	CP013216	821452	822879	Rod shape-determining protein RodA	HSISS4_00759	HSISS4_794	+	10385	9333	14601	0.940227	1.14799	-0.0267673	0.0599388
	hflX	CP013216	822891	824237	GTP-binding protein HflX	HSISS4_00760	HSISS4_793	+	6700	6297	9374	0.983279	1.14239	-0.00732322	0.0578129
	HSISS4_00761	CP013216	824230	824871	Cystathionine beta-lyase	HSISS4_00761	HSISS4_792	+	4474	4237	5392	0.990787	0.984049	-0.00401963	-0.00698339
	elaC	CP013216	824903	825832	Ribonuclease Z	HSISS4_00762	HSISS4_791	+	5793	5607	6199	1.01262	0.873737	0.00544491	-0.0586192
	HSISS4_00763	CP013216	825832	826599	Short chain dehydrogenase	HSISS4_00763	HSISS4_790	+	6972	6644	8115	0.996988	0.950372	-0.00130987	-0.0221061
	HSISS4_00764	CP013216	826810	827214	Acetyltransferase/GNAT family	HSISS4_00764	HSISS4_789	+	4820	4471	6146	0.970455	1.04114	-0.0130245	0.0175082
	recJ	CP013216	827523	829724	Single-stranded-DNA-specific exonuclease RecJ	HSISS4_00765	HSISS4_788	+	8756	9131	12361	1.09101	1.15268	0.0378305	0.0617106
	apt	CP013216	829845	830363	Adenine phosphoribosyltransferase	HSISS4_00766	HSISS4_787	+	15603	16029	21329	1.07477	1.11616	0.0313162	0.0477251
	metA	CP013216	830536	831480	Homoserine O-succinyltransferase	HSISS4_00767	HSISS4_786	+	7301	7259	7600	1.04019	0.849951	0.0171123	-0.070606
	dnaD	CP013216	831552	832250	Chromosome replication initiation protein DnaD	HSISS4_00768	HSISS4_785	+	4720	4710	5469	1.04399	0.946082	0.0186968	-0.0240714
	nth1	CP013216	832250	832894	Endonuclease III	HSISS4_00769	HSISS4_784	+	4425	4600	5774	1.08758	1.06543	0.0364624	0.0275262
	HSISS4_00770	CP013216	833022	833783	hypothetical protein	HSISS4_00770	HSISS4_783	+	10881	10430	15624	1.00284	1.17243	0.00123338	0.0690861
	xseA	CP013216	833970	835298	Exodeoxyribonuclease VII large subunit	HSISS4_00771	HSISS4_782	+	9873	9903	13495	1.04939	1.11606	0.0209355	0.0476865
	xseB	CP013216	835288	835503	Exodeoxyribonuclease VII small subunit	HSISS4_00772		+	3117	3034	3726	1.01835	0.976043	0.00789666	-0.0105312
	ispA	CP013216	835503	836375	(2E,6E)-farnesyl diphosphate synthase	HSISS4_00773	HSISS4_779	+	9380	9614	11095	1.07231	0.9658	0.0303192	-0.0151128
	HSISS4_00774	CP013216	836368	837195	RNA binding methyltransferase FtsJ like	HSISS4_00774	HSISS4_778	+	9468	9303	10477	1.02798	0.903528	0.0119827	-0.0440586
	HSISS4_00775	CP013216	837182	837628	Arginine repressor ArgR, putative	HSISS4_00775	HSISS4_777	+	4659	4666	5057	1.04778	0.886264	0.0202699	-0.052437
	recN	CP013216	837637	839307	DNA repair protein RecN	HSISS4_00776	HSISS4_776	+	17635	17914	17020	1.06276	0.788037	0.026435	-0.103453
	HSISS4_00777	CP013216	839377	840219	DegV family protein	HSISS4_00777	HSISS4_775	+	10886	10801	7980	1.03804	0.598546	0.0162135	-0.222903
	HSISS4_00778	CP013216	840212	841087	Lipase/Acylhydrolase with GDSL-like motif	HSISS4_00778	HSISS4_774	+	8258	7874	7108	0.997559	0.702806	-0.00106158	-0.153165
	HSISS4_00779	CP013216	841080	841652	YfaA	HSISS4_00779	HSISS4_773	+	5435	5336	5075	1.02715	0.762429	0.0116342	-0.117801
	hstH	CP013216	841789	842064	DNA-binding protein HBsu	HSISS4_00780	HSISS4_772	+	51607	51014	66244	1.03419	1.04809	0.0145986	0.0204006
	HSISS4_00781	CP013216	842124	842324	hypothetical protein	HSISS4_00781	HSISS4_771	+	4385	4414	5947	1.05313	1.10737	0.0224806	0.0442911
	pyrDa	CP013216	842386	843321	Dihydroorotate dehydrogenase, catalytic subunit	HSISS4_00782	HSISS4_770	-	11537	11079	18206	1.00467	1.2885	0.00202556	0.110084
	gpmA	CP013216	843576	844268	Phosphoglycerate mutase	HSISS4_00783	HSISS4_769	+	145774	135409	162666	0.971819	0.911128	-0.0124147	-0.0404206
	leuA	CP013216	844615	846171	2-isopropylmalate synthase	HSISS4_00784	HSISS4_768	+	22102	19805	23225	0.937478	0.857999	-0.0280388	-0.0665131
	leuB	CP013216	846190	847227	3-isopropylmalate dehydrogenase	HSISS4_00785	HSISS4_767	+	17782	15859	15575	0.933068	0.715171	-0.0300869	-0.14559
	leuC	CP013216	847544	848935	3-isopropylmalate dehydratase large subunit	HSISS4_00786	HSISS4_765	+	24825	22137	22942	0.932926	0.754579	-0.0301526	-0.122295
	leuD	CP013216	848947	849537	3-isopropylmalate dehydratase small subunit	HSISS4_00787	HSISS4_764	+	10627	9433	10081	0.928661	0.774561	-0.032143	-0.110944
	dnaE	CP013216	849752	852862	DNA polymerase III alpha subunit	HSISS4_00788	HSISS4_763	+	16480	15490	13333	0.983359	0.660592	-0.0072879	-0.180067
	pfkA	CP013216	852956	853975	6-phosphofructokinase	HSISS4_00789	HSISS4_762	+	120815	109943	116088	0.952061	0.784565	-0.0213354	-0.105371
	pyk	CP013216	854046	855548	Pyruvate kinase	HSISS4_00790	HSISS4_761	+	259245	236179	296300	0.953123	0.93322	-0.0208512	-0.030016
	HSISS4_00791	CP013216	856288	864024	Putative hemagglutinin/hemolysin-related protein	HSISS4_00791	HSISS4_760	+	404462	445017	494341	1.15111	0.997957	0.0611168	-0.000888383
	HSISS4_00792	CP013216	864208	864429	hypothetical protein	HSISS4_00792	HSISS4_757	+	1249	1492	1809	1.24975	1.1826	0.0968243	0.0728388
	HSISS4_00793	CP013216	864566	865567	ABC transporter substrate-binding protein	HSISS4_00793	HSISS4_756	+	5843	5163	4855	0.924451	0.678447	-0.0341159	-0.168484
	HSISS4_00794	CP013216	865577	866446	ABC transporter permease protein	HSISS4_00794	HSISS4_755	+	6814	5670	5428	0.87056	0.65043	-0.0602012	-0.1868
	HSISS4_00795	CP013216	866443	867201	ABC transporter ATP-binding protein	HSISS4_00795	HSISS4_753	+	7291	6369	6427	0.913907	0.719754	-0.039098	-0.142816
	HSISS4_00796	CP013216	867381	869042	Ribonuclease J2 (endoribonuclease in RNA processing)	HSISS4_00796	HSISS4_752	+	22656	20718	18221	0.956715	0.656677	-0.0192175	-0.182648
	estA	CP013216	869177	869959	Tributyrin esterase	HSISS4_00797	HSISS4_751	+	4268	3845	3519	0.942518	0.673221	-0.0257102	-0.171842
	HSISS4_00798	CP013216	870079	870798	putative Zn-dependent protease	HSISS4_00798	HSISS4_750	+	7975	7919	10495	1.03886	1.07452	0.0165575	0.0312145
	HSISS4_00799	CP013216	870811	871182	hypothetical protein	HSISS4_00799	HSISS4_749	+	4391	4213	5476	1.0038	1.01827	0.00164591	0.00786271
	fld	CP013216	871268	871711	Flavodoxin	HSISS4_00800	HSISS4_748	+	8829	8106	13257	0.960534	1.22602	-0.017487	0.0884964
	HSISS4_00801	CP013216	871764	873299	Voltage-gated chloride channel family protein	HSISS4_00801	HSISS4_747	+	4952	4294	7384	0.907192	1.21751	-0.0423007	0.0854738
	aroH	CP013216	873373	873657	Chorismate mutase I	HSISS4_00802	HSISS4_746	+	1070	965	1315	0.943542	1.00347	-0.0252386	0.00150468
	HSISS4_00803	CP013216	873654	874880	Chloride channel protein	HSISS4_00803	HSISS4_745	+	7626	6443	9542	0.883912	1.02166	-0.0535908	0.00930532
	rplS	CP013216	875008	875355	LSU ribosomal protein L19p	HSISS4_00804	HSISS4_744	+	83445	74744	139513	0.937117	1.36514	-0.0282061	0.135177
	HSISS4_00805	CP013216	875652	876197	hypothetical protein	HSISS4_00805	HSISS4_743	-	5114	6269	6508	1.28249	1.03908	0.108055	0.0166495
	HSISS4_00806	CP013216	876272	876448	hypothetical protein	HSISS4_00806	HSISS4_742	-	5662	6626	8591	1.22433	1.2389	0.0878995	0.0930366
	miaA	CP013216	876524	877435	tRNA dimethylallyltransferase	HSISS4_00807	HSISS4_741	+	2746	2801	4112	1.06716	1.22269	0.0282305	0.0873153
	HSISS4_00808	CP013216	877460	877969	GAF domain-containing proteins	HSISS4_00808	HSISS4_740	+	3440	3523	5095	1.07145	1.20934	0.0299721	0.0825485
	dnaX	CP013216	877969	879621	DNA polymerase III subunits gamma and tau	HSISS4_00809	HSISS4_739	+	11609	12124	17087	1.09262	1.2018	0.038469	0.0798337
	HSISS4_00810	CP013216	879778	879963	hypothetical protein	HSISS4_00810	HSISS4_738	+	529	420	987	0.830637	1.52344	-0.0805885	0.182824
	birA	CP013216	879950	880888	Biotin operon repressor / Biotin--protein ligase	HSISS4_00811	HSISS4_737	-	4588	5562	4452	1.26831	0.792309	0.103225	-0.101106
	metK	CP013216	881168	882361	S-adenosylmethionine synthetase	HSISS4_00812	HSISS4_736	+	23693	20943	37260	0.924776	1.28406	-0.0339633	0.108586
	HSISS4_00813	CP013216	883029	884801	hypothetical protein	HSISS4_00813	HSISS4_735	+	2411	1872	3530	0.812319	1.19547	-0.0902735	0.0775402
	HSISS4_00814	CP013216	884798	885715	hypothetical protein	HSISS4_00814	HSISS4_734	+	1093	980	1554	0.938045	1.1609	-0.0277762	0.0647936
	HSISS4_00815	CP013216	885712	887538	hypothetical protein	HSISS4_00815	HSISS4_732	+	2050	1634	2353	0.833904	0.937197	-0.0788839	-0.0281692
	epsG	CP013216	887555	888964	Glycosyl transferase, group 1 family protein	HSISS4_00816	HSISS4_731	+	1637	1257	1684	0.803349	0.839955	-0.0950955	-0.0757439
	HSISS4_00817	CP013216	888964	890415	Probable transmembrane protein	HSISS4_00817	HSISS4_730	+	1654	1284	1624	0.812171	0.801702	-0.0903526	-0.0959868
	HSISS4_00818	CP013216	890412	892178	hypothetical protein	HSISS4_00818	HSISS4_729	+	2797	2187	3205	0.818039	0.935617	-0.0872258	-0.0289017
	HSISS4_00819	CP013216	892168	892896	hypothetical protein	HSISS4_00819	HSISS4_728	+	1173	970	1488	0.86515	1.03578	-0.0629084	0.0152676
	HSISS4_00820	CP013216	892945	893616	hypothetical protein	HSISS4_00820	HSISS4_727	+	1002	788	1334	0.822766	1.08705	-0.0847236	0.0362508
	HSISS4_00821	CP013216	893609	895030	hypothetical protein	HSISS4_00821	HSISS4_726	+	2945	2315	3672	0.822401	1.01808	-0.0849164	0.00778008
	galE2	CP013216	895045	896058	UDP-glucose 4-epimerase	HSISS4_00822	HSISS4_725	+	5294	4529	7358	0.895027	1.13485	-0.0481637	0.0549386
	HSISS4_00823	CP013216	896316	896486	hypothetical protein	HSISS4_00823	HSISS4_724	+	984	948	1650	1.00793	1.36915	0.00343112	0.136452
	murA	CP013216	896554	897825	UDP-N-acetylglucosamine 1-carboxyvinyltransferase	HSISS4_00824	HSISS4_722	+	20084	19669	31351	1.02459	1.27457	0.01055	0.105364
	epuA	CP013216	897827	898015	Competence-associated EpuA protein	HSISS4_00825	HSISS4_721	+	5046	4853	7642	1.00619	1.23658	0.00268093	0.0922225
	endA	CP013216	898077	898958	DNA-entry nuclease (Competence-specific nuclease)	HSISS4_00826	HSISS4_720	+	4546	4444	7166	1.02273	1.28709	0.0097625	0.10961
	HSISS4_00827	CP013216	899036	899686	Glutamate transport membrane-spanning protein	HSISS4_00827	HSISS4_719	-	8563	8043	7330	0.982675	0.698941	-0.00758999	-0.155559
	HSISS4_00828	CP013216	899698	900396	Glutamate transport permease protein	HSISS4_00828	HSISS4_170	-	8076	7715	6407	0.999442	0.64777	-0.000242494	-0.188579
	HSISS4_00829	CP013216	900414	901247	Glutamate transport substrate-binding protein	HSISS4_00829	HSISS4_718	-	11199	10796	10125	1.00856	0.738208	0.00370152	-0.131822
	HSISS4_00830	CP013216	901259	902026	Glutamate transport ATP-binding protein	HSISS4_00830	HSISS4_1065	-	7988	7617	8365	0.997617	0.855048	-0.00103622	-0.0680094
	tnp1193D	CP013216	902329	903585	Mobile element protein	HSISS4_00831	HSISS4_668	+	67	68	62	1.06182	0.755579	0.026052	-0.12172
	HSISS4_00832	CP013216	903633	904283	Glutamate transport membrane-spanning protein	HSISS4_00832	HSISS4_719	-	6805	5717	5189	0.878937	0.622613	-0.0560421	-0.205782
	HSISS4_00833	CP013216	904295	904993	Glutamate transport permease protein	HSISS4_00833	HSISS4_170	-	6438	5413	4725	0.87964	0.599258	-0.0556951	-0.222386
	HSISS4_00834	CP013216	905011	905844	Glutamate transport substrate-binding protein	HSISS4_00834	HSISS4_666	-	8641	6928	6943	0.838806	0.656063	-0.0763382	-0.183054
	HSISS4_00835	CP013216	905854	906621	Glutamate transport ATP-binding protein	HSISS4_00835	HSISS4_1065	-	5947	5286	5548	0.929923	0.76173	-0.0315529	-0.118199
	HSISS4_00836	CP013216	906906	907613	Two-component response regulator SA14-24	HSISS4_00836	HSISS4_664	+	6674	7620	7106	1.1945	0.869364	0.0771867	-0.0607983
	HSISS4_00837	CP013216	907606	908946	Two-component sensor kinase SA14-24	HSISS4_00837	HSISS4_663	+	17192	19003	16138	1.15641	0.766454	0.0631137	-0.115514
	vicX	CP013216	908952	909764	Zn-dependent hydrolase YycJ/WalJ	HSISS4_00838	HSISS4_662	+	11289	11865	10810	1.09959	0.781867	0.0412302	-0.106867
	HSISS4_00839	CP013216	909823	910182	hypothetical protein	HSISS4_00839	HSISS4_660	+	1882	1905	1942	1.05899	0.842543	0.0248932	-0.0744077
	murM	CP013216	910234	911448	tRNA-dependent lipid II--L-alanine ligase	HSISS4_00840	HSISS4_658	-	13128	14113	9753	1.12471	0.6066	0.0510387	-0.217098
	HSISS4_00841	CP013216	911450	912259	Phosphatase YidA	HSISS4_00841	HSISS4_657	-	6519	6724	5644	1.07911	0.706918	0.0330646	-0.150631
	HSISS4_00842	CP013216	912437	913303	Acetyltransferase, GNAT family	HSISS4_00842	HSISS4_655	+	2540	2763	3480	1.13806	1.11869	0.0561651	0.0487082
	HSISS4_00843	CP013216	913386	913772	hypothetical protein	HSISS4_00843	HSISS4_654	+	1417	1620	2024	1.19609	1.16628	0.077763	0.0668034
	pacL2C	CP013216	914037	916721	Calcium-transporting ATPase	HSISS4_00844	HSISS4_653	+	38676	47090	30256	1.27381	0.638753	0.105105	-0.194667
	nfrA	CP013216	916831	917577	Oxygen-insensitive NADPH nitroreductase	HSISS4_00845	HSISS4_652	+	2809	3061	3586	1.14006	1.04237	0.0569295	0.0180213
	HSISS4_00846	CP013216	917603	918442	hypothetical protein	HSISS4_00846	HSISS4_651	-	1270	1348	2176	1.11046	1.399	0.0455041	0.145818
	HSISS4_00847	CP013216	918554	919672	Epoxyqueuosine (oQ) reductase QueG	HSISS4_00847	HSISS4_650	+	2253	2310	2902	1.07268	1.05172	0.0304687	0.0218989
	prfB	CP013216	919843	920823	Peptide chain release factor 2; programmed frameshift-containing	HSISS4_00848	HSISS4_649	+	12502	11766	17392	0.984617	1.13588	-0.00673277	0.0553327
	ftsE	CP013216	920911	921603	Cell division transporter, ATP-binding protein FtsE (TC 3.A.5.1.1)	HSISS4_00849	HSISS4_647	+	10819	10828	16563	1.04708	1.25001	0.019979	0.0969146
	ftsX	CP013216	921596	922525	Cell division protein FtsX	HSISS4_00850	HSISS4_646	+	17272	17392	26457	1.05348	1.25072	0.0226248	0.0971607
	mutT	CP013216	922681	923163	Mutator mutT protein (7,8-dihydro-8-oxoguanine-triphosphatase)	HSISS4_00851	HSISS4_645	+	2010	2029	2937	1.0561	1.19308	0.0237039	0.0766706
	HSISS4_00852	CP013216	923173	924351	Hypothetical protein	HSISS4_00852	HSISS4_644	+	5072	5292	8316	1.09159	1.33875	0.0380585	0.126698
	HSISS4_00853	CP013216	924341	925570	TPR-repeat-containing protein	HSISS4_00853	HSISS4_643	+	7596	7780	12401	1.07155	1.33301	0.0300125	0.124834
	sipB	CP013216	925692	926249	Signal peptidase I	HSISS4_00854	HSISS4_641	+	12356	11212	21163	0.949343	1.3985	-0.0225769	0.145662
	mur1B	CP013216	926407	928533	N-acetylmuramoyl-L-alanine amidase	HSISS4_00855	HSISS4_640	+	1735	1522	2128	0.917768	1.00146	-0.0372669	0.000634854
	pepT	CP013216	928613	929836	Tripeptide aminopeptidase	HSISS4_00856	HSISS4_639	+	9406	9082	11418	1.01017	0.991169	0.00439441	-0.00385223
	HSISS4_00857	CP013216	929893	930393	Conjugation pore forming protein EbsA	HSISS4_00857	HSISS4_638	+	14520	13769	22880	0.992096	1.28663	-0.00344633	0.109452
	fer	CP013216	930377	930574	Ferredoxin	HSISS4_00858	HSISS4_637	-	244	205	274	0.878986	0.916903	-0.0560181	-0.0376766
	HSISS4_00859	CP013216	930620	931276	hypothetical protein	HSISS4_00859	HSISS4_636	+	28745	26319	41840	0.957911	1.18848	-0.018675	0.0749921
	cmk	CP013216	931298	931978	Cytidylate kinase	HSISS4_00860	HSISS4_635	+	20117	18299	33071	0.95166	1.34229	-0.021518	0.127847
	infC	CP013216	932138	932668	Translation initiation factor 3	HSISS4_00861	HSISS4_634	+	97930	80736	154735	0.86252	1.29014	-0.0642306	0.110636
	rpmI	CP013216	932707	932907	LSU ribosomal protein L35p	HSISS4_00862	HSISS4_633	+	54735	47840	96286	0.914416	1.43635	-0.0388561	0.157261
	rplT	CP013216	932964	933323	LSU ribosomal protein L20p	HSISS4_00863	HSISS4_632	+	84736	72614	126648	0.896541	1.22037	-0.0474297	0.0864931
	HSISS4_00864	CP013216	933367	933840	Acetyltransferase, GNAT family	HSISS4_00864	HSISS4_631	+	2501	1927	4203	0.806094	1.37217	-0.0936141	0.137408
	HSISS4_00865	CP013216	934103	934447	hypothetical protein	HSISS4_00865	HSISS4_630	+	1388	1097	2056	0.826866	1.20947	-0.082565	0.0825964
	xylH	CP013216	934519	934704	4-oxalocrotonate tautomerase/Xylose transport system permease protein XylH	HSISS4_00866	HSISS4_629	-	3104	2825	3759	0.95217	0.988811	-0.0212854	-0.00488668
	pepV	CP013216	935066	936472	Xaa-His dipeptidase	HSISS4_00867	HSISS4_628	+	16284	15954	24371	1.02501	1.22201	0.0107264	0.087075
	HSISS4_00868	CP013216	936513	937097	Hypothetical protein	HSISS4_00868	HSISS4_627	+	2072	2101	2657	1.06085	1.04704	0.0256542	0.0199645
	HSISS4_00869	CP013216	937471	941259	D-alanyl-D-alanine carboxypeptidase	HSISS4_00869	HSISS4_626	+	80229	106463	75712	1.38831	0.770542	0.142485	-0.113204
	HSISS4_00870	CP013216	941721	944756	D-alanyl-D-alanine carboxypeptidase	HSISS4_00870	HSISS4_625	+	21099	28469	19627	1.41165	0.759547	0.149728	-0.119445
	rpiA	CP013216	944916	945596	Ribose 5-phosphate isomerase A	HSISS4_00871	HSISS4_624	+	8015	7488	9941	0.977418	1.01272	-0.00991981	0.00548926
	deoB	CP013216	945734	946927	Phosphopentomutase	HSISS4_00872	HSISS4_623	+	22562	22061	26308	1.02298	0.952079	0.00986549	-0.0213271
	HSISS4_00873	CP013216	946929	947474	hypothetical protein	HSISS4_00873	HSISS4_622	+	11250	11029	11887	1.02566	0.862745	0.0110015	-0.0641175
	punA	CP013216	947493	948302	Purine nucleoside phosphorylase/N-Ribosylnicotinamide phosphorylase	HSISS4_00874	HSISS4_621	+	14527	14263	11577	1.02719	0.650703	0.0116528	-0.186617
	HSISS4_00875	CP013216	948306	949553	Chloride channel protein	HSISS4_00875	HSISS4_620	+	14887	14313	10919	1.00587	0.598878	0.00254137	-0.222662
	gat	CP013216	949550	950263	Glutamine amidotransferase, class I	HSISS4_00876	HSISS4_619	+	9558	8993	9434	0.984363	0.805919	-0.00684455	-0.0937084
	deoD	CP013216	950567	951277	Purine nucleoside phosphorylase	HSISS4_00877	HSISS4_618	+	10319	10043	13019	1.01822	1.03016	0.00784374	0.0129027
	epsA	CP013216	951618	953078	Exopolysaccharide biosynthesis transcriptional activator EpsA	HSISS4_00878	HSISS4_616	+	27480	22887	38733	0.871345	1.15087	-0.05981	0.0610271
	epsB	CP013216	953079	953810	Tyrosine-protein phosphatase CpsB	HSISS4_00879	HSISS4_615	+	19741	16798	26442	0.890238	1.09367	-0.0504937	0.0388879
	epsC	CP013216	953819	954511	Tyrosine-protein kinase transmembrane modulator EpsC	HSISS4_00880	HSISS4_614	+	24065	20757	32157	0.902395	1.09107	-0.0446034	0.0378524
	epsD	CP013216	954521	955261	Tyrosine-protein kinase EpsD	HSISS4_00881	HSISS4_612	+	25789	22278	32385	0.903773	1.02535	-0.0439404	0.0108721
	epsE	CP013216	955318	956685	Undecaprenyl-phosphate galactosephosphotransferase	HSISS4_00882	HSISS4_611	+	47392	40781	61286	0.900266	1.05589	-0.0456293	0.0236189
	rgpA1	CP013216	956718	957890	Alpha-D-GlcNAc alpha-1,2-L-rhamnosyltransferase	HSISS4_00883	HSISS4_610	+	28323	24369	32795	0.900153	0.945434	-0.0456837	-0.0243689
	epsF	CP013216	957893	959041	Glycosyltransferase	HSISS4_00884	HSISS4_609	+	25052	22515	26650	0.940259	0.868595	-0.0267526	-0.0611825
	HSISS4_00885	CP013216	959043	959684	capsular polysaccharide biosynthesis protein, putative	HSISS4_00885	HSISS4_608	+	13605	11923	15383	0.916864	0.92322	-0.0376951	-0.0346948
	HSISS4_00886	CP013216	959681	960652	hypothetical protein	HSISS4_00886	HSISS4_607	+	19346	16820	24786	0.909605	1.04611	-0.0411473	0.019578
	HSISS4_00887	CP013216	960645	961715	hypothetical protein	HSISS4_00887	HSISS4_606	+	18700	16931	27894	0.947238	1.21796	-0.0235411	0.0856319
	HSISS4_00888	CP013216	961749	962894	hypothetical protein	HSISS4_00888	HSISS4_605	+	14456	13316	21648	0.963704	1.22274	-0.0160565	0.0873323
	HSISS4_00889	CP013216	962908	964323	Membrane protein involved in the export of O-antigen, teichoic acid lipoteichoic acids	HSISS4_00889	HSISS4_604	+	32920	29672	48466	0.942985	1.2021	-0.0254951	0.0799401
	HSISS4_00890	CP013216	964334	965434	UDP-galactopyranose mutase	HSISS4_00890	HSISS4_602	+	33293	29513	44519	0.927424	1.09183	-0.0327217	0.0381552
	HSISS4_00891	CP013216	965431	966423	Glycosyltransferase	HSISS4_00891	HSISS4_601	+	33501	29841	41192	0.931909	1.00396	-0.0306265	0.00171782
	HSISS4_00892	CP013216	966434	967486	Galactofuranose transferase	HSISS4_00892	HSISS4_600	+	23909	21098	25928	0.923204	0.885463	-0.0347022	-0.0528297
	HSISS4_00893	CP013216	967523	968500	hypothetical protein	HSISS4_00893	HSISS4_599	-	3499	3921	4868	1.17239	1.13598	0.0690708	0.0553693
	HSISS4_00894	CP013216	968688	969506	Hydrolase (HAD superfamily)	HSISS4_00894	HSISS4_597	+	1007	900	796	0.935042	0.645426	-0.0291691	-0.190154
	HSISS4_00895	CP013216	969525	970127	Phosphoglycerate mutase family	HSISS4_00895	HSISS4_596	+	1213	1142	929	0.98497	0.625342	-0.00657681	-0.203882
	HSISS4_00896	CP013216	970124	970732	Phosphoglycerate mutase family	HSISS4_00896	HSISS4_595	+	1458	1298	1159	0.931397	0.649066	-0.0308649	-0.187711
	HSISS4_00897	CP013216	970729	971325	Phosphoglycerate mutase family	HSISS4_00897	HSISS4_594	+	1612	1478	1241	0.95924	0.628593	-0.0180727	-0.201631
	HSISS4_00898	CP013216	971403	972539	Permease	HSISS4_00898	HSISS4_593	+	4447	4040	4788	0.950456	0.879123	-0.0220679	-0.0559503
	HSISS4_00899	CP013216	972663	974099	6-phospho-beta-glucosidase	HSISS4_00899	HSISS4_592	+	912	735	1148	0.843161	1.0278	-0.0740896	0.0119098
	HSISS4_00900	CP013216	974346	974624	hypothetical protein	HSISS4_00900	HSISS4_591	+	1515	1659	1879	1.14565	1.01269	0.0590516	0.00547686
	HSISS4_00901	CP013216	974642	976219	Uncharacterized ABC1 family protein	HSISS4_00901	HSISS4_590	+	5406	5837	4939	1.12962	0.745977	0.0529315	-0.127274
	HSISS4_00902	CP013216	976223	976843	Lipase/Acylhydrolase family protein	HSISS4_00902	HSISS4_588	+	1875	2046	1860	1.14162	0.80998	0.0575222	-0.0915256
	HSISS4_00903	CP013216	976840	977691	Predicted esterase of the alpha-beta hydrolase superfamily	HSISS4_00903	HSISS4_587	+	2659	2944	2935	1.15834	0.901265	0.0638374	-0.0451475
	HSISS4_00904	CP013216	977716	979062	D-alanyl-D-alanine carboxypeptidase	HSISS4_00904	HSISS4_586	-	10943	9821	11196	0.938939	0.83539	-0.0273628	-0.0781108
	HSISS4_00905	CP013216	979294	980490	Cobalt-zinc-cadmium resistance protein	HSISS4_00905		-	4124	3494	6813	0.886384	1.34891	-0.0523779	0.129982
	ung	CP013216	980704	981357	Uracil-DNA glycosylase, family 1	HSISS4_00906	HSISS4_585	+	2457	2271	2046	0.967008	0.679928	-0.0145701	-0.167537
	pyrC	CP013216	981377	982645	Dihydroorotase	HSISS4_00907	HSISS4_584	+	5983	5638	5026	0.98588	0.685909	-0.00617605	-0.163734
	HSISS4_00908	CP013216	982723	984690	hypothetical protein	HSISS4_00908	HSISS4_582	+	11052	10757	13203	1.01828	0.975426	0.00786818	-0.0108055
	HSISS4_00909	CP013216	984858	986147	Histidine kinase of the competence regulon ComD	HSISS4_00909	HSISS4_581	-	7430	6654	11339	0.93694	1.24609	-0.0282881	0.0955487
	HSISS4_00910	CP013216	986137	987399	hypothetical protein	HSISS4_00910	HSISS4_579	-	5059	4573	7823	0.945702	1.26262	-0.0242456	0.101271
	acoA2	CP013216	987580	988551	Acetoin dehydrogenase E1 component alpha-subunit	HSISS4_00911	HSISS4_578	+	18736	20991	23721	1.17213	1.03376	0.0689741	0.0144188
	acoB2	CP013216	988576	989574	Acetoin dehydrogenase E1 component beta-subunit	HSISS4_00912	HSISS4_577	+	25805	28769	29966	1.16638	0.948173	0.0668388	-0.0231124
	acoC2	CP013216	989827	991197	Dihydrolipoamide acetyltransferase component (E2) of acetoin dehydrogenase complex	HSISS4_00913	HSISS4_576	+	29169	32183	31304	1.15431	0.876276	0.0623229	-0.057359
	acoL2	CP013216	991340	993094	Dihydrolipoamide dehydrogenase of acetoin dehydrogenase	HSISS4_00914	HSISS4_575	+	40872	44374	40516	1.13585	0.8094	0.0553206	-0.0918366
	HSISS4_00915	CP013216	993368	996919	hypothetical protein	HSISS4_00915	HSISS4_574	+	66799	62970	65651	0.986238	0.80248	-0.00601838	-0.0955659
	HSISS4_00916	CP013216	997214	1000144	N-acetylmuramoyl-L-alanine amidase	HSISS4_00916	HSISS4_573	+	9341	8015	11331	0.897693	0.990461	-0.046872	-0.00416242
	HSISS4_00917	CP013216	1000264	1003977	Pullulanase	HSISS4_00917	HSISS4_568	+	9878	9443	9434	1.00014	0.779811	5.88533e-05	-0.10801
	HSISS4_00918	CP013216	1004228	1005100	Ferrous iron transport periplasmic protein EfeO	HSISS4_00918	HSISS4_567	+	7592	5726	8436	0.789065	0.907284	-0.102887	-0.0422569
	HSISS4_00919	CP013216	1005106	1006311	Ferrous iron transport peroxidase EfeB	HSISS4_00919	HSISS4_566	+	7611	5565	6447	0.764965	0.691638	-0.116359	-0.160121
	HSISS4_00920	CP013216	1006289	1007974	Ferrous iron transport permease EfeU	HSISS4_00920	HSISS4_564	+	13021	9609	10444	0.772061	0.654915	-0.112348	-0.183815
	tatC	CP013216	1007982	1008689	Twin-arginine translocation protein TatCd	HSISS4_00921	HSISS4_563	+	7491	5667	8104	0.791464	0.883329	-0.101569	-0.0538777
	tatA	CP013216	1008702	1008887	Twin-arginine translocation protein TatAd	HSISS4_00922	HSISS4_562	+	3093	2499	3575	0.845287	0.943754	-0.0729958	-0.0251412
	potA1	CP013216	1009287	1010423	Multiple sugar ABC transporter, ATP-binding protein	HSISS4_00923	HSISS4_561	-	5746	4838	3764	0.880883	0.534868	-0.0550819	-0.271753
	HSISS4_00924	CP013216	1010439	1011275	Maltose/maltodextrin ABC transporter, permease protein MalG	HSISS4_00924	HSISS4_560	-	3825	3291	2524	0.900149	0.538791	-0.0456857	-0.268579
	HSISS4_00925	CP013216	1011275	1012633	Maltose/maltodextrin ABC transporter, permease protein MalF	HSISS4_00925	HSISS4_559	-	5248	4243	3195	0.845857	0.497095	-0.0727029	-0.30356
	HSISS4_00926	CP013216	1012723	1013970	Maltose/maltodextrin ABC transporter, substrate binding periplasmic protein MalE	HSISS4_00926	HSISS4_558	-	16229	13647	13075	0.879758	0.657828	-0.0556367	-0.181887
	malR	CP013216	1014151	1015155	Maltose operon transcriptional repressor MalR, LacI family	HSISS4_00927	HSISS4_556	+	3376	2896	4676	0.897458	1.13093	-0.046986	0.0534348
	malQ	CP013216	1015409	1016908	4-alpha-glucanotransferase (amylomaltase)	HSISS4_00928	HSISS4_555	+	37115	34928	31201	0.98456	0.686407	-0.00675786	-0.163418
	glgP1	CP013216	1016910	1019171	Maltodextrin phosphorylase	HSISS4_00929	HSISS4_554	+	86476	84132	86720	1.01785	0.818816	0.00768351	-0.0868136
	HSISS4_00930	CP013216	1019282	1020409	hypothetical protein	HSISS4_00930	HSISS4_553	-	1075	1098	1426	1.06859	1.08311	0.0288118	0.0346738
	lplA	CP013216	1020533	1021522	Lipoate-protein ligase A	HSISS4_00931	HSISS4_552	+	13584	14648	24109	1.12815	1.44915	0.0523685	0.161114
	xerS	CP013216	1021808	1022878	Integrase/recombinase xerD	HSISS4_00932	HSISS4_549	+	1405	1689	921	1.25768	0.535237	0.0995712	-0.271454
	pepN	CP013216	1023041	1025581	Lysyl aminopeptidase	HSISS4_00933	HSISS4_548	-	52375	48293	54853	0.964668	0.855144	-0.015622	-0.0679609
	phoU	CP013216	1025715	1026371	Phosphate transport system regulatory protein PhoU	HSISS4_00934	HSISS4_547	-	8265	7880	9280	0.997473	0.916786	-0.00109876	-0.0377322
	pstB2	CP013216	1026397	1027155	Phosphate transport ATP-binding protein PstB (TC 3.A.1.7.1)	HSISS4_00935	HSISS4_546	-	8959	8791	8365	1.02659	0.762376	0.0113966	-0.117831
	pstB1	CP013216	1027168	1027971	Phosphate transport ATP-binding protein PstB (TC 3.A.1.7.1)	HSISS4_00936	HSISS4_545	-	8147	7716	7129	0.99086	0.714486	-0.00398761	-0.146006
	pstC2	CP013216	1027982	1028866	Phosphate transport system permease protein PstA (TC 3.A.1.7.1)	HSISS4_00937	HSISS4_543	-	7910	7557	8713	0.999518	0.899402	-0.000209176	-0.0460461
	pstC1	CP013216	1028856	1029770	Phosphate transport system permease protein PstC (TC 3.A.1.7.1)	HSISS4_00938	HSISS4_542	-	7849	7293	9690	0.972097	1.00803	-0.0122902	0.00347216
	pstS	CP013216	1029773	1030648	Phosphate ABC transporter, periplasmic phosphate-binding protein PstS (TC 3.A.1.7.1)	HSISS4_00939	HSISS4_541	-	6399	5615	7994	0.918027	1.02003	-0.0371445	0.00861474
	HSISS4_00940	CP013216	1030774	1032084	tRNA and rRNA cytosine-C5-methylases	HSISS4_00940	HSISS4_539	-	7623	6521	10576	0.894965	1.13281	-0.0481938	0.0541582
	suhB	CP013216	1032165	1032932	Inositol-1-monophosphatase	HSISS4_00941	HSISS4_538	-	16293	14279	25745	0.916884	1.29019	-0.0376854	0.110655
	HSISS4_00942	CP013216	1032922	1033203	hypothetical protein	HSISS4_00942	HSISS4_537	-	8628	7757	13141	0.940593	1.2436	-0.0265985	0.094681
	spxA1	CP013216	1033196	1033609	Transcriptional regulator SpxA1	HSISS4_00943	HSISS4_536	-	20265	17910	33004	0.924628	1.32979	-0.0340331	0.123783
	ribC	CP013216	1033679	1034590	Riboflavin kinase/FMN adenylyltransferase	HSISS4_00944	HSISS4_535	-	8780	8450	12886	1.00689	1.19836	0.00298008	0.0785863
	truB	CP013216	1034587	1035495	tRNA pseudouridine synthase B	HSISS4_00945	HSISS4_534	-	6730	6487	9359	1.00843	1.13547	0.00364672	0.0551771
	HSISS4_00946	CP013216	1035588	1036934	sensory box protein	HSISS4_00946	HSISS4_533	-	4869	4398	5305	0.945003	0.889628	-0.0245667	-0.0507917
	HSISS4_00947	CP013216	1036936	1037169	hypothetical protein	HSISS4_00947	HSISS4_532	-	891	811	1140	0.952272	1.0447	-0.021239	0.0189899
	hsdS2	CP013216	1037258	1037878	Type I restriction-modification system specificity subunit	HSISS4_00948	HSISS4_531	-	5934	6515	11103	1.14864	1.52776	0.0601848	0.184056
	tpx	CP013216	1038005	1038499	Thiol peroxidase, Tpx-type	HSISS4_00949	HSISS4_530	-	19312	20659	31230	1.11918	1.32041	0.0488999	0.120707
	HSISS4_00950	CP013216	1038563	1039318	hypothetical protein	HSISS4_00950	HSISS4_528	-	1619	1679	2794	1.08498	1.4091	0.0354217	0.148942
	cysD	CP013216	1039379	1040659	O-acetylhomoserine sulfhydrylase/O-succinylhomoserine sulfhydrylase	HSISS4_00951	HSISS4_526	-	1781	2399	2233	1.40924	1.02373	0.148984	0.0101875
	pcrA	CP013216	1040780	1043089	ATP-dependent DNA helicase UvrD/PcrA	HSISS4_00952	HSISS4_525	-	12519	12809	14547	1.07044	0.948782	0.0295635	-0.0228335
	dagA	CP013216	1043597	1044940	Sodium/glycine symporter GlyP	HSISS4_00953	HSISS4_524	+	8924	6623	7413	0.776449	0.678261	-0.109887	-0.168603
	trmE	CP013216	1045068	1046438	GTPase and tRNA-U34 5-formylation enzyme TrmE	HSISS4_00954	HSISS4_522	+	6627	7084	5564	1.11835	0.68554	0.0485795	-0.163967
	HSISS4_00955	CP013216	1046555	1047523	Transcriptional regulator, AraC family	HSISS4_00955	HSISS4_521	+	1878	2177	3224	1.21278	1.40172	0.0837807	0.146662
	HSISS4_00956	CP013216	1047559	1049805	5'-nucleotidase	HSISS4_00956	HSISS4_518	-	17849	12802	29471	0.750381	1.34817	-0.124718	0.129744
	HSISS4_00957	CP013216	1049915	1050568	Cystine transport system permease protein	HSISS4_00957	HSISS4_1813	-	381	338	443	0.928132	0.949383	-0.0323904	-0.0225585
	HSISS4_00958	CP013216	1050627	1051475	Amino acid ABC transporter, periplasmic amino acid-binding protein	HSISS4_00958	HSISS4_517	-	3638	3360	5806	0.966261	1.3031	-0.0149055	0.114977
	HSISS4_00959	CP013216	1051580	1053034	6-aminohexanoate-cyclic-dimer hydrolase	HSISS4_00959	HSISS4_515	-	1415	1565	1382	1.15711	0.79747	0.0633758	-0.0982857
	pyrE	CP013216	1053115	1053744	Orotate phosphoribosyltransferase	HSISS4_00960	HSISS4_514	-	15223	14039	13523	0.964837	0.72533	-0.0155462	-0.139464
	pyrF	CP013216	1053832	1054527	Orotidine 5'-phosphate decarboxylase	HSISS4_00961	HSISS4_513	-	5364	4179	3717	0.815082	0.565805	-0.0887985	-0.247333
	HSISS4_00962	CP013216	1054728	1056014	CRISPR-associated protein Csm6	HSISS4_00962	HSISS4_511	-	16195	13543	22457	0.874887	1.13223	-0.0580482	0.0539335
	HSISS4_00963	CP013216	1056029	1057189	CRISPR-associated protein Csm6	HSISS4_00963	HSISS4_510	-	13673	11462	19750	0.87703	1.17941	-0.0569855	0.071666
	HSISS4_00964	CP013216	1057186	1058259	CRISPR-associated protein, Csm5 family	HSISS4_00964	HSISS4_509	-	15258	13018	22750	0.892616	1.21744	-0.0493355	0.0854465
	HSISS4_00965	CP013216	1058262	1059161	CRISPR-associated RAMP protein, Csm4 family	HSISS4_00965	HSISS4_507	-	9319	8079	14199	0.906998	1.24409	-0.0423938	0.0948512
	HSISS4_00966	CP013216	1059163	1059825	CRISPR-associated RAMP Csm3	HSISS4_00966	HSISS4_506	-	7652	6352	10926	0.868467	1.16587	-0.0612466	0.0666489
	HSISS4_00967	CP013216	1059825	1060205	CRISPR-associated protein, Csm2 family	HSISS4_00967	HSISS4_505	-	5305	4461	7528	0.879761	1.15866	-0.0556353	0.0639569
	HSISS4_00968	CP013216	1060209	1062479	CRISPR-associated protein, Csm1 family	HSISS4_00968	HSISS4_504	-	23493	19969	33674	0.889274	1.17036	-0.0509643	0.0683189
	HSISS4_00969	CP013216	1062460	1063191	CRISPR repeat RNA endoribonuclease Cas6	HSISS4_00969	HSISS4_502	-	6875	5617	9871	0.854771	1.17233	-0.0681504	0.0690512
	HSISS4_00970	CP013216	1063748	1063960	hypothetical protein	HSISS4_00970		+	8	1	1	0.130776	0.102064	-0.883472	-0.991127
	HSISS4_00971	CP013216	1064406	1064735	CRISPR-associated protein Cas2	HSISS4_00971	HSISS4_501	-	211	186	228	0.922249	0.882298	-0.0351516	-0.0543849
	HSISS4_00972	CP013216	1064875	1065123	CRISPR-associated protein Cas1	HSISS4_00972	HSISS4_500	-	103	157	147	1.5947	1.16531	0.20268	0.0664428
	HSISS4_00973	CP013216	1065218	1065739	CRISPR-associated protein Cas1	HSISS4_00973	HSISS4_499	-	172	181	218	1.10095	1.03488	0.041768	0.0148908
	pyrDb	CP013216	1065879	1066835	Dihydroorotate dehydrogenase, catalytic subunit	HSISS4_00974	HSISS4_498	-	5656	4828	5497	0.89305	0.793559	-0.0491243	-0.100421
	pyrK	CP013216	1066845	1067648	Dihydroorotate dehydrogenase electron transfer subunit	HSISS4_00975	HSISS4_497	-	3821	3169	3855	0.867687	0.823778	-0.0616369	-0.0841899
	thiJ	CP013216	1067959	1068507	ThiJ/PfpI family protein	HSISS4_00976	HSISS4_496	-	2326	2331	3745	1.04846	1.31463	0.0205504	0.118805
	HSISS4_00977	CP013216	1068641	1069441	hypothetical protein	HSISS4_00977	HSISS4_495	-	8063	6840	13221	0.887518	1.33885	-0.0518227	0.12673
	fbp	CP013216	1069960	1071618	Fibronectin/fibrinogen-binding protein	HSISS4_00978	HSISS4_494	+	12255	12383	20025	1.05713	1.3342	0.0241304	0.125222
	HSISS4_00979	CP013216	1071793	1073337	hypothetical protein	HSISS4_00979	HSISS4_493	+	2155	1971	2911	0.956879	1.10295	-0.0191428	0.0425576
	HSISS4_00980	CP013216	1073607	1074434	hypothetical protein	HSISS4_00980	HSISS4_492	+	1713	1404	2697	0.857487	1.28554	-0.0667724	0.109086
	HSISS4_00981	CP013216	1074427	1075125	hypothetical protein	HSISS4_00981	HSISS4_1112	+	1111	983	1955	0.925672	1.4368	-0.0335427	0.157395
	HSISS4_00982	CP013216	1075207	1076547	MATE efflux family protein DinF	HSISS4_00982	HSISS4_490	+	2554	2162	2681	0.885631	0.857114	-0.0527473	-0.0669614
	HSISS4_00983	CP013216	1076592	1077560	hypothetical protein	HSISS4_00983	HSISS4_489	-	3379	3351	6028	1.03754	1.45663	0.0160041	0.163348
	HSISS4_00984	CP013216	1077775	1080489	hypothetical protein	HSISS4_00984	HSISS4_487	+	4107	3989	5652	1.01615	1.12367	0.00695722	0.0506402
	HSISS4_00985	CP013216	1080562	1081197	Phosphoglycolate phosphatase	HSISS4_00985	HSISS4_486	+	1170	1274	1580	1.1392	1.10264	0.0566015	0.0424339
	HSISS4_00986	CP013216	1081259	1082023	Uridine phosphorylase	HSISS4_00986	HSISS4_485	-	8890	10351	10908	1.21814	1.00186	0.0856984	0.000806078
	ilvB1	CP013216	1082146	1083921	Pyruvate oxidase	HSISS4_00987	HSISS4_484	-	20935	22797	23224	1.13926	0.905788	0.0566226	-0.0429732
	HSISS4_00988	CP013216	1083945	1084070	hypothetical protein	HSISS4_00988	HSISS4_483	+	20	4	6	0.209242	0.244954	-0.679352	-0.610916
	copA2	CP013216	1084283	1086505	Lead, cadmium, zinc and mercury transporting ATPase/Copper-translocating P-type ATPase	HSISS4_00989	HSISS4_482	-	8420	9152	6249	1.13716	0.605984	0.0558218	-0.217539
	HSISS4_00990	CP013216	1086516	1086887	Copper-exporting ATPase	HSISS4_00990	HSISS4_480	-	1501	1618	1052	1.12776	0.572266	0.0522157	-0.242402
	copY1	CP013216	1086906	1087301	Negative transcriptional regulator-copper transport operon	HSISS4_00991	HSISS4_1735	-	969	980	707	1.05808	0.595742	0.0245202	-0.224942
	HSISS4_00992	CP013216	1087465	1087596	hypothetical protein	HSISS4_00992		-	792	856	772	1.13075	0.795893	0.0533665	-0.0991452
	adhB1	CP013216	1087765	1088802	Alcohol dehydrogenase	HSISS4_00993	HSISS4_478	-	2926	2897	2410	1.03584	0.67252	0.0152921	-0.172295
	HSISS4_00994	CP013216	1088899	1089993	Ferrochelatase, protoheme ferro-lyase	HSISS4_00994	HSISS4_477	-	1827	1608	1338	0.9208	0.597971	-0.0358346	-0.22332
	HSISS4_00995	CP013216	1090105	1091016	Cobalt-zinc-cadmium resistance protein CzcD	HSISS4_00995	HSISS4_476	-	843	876	936	1.08716	0.90659	0.0362944	-0.042589
	HSISS4_00996	CP013216	1091150	1091689	Transcriptional regulator, TetR family	HSISS4_00996	HSISS4_475	+	488	478	438	1.02477	0.732853	0.010626	-0.134983
	HSISS4_00997	CP013216	1091705	1092205	hypothetical protein	HSISS4_00997	HSISS4_474	+	403	473	420	1.22793	0.850956	0.089174	-0.070093
	HSISS4_00998	CP013216	1092426	1093049	Transcriptional regulator, TetR family	HSISS4_00998	HSISS4_473	-	4682	4583	7589	1.02409	1.32348	0.0103363	0.121716
	HSISS4_00999	CP013216	1093089	1094171	ABC transporter, permease protein	HSISS4_00999	HSISS4_469	-	2644	2579	4476	1.02049	1.38227	0.00880778	0.140591
	HSISS4_01000	CP013216	1094173	1094889	ABC transporter, ATP-binding protein	HSISS4_01000	HSISS4_468	-	356	268	576	0.787595	1.3211	-0.103697	0.120935
	HSISS4_01001	CP013216	1095136	1095993	probable oxidoreductase	HSISS4_01001	HSISS4_465	-	742	705	688	0.994038	0.75709	-0.0025969	-0.120853
	HSISS4_01002	CP013216	1095995	1096831	Hydrolase, alpha/beta fold family	HSISS4_01002	HSISS4_464	-	653	582	431	0.932455	0.538923	-0.0303723	-0.268473
	HSISS4_01003	CP013216	1096845	1097849	zinc-containing alcohol dehydrogenase; quinone oxidoreductase ( NADPH)/Similar to arginate lyase	HSISS4_01003	HSISS4_462	-	603	479	365	0.831067	0.49424	-0.0803639	-0.306062
	HSISS4_01004	CP013216	1097928	1098359	Rrf2 family transcriptional regulator, group III	HSISS4_01004	HSISS4_461	-	857	806	1171	0.983948	1.11568	-0.00702789	0.0475388
	HSISS4_01005	CP013216	1098499	1098864	Ribosyl nicotinamide transporter, PnuC-like	HSISS4_01005	HSISS4_460	-	2595	2074	2768	0.83616	0.870946	-0.0777107	-0.0600086
	cbiO2	CP013216	1099028	1099828	ATPase component of energizing module of queuosine-regulated ECF transporter	HSISS4_01006	HSISS4_459	-	55008	46798	55658	0.89006	0.826161	-0.0505807	-0.0829355
	cbiO3	CP013216	1099815	1100651	ATPase component of energizing module of queuosine-regulated ECF transporter	HSISS4_01007	HSISS4_458	-	52144	44256	50688	0.887944	0.793713	-0.0516143	-0.100336
	HSISS4_01008	CP013216	1100627	1101421	Transmembrane component of energizing module of queuosine-regulated ECF transporter	HSISS4_01008	HSISS4_457	-	52244	44180	53988	0.884723	0.843769	-0.0531928	-0.0737765
	HSISS4_01009	CP013216	1101418	1102020	Substrate-specific component of queuosine-regulated ECF transporter	HSISS4_01009	HSISS4_456	-	37335	31665	40654	0.887322	0.889098	-0.0519188	-0.0510502
	HSISS4_01010	CP013216	1102337	1102765	Phenazine biosynthesis protein PhzF like	HSISS4_01010	HSISS4_455	-	878	779	1381	0.928241	1.28429	-0.0323392	0.108662
	HSISS4_01011	CP013216	1102797	1103138	Phenazine biosynthesis protein PhzF like	HSISS4_01011	HSISS4_455	-	519	481	814	0.969607	1.28062	-0.0134044	0.10742
	HSISS4_01012	CP013216	1103238	1103783	hypothetical protein	HSISS4_01012	HSISS4_454	-	702	653	1083	0.973182	1.25966	-0.011806	0.100254
	HSISS4_01013	CP013216	1104013	1104714	ABC transporter, ATP-binding protein	HSISS4_01013	HSISS4_453	+	48	40	56	0.87184	0.952598	-0.0595634	-0.0210905
	HSISS4_01014	CP013216	1104727	1107390	ABC transporter permease protein	HSISS4_01014	HSISS4_451	+	400	271	384	0.708806	0.783852	-0.149473	-0.105766
	HSISS4_01015	CP013216	1107703	1107852	Mobile element protein	HSISS4_01015	HSISS4_450	+	3	0	1	0	0.272171	#	-0.565159
	nth2	CP013216	1107929	1108552	Endonuclease III	HSISS4_01016	HSISS4_449	-	3395	4691	3289	1.44558	0.791019	0.160044	-0.101813
	proWZ	CP013216	1108549	1110069	L-proline glycine betaine binding ABC transporter protein ProX (TC 3.A.1.12.1) / Osmotic adaptation	HSISS4_01017	HSISS4_448	-	6040	8609	5599	1.49119	0.756896	0.173534	-0.120964
	proV	CP013216	1110062	1110790	L-proline glycine betaine ABC transport system permease protein ProV (TC 3.A.1.12.1)	HSISS4_01018	HSISS4_447	-	2596	3555	2220	1.43269	0.69825	0.156153	-0.155989
	HSISS4_01019	CP013216	1110783	1111637	hypothetical protein	HSISS4_01019	HSISS4_446	-	2640	3794	2433	1.50353	0.75249	0.177111	-0.123499
	HSISS4_01020	CP013216	1111656	1112105	Transcriptional regulator, MarR family	HSISS4_01020	HSISS4_445	-	1721	2590	1595	1.57448	0.756733	0.197137	-0.121057
	HSISS4_01021	CP013216	1112192	1112956	Macro domain, possibly ADP-ribose binding module	HSISS4_01021	HSISS4_1362	-	2520	3600	2230	1.49458	0.722549	0.17452	-0.141133
	HSISS4_01022	CP013216	1112941	1113774	NAD-dependent protein deacetylase of SIR2 family	HSISS4_01022	HSISS4_1361	-	2780	3952	2558	1.48727	0.751309	0.17239	-0.124182
	HSISS4_01023	CP013216	1113779	1114210	hypothetical protein	HSISS4_01023	HSISS4_1360	-	1602	2161	1811	1.41127	0.923036	0.14961	-0.0347814
	aldB	CP013216	1114391	1115110	Alpha-acetolactate decarboxylase	HSISS4_01024	HSISS4_1358	-	19969	21003	29838	1.10038	1.22005	0.0415429	0.0863761
	als	CP013216	1115126	1116802	Acetolactate synthase, catabolic	HSISS4_01025	HSISS4_1357	-	33066	35834	53704	1.13379	1.32613	0.0545315	0.122588
	HSISS4_01026	CP013216	1117016	1117357	hypothetical protein	HSISS4_01026	HSISS4_1356	-	3293	3549	4676	1.12754	1.15943	0.0521322	0.0642455
	HSISS4_01027	CP013216	1117455	1118834	hypothetical protein	HSISS4_01027	HSISS4_1355	-	2678	2348	3268	0.917287	0.996401	-0.0374946	-0.00156581
	lepA	CP013216	1118882	1120714	Translation elongation factor LepA	HSISS4_01028	HSISS4_1353	-	15473	13797	13901	0.932885	0.733558	-0.030172	-0.134566
	HSISS4_01029	CP013216	1120836	1121000	hypothetical protein	HSISS4_01029		-	868	1028	1468	1.23906	1.38092	0.0930913	0.140169
	HSISS4_01030	CP013216	1121102	1121866	2,3-butanediol dehydrogenase, S-alcohol forming, (R)-acetoin-specific/Acetoin (diacetyl) reductase	HSISS4_01030	HSISS4_1352	-	36410	35425	60172	1.0179	1.34939	0.00770707	0.130136
	HSISS4_01031	CP013216	1122079	1122372	hypothetical protein	HSISS4_01031	HSISS4_1351	-	3596	4222	6654	1.22833	1.51087	0.0893164	0.179226
	ndk	CP013216	1122374	1122787	Nucleoside diphosphate kinase	HSISS4_01032	HSISS4_1350	-	2891	3488	5158	1.26225	1.45679	0.101146	0.163396
	HSISS4_01033	CP013216	1122955	1124100	5-methyltetrahydropteroyltriglutamate--homocysteine methyltransferase	HSISS4_01033	HSISS4_1349	+	451	452	360	1.04853	0.651761	0.0205798	-0.185911
	gid	CP013216	1124160	1125503	tRNA:m(5)U-54 MTase gid	HSISS4_01034	HSISS4_1348	-	10355	9831	11833	0.993266	0.933055	-0.00293452	-0.0300925
	HSISS4_01035	CP013216	1125621	1126997	Sensor histidine kinase	HSISS4_01035	HSISS4_1347	-	1588	1415	2540	0.932232	1.30601	-0.0304762	0.115946
	HSISS4_01036	CP013216	1126988	1127647	Response regulator	HSISS4_01036	HSISS4_1346	-	803	686	1257	0.893771	1.27815	-0.0487735	0.106582
	HSISS4_01037	CP013216	1127728	1128378	hypothetical protein	HSISS4_01037		-	121	99	161	0.855988	1.08643	-0.0675323	0.0360032
	HSISS4_01038	CP013216	1128365	1129093	hypothetical protein	HSISS4_01038	HSISS4_1345	-	153	132	247	0.902611	1.31816	-0.0444996	0.119968
	HSISS4_01039	CP013216	1129098	1129772	hypothetical protein	HSISS4_01039	HSISS4_1344	-	126	142	226	1.17906	1.46454	0.0715357	0.165701
	topA	CP013216	1129956	1132100	DNA topoisomerase I	HSISS4_01040	HSISS4_1343	-	30125	27907	48761	0.969179	1.32163	-0.013596	0.121108
	dprA	CP013216	1132268	1133107	Rossmann fold nucleotide-binding protein Smf possibly involved in DNA uptake	HSISS4_01041	HSISS4_1341	-	339	302	500	0.93202	1.2043	-0.0305749	0.080733
	HSISS4_01042	CP013216	1133174	1134094	Transcriptional regulator	HSISS4_01042	HSISS4_1331	-	8514	7673	10184	0.942865	0.976669	-0.0255506	-0.0102525
	rnhB1	CP013216	1134101	1134871	Ribonuclease HII	HSISS4_01043	HSISS4_1330	-	6937	6330	8294	0.954663	0.976237	-0.0201501	-0.010445
	rbgA	CP013216	1134858	1135712	50S ribosomal subunit maturation GTPase RbgA YlqF-like protein	HSISS4_01044	HSISS4_1328	-	6789	6429	8530	0.99073	1.0259	-0.0040445	0.0111059
	HSISS4_01045	CP013216	1135841	1136530	regulator of exopolysaccharide synthesis, competence and biofilm formation Ftr, XRE family	HSISS4_01045	HSISS4_1327	-	4736	4435	5727	0.979715	0.987366	-0.00890018	-0.0055218
	HSISS4_01046	CP013216	1136625	1137140	Transcriptional repressor for NAD biosynthesis in gram-positives	HSISS4_01046	HSISS4_1326	-	1963	1859	3406	0.990779	1.41673	-0.00402302	0.151287
	HSISS4_01047	CP013216	1137163	1137690	Substrate-specific component NiaX of predicted niacin ECF transporter	HSISS4_01047	HSISS4_1325	-	912	679	1319	0.77892	1.1809	-0.108507	0.0722127
	ffh	CP013216	1137803	1139365	Signal recognition particle, subunit Ffh SRP54 (TC 3.A.5.1.1)	HSISS4_01048	HSISS4_1324	-	27692	27302	37430	1.03147	1.10364	0.013458	0.0428282
	HSISS4_01049	CP013216	1139398	1139739	Signal recognition particle associated protein	HSISS4_01049	HSISS4_1323	-	5803	5981	8796	1.0783	1.23764	0.0327391	0.0925954
	HSISS4_01050	CP013216	1139796	1140494	Transcriptional regulator, GntR family	HSISS4_01050	HSISS4_1322	-	1542	1622	1927	1.10049	1.02038	0.0415844	0.00876005
	guaA2	CP013216	1140659	1142221	GMP synthase glutamine-hydrolyzing, amidotransferase subunit/ATP pyrophosphatase subunit	HSISS4_01051	HSISS4_1321	+	63352	58225	91912	0.961539	1.18461	-0.0170329	0.0735746
	HSISS4_01052	CP013216	1142508	1143092	Ribosomal-protein-L7p-serine acetyltransferase	HSISS4_01052	HSISS4_1706	-	1239	1602	1421	1.35272	0.936452	0.131209	-0.0285145
	HSISS4_01053	CP013216	1143377	1144396	Alcohol dehydrogenase	HSISS4_01053	HSISS4_1123	-	34614	37076	44314	1.12062	1.04533	0.049459	0.0192519
	HSISS4_01054	CP013216	1144558	1144839	hypothetical protein	HSISS4_01054	HSISS4_1122	-	3279	3221	5288	1.0277	1.31678	0.0118672	0.119513
	umuC1B	CP013216	1145191	1146606	Putative UV-damage repair protein UvrX	HSISS4_01055	HSISS4_1121	-	11843	11691	18252	1.03278	1.25838	0.0140078	0.0998114
	HSISS4_01056	CP013216	1146720	1147571	Amino acid ABC transporter, amino acid-binding protein	HSISS4_01056	HSISS4_1120	-	10742	9496	15459	0.924855	1.17506	-0.0339266	0.070059
	HSISS4_01057	CP013216	1147584	1148213	ABC transporter ATP-binding protein - glutamine transport	HSISS4_01057	HSISS4_1119	-	7230	6502	11476	0.940863	1.29603	-0.0264734	0.112615
	HSISS4_01058	CP013216	1148222	1148863	ABC transporter membrane-spanning permease - glutamine transport	HSISS4_01058	HSISS4_1118	-	4289	3716	6354	0.906437	1.20963	-0.0426625	0.0826539
	phnA	CP013216	1149064	1149396	Alkylphosphonate utilization operon protein PhnA	HSISS4_01059	HSISS4_894	-	7744	6529	11135	0.882062	1.17405	-0.0545008	0.0696876
	glmS	CP013216	1149514	1151322	Glucosamine--fructose-6-phosphate aminotransferase isomerizing	HSISS4_01060	HSISS4_892	-	31729	28608	35933	0.943298	0.924698	-0.025351	-0.0340002
	cmhR	CP013216	1151530	1152438	Methionine biosynthesis and transport regulator MtaR, LysR family	HSISS4_01061	HSISS4_891	+	9667	10680	14516	1.15584	1.22608	0.0628974	0.088518
	mur2	CP013216	1152532	1153245	Peptidoglycan hydrolase, Autolysin2	HSISS4_01062	HSISS4_1183	-	5114	4650	8377	0.951284	1.33749	-0.0216899	0.126291
	HSISS4_01063	CP013216	1153418	1154425	Putative membrane protein YeiH	HSISS4_01063	HSISS4_804	+	17551	15175	24027	0.904575	1.11779	-0.0435553	0.0483604
	HSISS4_01064	CP013216	1154480	1154791	hypothetical protein	HSISS4_01064		-	2620	2442	3904	0.975129	1.21667	-0.0109377	0.0851712
	HSISS4_01065	CP013216	1154937	1155335	hypothetical protein	HSISS4_01065	HSISS4_803	-	7260	6677	10684	0.962194	1.2016	-0.0167374	0.07976
	adcA1	CP013216	1155554	1157098	Candidate zinc-binding lipoprotein ZinT	HSISS4_01066	HSISS4_716	-	7510	7708	11679	1.07379	1.26978	0.0309197	0.103728
	HSISS4_01067	CP013216	1157256	1158077	hypothetical protein	HSISS4_01067	HSISS4_714	+	2552	2522	3448	1.03391	1.10319	0.0144823	0.0426493
	HSISS4_01068	CP013216	1158133	1159530	Dipeptidase	HSISS4_01068	HSISS4_713	-	16968	17223	25451	1.06193	1.22472	0.026096	0.0880369
	HSISS4_01069	CP013216	1159548	1160459	hypothetical protein	HSISS4_01069	HSISS4_711	-	9764	9599	13355	1.02853	1.11681	0.0122161	0.0479788
	HSISS4_01070	CP013216	1160456	1161430	LPPG FO 2-phospho-L-lactate transferase like, CofD-like	HSISS4_01070	HSISS4_710	-	9546	9640	12339	1.05651	1.05541	0.0238735	0.0234212
	HSISS4_01071	CP013216	1161427	1162317	Predicted P-loop-containing kinase	HSISS4_01071	HSISS4_709	-	9347	9522	12999	1.0658	1.13553	0.0276738	0.0552004
	HSISS4_01072	CP013216	1162298	1163068	Acid-resistant locus arl7	HSISS4_01072	HSISS4_708	-	6519	6726	8619	1.07943	1.07954	0.0331938	0.0332386
	HSISS4_01073	CP013216	1163195	1165105	Choline binding protein A	HSISS4_01073	HSISS4_707	-	5606	7074	7735	1.32017	1.1266	0.12063	0.0517699
	HSISS4_01074	CP013216	1165367	1165858	NADPH-dependent 7-cyano-7-deazaguanine reductase	HSISS4_01074	HSISS4_706	-	6382	6101	9218	1.00014	1.17935	6.21105e-05	0.0716426
	HSISS4_01075	CP013216	1165981	1166697	Queuosine Biosynthesis QueE Radical SAM	HSISS4_01075	HSISS4_705	-	7198	7043	9479	1.02368	1.07526	0.0101637	0.0315134
	ptpS	CP013216	1166690	1167133	Queuosine biosynthesis QueD, PTPS-I	HSISS4_01076	HSISS4_704	-	5018	4688	6241	0.977406	1.01551	-0.00992517	0.00668624
	HSISS4_01077	CP013216	1167133	1167786	Queuosine Biosynthesis QueC ATPase	HSISS4_01077	HSISS4_703	-	5493	4910	6529	0.935168	0.970509	-0.0291102	-0.0130002
	HSISS4_01078	CP013216	1167960	1168340	Bona fide RidA/YjgF/TdcF/RutC subgroup	HSISS4_01078	HSISS4_702	-	6529	5907	10650	0.946538	1.33188	-0.0238618	0.124466
	pmrB	CP013216	1168693	1169892	Transport protein	HSISS4_01079	HSISS4_701	-	13429	13166	15589	1.02572	0.947845	0.0110281	-0.0232627
	HSISS4_01080	CP013216	1170002	1170409	hypothetical protein	HSISS4_01080	HSISS4_700	-	14955	13850	18920	0.968905	1.03299	-0.0137188	0.0140974
	asnC	CP013216	1170436	1171782	Asparaginyl-tRNA synthetase	HSISS4_01081	HSISS4_699	-	43118	39619	53181	0.961309	1.00707	-0.0171372	0.0030606
	aspC1	CP013216	1171819	1173000	Aspartate aminotransferase	HSISS4_01082	HSISS4_698	-	30472	27451	36695	0.942486	0.983261	-0.0257249	-0.00733136
	HSISS4_01083	CP013216	1173005	1173487	hypothetical protein	HSISS4_01083	HSISS4_696	-	11673	10494	14432	0.940538	1.0095	-0.0266235	0.00410674
	dinG	CP013216	1173645	1176131	DinG family ATP-dependent helicase YoaA	HSISS4_01084	HSISS4_695	-	12528	11997	14716	1.00186	0.959115	0.0008088	-0.0181293
	HSISS4_01085	CP013216	1176227	1176862	Hydroxyacylglutathione hydrolase	HSISS4_01085	HSISS4_694	+	3364	3657	5166	1.13733	1.25389	0.0558869	0.0982611
	HSISS4_01086	CP013216	1176968	1177924	Nucleoside ABC transporter, permease protein 2	HSISS4_01086	HSISS4_693	-	28588	25167	32328	0.921013	0.923332	-0.0357344	-0.0346422
	HSISS4_01087	CP013216	1177926	1178993	Nucleoside ABC transporter, permease protein 1	HSISS4_01087	HSISS4_692	-	27417	24016	27029	0.916429	0.804957	-0.0379014	-0.0942272
	HSISS4_01088	CP013216	1178986	1180524	Putative deoxyribose-specific ABC transporter, ATP-binding protein	HSISS4_01088	HSISS4_691	-	30060	25801	29898	0.897977	0.812112	-0.0467346	-0.0903841
	HSISS4_01089	CP013216	1180623	1181693	Nucleoside-binding protein	HSISS4_01089	HSISS4_690	-	81969	74589	92947	0.952013	0.925867	-0.021357	-0.0334516
	cdd	CP013216	1181755	1182153	Cytidine deaminase	HSISS4_01090	HSISS4_689	-	8359	7883	10127	0.986632	0.989212	-0.00584491	-0.00471081
	HSISS4_01091	CP013216	1182140	1182802	Deoxyribose-phosphate aldolase	HSISS4_01091	HSISS4_688	-	11704	11060	14199	0.988641	0.990572	-0.0049613	-0.00411384
	HSISS4_01092	CP013216	1182836	1184113	Pyrimidine-nucleoside phosphorylase	HSISS4_01092	HSISS4_687	-	5785	5655	5783	1.0227	0.81623	0.00974713	-0.0881875
	HSISS4_01093	CP013216	1184110	1184700	Ribosomal RNA small subunit methyltransferase C	HSISS4_01093	HSISS4_686	-	1555	1474	1419	0.991711	0.7451	-0.00361502	-0.127785
	coaA	CP013216	1184804	1185733	Pantothenate kinase	HSISS4_01094	HSISS4_684	+	9009	8499	13418	0.986982	1.21611	-0.00569087	0.0849739
	rpsT	CP013216	1185803	1186039	SSU ribosomal protein S20p	HSISS4_01095	HSISS4_682	+	98179	89383	145149	0.952476	1.20714	-0.0211458	0.0817582
	HSISS4_01096	CP013216	1186117	1187532	Two component system sensor histidine kinase CiaH	HSISS4_01096	HSISS4_681	-	8580	9541	13215	1.16339	1.2576	0.0657245	0.0995426
	HSISS4_01097	CP013216	1187522	1188196	Two component system response regulator CiaR	HSISS4_01097	HSISS4_680	-	3574	3964	5256	1.16037	1.20078	0.064597	0.0794635
	fhs	CP013216	1188394	1190064	Formate--tetrahydrofolate ligase	HSISS4_01098	HSISS4_679	-	44957	45019	64703	1.04765	1.17514	0.0202164	0.0700898
	dfp2	CP013216	1190258	1190941	Phosphopantothenoylcysteine synthetase	HSISS4_01099	HSISS4_678	+	13770	12180	15949	0.925404	0.945719	-0.0336688	-0.0242378
	dfp1	CP013216	1190934	1191479	Phosphopantothenoylcysteine decarboxylase	HSISS4_01100	HSISS4_677	+	16968	15830	20134	0.976041	0.968862	-0.0105319	-0.0137379
	HSISS4_01101	CP013216	1191508	1192080	Substrate-specific component PanT of predicted pantothenate ECF transporter	HSISS4_01101	HSISS4_676	+	17275	15900	21164	0.962935	1.00033	-0.016403	0.000142407
	pgmA	CP013216	1192162	1193880	Phosphoglucomutase	HSISS4_01102	HSISS4_674	+	101743	94215	65496	0.968798	0.525621	-0.0137666	-0.279327
	metF	CP013216	1194019	1194894	5,10-methylenetetrahydrofolate reductase	HSISS4_01103	HSISS4_672	-	109	123	99	1.18058	0.741603	0.0720965	-0.129829
	metE	CP013216	1195081	1197330	5-methyltetrahydropteroyltriglutamate--homocysteine methyltransferase	HSISS4_01104	HSISS4_671	-	275	351	249	1.33534	0.739315	0.125592	-0.131171
	HSISS4_01105	CP013216	1197583	1197933	hypothetical protein	HSISS4_01105		-	1304	1761	1421	1.41286	0.889773	0.1501	-0.0507208
	pabB	CP013216	1198080	1199810	Para-aminobenzoate synthase, aminase component/Aminodeoxychorismate lyase	HSISS4_01106	HSISS4_572	+	5024	5334	4479	1.11076	0.727938	0.0456213	-0.137906
	pacL1	CP013216	1200026	1202662	Calcium-transporting ATPase	HSISS4_01107	HSISS4_443	+	20898	21086	29602	1.05562	1.15659	0.0235074	0.063179
	dltD	CP013216	1202811	1204079	Poly(glycerophosphate chain) D-alanine transfer protein DltD	HSISS4_01108	HSISS4_441	-	51937	52957	54135	1.06675	0.851067	0.0280644	-0.070036
	dltC	CP013216	1204072	1204311	D-alanine--poly(phosphoribitol) ligase subunit 2	HSISS4_01109	HSISS4_440	-	11277	11100	11033	1.02979	0.798845	0.0127473	-0.0975373
	dltB	CP013216	1204329	1205576	D-alanyl transfer protein DltB	HSISS4_01110	HSISS4_439	-	43301	42647	35914	1.03041	0.677218	0.0130084	-0.169271
	dltA	CP013216	1205573	1207123	D-alanine--poly(phosphoribitol) ligase subunit 1	HSISS4_01111	HSISS4_438	-	46514	48932	40712	1.10059	0.714663	0.0416272	-0.145899
	HSISS4_01112	CP013216	1207132	1207263	hypothetical protein	HSISS4_01112	HSISS4_437	-	2531	2986	2465	1.23429	0.79522	0.0914155	-0.0995125
	tnpSth1E	CP013216	1207525	1208490	Mobile element protein	HSISS4_01113	HSISS4_2012	-	457	493	557	1.12862	0.99518	0.0525486	-0.0020983
	tnpSth1F	CP013216	1208487	1209164	ISSth1, transposase (orf1), IS3 family	HSISS4_01114		-	123	131	194	1.11425	1.28783	0.0469841	0.109859
	tnp657B	CP013216	1209348	1209821	Mobile element protein	HSISS4_01115		-	138	128	221	0.970395	1.3076	-0.0130512	0.116476
	HSISS4_01116	CP013216	1209985	1211733	ABC transporter, ATP-binding/permease protein	HSISS4_01116	HSISS4_1366	-	8339	7479	11571	0.938312	1.13297	-0.0276526	0.0542196
	HSISS4_01117	CP013216	1211723	1213462	ABC transporter, ATP-binding/permease protein	HSISS4_01117	HSISS4_1368	-	11187	10195	13079	0.953436	0.954605	-0.0207085	-0.0201764
	HSISS4_01118	CP013216	1213493	1214104	Pneumococcal vaccine antigen A-like protein	HSISS4_01118	HSISS4_1369	-	8802	8477	9121	1.00758	0.846104	0.0032787	-0.0725762
	HSISS4_01119	CP013216	1214106	1215083	Pseudouridylate synthases, 23S RNA-specific	HSISS4_01119	HSISS4_1370	-	16276	14548	13696	0.935133	0.687082	-0.0291265	-0.162991
	glyA	CP013216	1215089	1216339	Serine hydroxymethyltransferase	HSISS4_01120	HSISS4_1371	-	20786	18618	13007	0.937087	0.510939	-0.02822	-0.291631
	HSISS4_01121	CP013216	1216432	1217034	TsaC protein (YrdC domain) required for threonylcarbamoyladenosine t(6)A37 modification in tRNA	HSISS4_01121	HSISS4_1372	-	7772	6953	5431	0.93596	0.570571	-0.0287427	-0.24369
	hemK	CP013216	1217024	1217857	Protein-N(5)-glutamine methyltransferase PrmC	HSISS4_01122	HSISS4_1373	-	9671	8734	7410	0.944843	0.625618	-0.0246403	-0.20369
	prfA	CP013216	1217854	1218933	Peptide chain release factor 1	HSISS4_01123	HSISS4_1374	-	11738	10248	10708	0.913404	0.744864	-0.0393371	-0.127923
	tdk	CP013216	1218971	1219567	Thymidine kinase	HSISS4_01124	HSISS4_1375	-	4473	3799	5362	0.888563	0.978792	-0.0513117	-0.00930938
	add	CP013216	1219752	1220762	Adenosine deaminase	HSISS4_01125	HSISS4_1376	-	3889	3714	6013	0.99913	1.26246	-0.000378158	0.101216
	HSISS4_01126	CP013216	1220935	1221723	Glutathione S-transferase	HSISS4_01126	HSISS4_1377	+	5205	6131	7315	1.23233	1.14751	0.0907285	0.0597563
	HSISS4_01127	CP013216	1221804	1222748	3'-to-5' oligoribonuclease A	HSISS4_01127	HSISS4_1378	+	5356	5879	6689	1.14837	1.01973	0.0600808	0.00848334
	apbE	CP013216	1222735	1223667	putative thiamine biosynthesis lipoprotein	HSISS4_01128	HSISS4_1379	+	6941	7788	9209	1.17387	1.08331	0.0696218	0.0347531
	rpmE2	CP013216	1223750	1224016	LSU ribosomal protein L31p LSU ribosomal protein L31p, zinc-independent	HSISS4_01129	HSISS4_1380	+	78480	71319	139334	0.950745	1.44964	-0.0219359	0.161261
	HSISS4_01130	CP013216	1224143	1225405	Mn2+ and Fe2+ transporters of the NRAMP family	HSISS4_01130	HSISS4_1383	-	6217	5030	9738	0.846457	1.27894	-0.072395	0.106852
	HSISS4_01131	CP013216	1225546	1226514	Extracellular protein	HSISS4_01131	HSISS4_1384	-	11098	11969	18103	1.12832	1.33189	0.052431	0.124469
	HSISS4_01132	CP013216	1226629	1227030	Hypothetical protein	HSISS4_01132	HSISS4_1385	-	1015	880	1372	0.907057	1.1037	-0.0423655	0.0428508
	HSISS4_01133	CP013216	1227068	1227829	Sortase A, LPXTG specific	HSISS4_01133	HSISS4_1386	-	13433	11818	15080	0.920426	0.916624	-0.0360111	-0.037809
	gyrA	CP013216	1227829	1230297	DNA gyrase subunit A	HSISS4_01134	HSISS4_1387	-	38444	34337	45161	0.934441	0.959175	-0.0294483	-0.0181023
	ldh	CP013216	1230518	1231504	L-lactate dehydrogenase	HSISS4_01135	HSISS4_1388	+	266020	248501	236357	0.977309	0.725466	-0.00996826	-0.139383
	nox	CP013216	1231599	1232972	NADH peroxidase	HSISS4_01136	HSISS4_1389	-	81988	84299	134478	1.0757	1.33926	0.03169	0.126864
	HSISS4_01137	CP013216	1233262	1234800	ABC transporter ATP-binding protein	HSISS4_01137	HSISS4_855	-	11888	9762	11846	0.859108	0.813628	-0.0659521	-0.0895744
	HSISS4_01138	CP013216	1234939	1235469	Substrate-specific component PdxU of predicted pyridoxine ECF transporter	HSISS4_01138	HSISS4_1478	-	1084	1118	1694	1.07902	1.27599	0.0330304	0.105847
	pdxK	CP013216	1235459	1236316	Pyridoxal kinase	HSISS4_01139	HSISS4_1479	-	2154	2287	3570	1.11081	1.35327	0.0456384	0.131385
	HSISS4_01140	CP013216	1236317	1236826	Substrate-specific component PdxU2 of predicted pyridoxin-related ECF transporter	HSISS4_01140	HSISS4_1480	-	964	999	1541	1.08419	1.30523	0.0351063	0.115688
	HSISS4_01141	CP013216	1236964	1237494	hypothetical protein	HSISS4_01141	HSISS4_1481	-	7460	6655	12463	0.933313	1.3641	-0.0299729	0.134846
	HSISS4_01142	CP013216	1237654	1238919	Predicted transcriptional regulator of pyridoxine metabolism	HSISS4_01142	HSISS4_1482	+	1344	1329	2219	1.03453	1.3481	0.0147436	0.129721
	HSISS4_01143	CP013216	1238959	1239297	Anaerobic ribonucleoside-triphosphate reductase	HSISS4_01143	HSISS4_1547	-	9345	9238	14511	1.03423	1.26789	0.0146165	0.103081
	HSISS4_01144	CP013216	1239389	1239970	hypothetical protein	HSISS4_01144	HSISS4_1548	-	2786	2708	4164	1.01692	1.22037	0.00728543	0.0864923
	pheT	CP013216	1240039	1242447	Phenylalanyl-tRNA synthetase beta chain	HSISS4_01145	HSISS4_1549	-	74804	65924	90387	0.922012	0.986606	-0.0352634	-0.00585614
	HSISS4_01146	CP013216	1242750	1243268	Protease synthase and sporulation negative regulatory protein PAI 1	HSISS4_01146	HSISS4_1552	-	11254	9298	8807	0.864372	0.638975	-0.0632995	-0.194516
	pheS	CP013216	1243285	1244328	Phenylalanyl-tRNA synthetase alpha chain	HSISS4_01147	HSISS4_1553	-	25660	21810	19293	0.889236	0.613912	-0.0509831	-0.211894
	HSISS4_01148	CP013216	1244791	1244958	Transcriptional regulator, PBSX family	HSISS4_01148		+	1893	1788	3139	0.988177	1.35395	-0.00516521	0.131603
	HSISS4_01149	CP013216	1244985	1245530	hypothetical protein	HSISS4_01149	HSISS4_1554	+	5546	5733	9783	1.08148	1.44031	0.03402	0.158455
	smc	CP013216	1245921	1249454	Chromosome partition protein smc	HSISS4_01150	HSISS4_1556	-	33986	34858	37094	1.07305	0.891182	0.0306203	-0.0500337
	rnc	CP013216	1249457	1250146	Ribonuclease III	HSISS4_01151	HSISS4_1559	-	4794	4744	4912	1.0353	0.83661	0.0150645	-0.077477
	dapA	CP013216	1250308	1251243	4-hydroxy-tetrahydrodipicolinate synthase	HSISS4_01152	HSISS4_1560	-	18698	17042	27951	0.95355	1.22058	-0.0206567	0.0865649
	asd	CP013216	1251627	1252703	Aspartate-semialdehyde dehydrogenase	HSISS4_01153	HSISS4_1561	-	23683	19802	24422	0.874763	0.841991	-0.0581098	-0.0746928
	HSISS4_01154	CP013216	1253025	1253912	hypothetical protein	HSISS4_01154	HSISS4_1769	-	12766	11906	19080	0.975728	1.22036	-0.0106711	0.0864862
	cls1	CP013216	1253986	1255560	Cardiolipin synthetase	HSISS4_01155	HSISS4_1911	-	14050	12250	17918	0.912174	1.0413	-0.0399224	0.0175759
	HSISS4_01156	CP013216	1255690	1256202	Phosphinothricin N-acetyltransferase	HSISS4_01156	HSISS4_1912	-	3837	3343	4478	0.911512	0.952917	-0.0402375	-0.020945
	cls2	CP013216	1256283	1257686	Cardiolipin synthetase	HSISS4_01157	HSISS4_1913	-	70828	62532	86350	0.923667	0.995451	-0.0344848	-0.00197993
	HSISS4_01158	CP013216	1258553	1258876	hypothetical protein	HSISS4_01158	HSISS4_1566	+	3958	4024	4999	1.06365	1.03126	0.0268001	0.0133701
	uvrC	CP013216	1259441	1261225	Excinuclease ABC subunit C	HSISS4_01159	HSISS4_1965	-	3809	3891	3859	1.06873	0.82723	0.0288681	-0.0823735
	HSISS4_01160	CP013216	1261297	1261992	5'-nucleotidase YjjG	HSISS4_01160	HSISS4_1966	-	3000	2764	3923	0.963906	1.06773	-0.0159653	0.0284598
	sdaB	CP013216	1262268	1262939	L-serine dehydratase, beta subunit	HSISS4_01161	HSISS4_1967	+	1478	1529	1078	1.08231	0.595535	0.0343509	-0.225093
	sdaA	CP013216	1262952	1263821	L-serine dehydratase, alpha subunit	HSISS4_01162	HSISS4_1968	+	1938	2142	1898	1.15633	0.79966	0.0630836	-0.0970949
	scrB1	CP013216	1263905	1267816	Sucrose-6-phosphate hydrolase	HSISS4_01163	HSISS4_1970	-	13668	10825	12587	0.828592	0.751934	-0.0816592	-0.12382
	HSISS4_01164	CP013216	1268071	1268991	membrane protein, putative	HSISS4_01164	HSISS4_1971	-	1701	1870	2143	1.15015	1.02868	0.0607552	0.0122806
	HSISS4_01165	CP013216	1269116	1269634	hypothetical protein	HSISS4_01165		-	3365	3842	5823	1.19451	1.41294	0.0771902	0.150124
	scuR	CP013216	1269854	1270774	Rgg transcriptional regulator	HSISS4_01166	HSISS4_1972	+	965	26226	1236	28.433	1.04581	1.45382	0.0194539
	sptA	CP013216	1270847	1271683	ABC-type multidrug transport system, ATPase component	HSISS4_01167	HSISS4_1973	+	172	320453	359	1949.19	1.70423	3.28985	0.231529
	sptB	CP013216	1271676	1272395	hypothetical protein	HSISS4_01168	HSISS4_1974	+	235	385475	426	1716.11	1.48015	3.23455	0.170304
	sarF	CP013216	1272551	1273462	Rgg transcriptional regulator	HSISS4_01169	HSISS4_1972	+	1893	5915	35783	3.26905	15.4344	0.514422	1.18849
	HSISS4_01170	CP013216	1273826	1274338	NAD(P)H oxidoreductase YRKL/Putative NADPH-quinone reductase/Flavodoxin 2	HSISS4_01170	HSISS4_1976	-	6	4	15	0.697472	2.04128	-0.156473	0.309903
	tnp1193E	CP013216	1274368	1274574	Mobile element protein	HSISS4_01171	HSISS4_1977	+	40	39	61	1.02005	1.24518	0.0086225	0.0952326
	HSISS4_01172	CP013216	1274995	1281489	C5a peptidase precursor	HSISS4_01172	HSISS4_1983	-	21864	15048	27464	0.720057	1.02564	-0.142633	0.0109969
	HSISS4_01173	CP013216	1282174	1282635	PhnO protein	HSISS4_01173	HSISS4_1985	-	1611	1519	2008	0.986461	1.01773	-0.00591988	0.00763088
	HSISS4_01174	CP013216	1282674	1283459	ABC-type multidrug transport system, permease component	HSISS4_01174	HSISS4_1986	-	2576	2374	3158	0.964168	1.00099	-0.0158473	0.000428977
	HSISS4_01175	CP013216	1283461	1284279	Daunorubicin resistance transmembrane protein	HSISS4_01175	HSISS4_1987	-	2378	2207	2764	0.970976	0.94905	-0.0127916	-0.0227111
	HSISS4_01176	CP013216	1284281	1285273	Daunorubicin resistance ATP-binding protein drrA	HSISS4_01176	HSISS4_1988	-	2515	2365	2740	0.98381	0.88956	-0.00708896	-0.0508247
	HSISS4_01177	CP013216	1285868	1286470	DNA-binding response regulator, LuxR family	HSISS4_01177	HSISS4_1989	-	2940	2490	3726	0.886074	1.0348	-0.0525301	0.0148582
	HSISS4_01178	CP013216	1286467	1287561	Sensor histidine kinase	HSISS4_01178	HSISS4_1990	-	4735	3772	5459	0.833431	0.94136	-0.0791304	-0.0262442
	HSISS4_01179	CP013216	1287554	1288291	ABC transporter permease protein	HSISS4_01179	HSISS4_1992	-	73	29	57	0.415617	0.637551	-0.381307	-0.195485
	HSISS4_01180	CP013216	1288288	1289169	ABC transporter ATP binding protein	HSISS4_01180	HSISS4_2000	-	42	29	42	0.722381	0.816512	-0.141233	-0.0880373
	HSISS4_01181	CP013216	1289162	1289341	hypothetical protein	HSISS4_01181	HSISS4_1995	-	15	8	24	0.557977	1.30642	-0.253383	0.116083
	HSISS4_01182	CP013216	1289352	1289561	hypothetical protein	HSISS4_01182	HSISS4_1996	-	8	3	8	0.392328	0.816512	-0.406351	-0.0880373
	HSISS4_01183	CP013216	1289993	1290931	Probable Na+ dependent transporter possibly for ileal bile acids	HSISS4_01183	HSISS4_1997	-	2219	1815	1712	0.855731	0.629954	-0.0676628	-0.200691
	HSISS4_01184	CP013216	1291074	1291523	Cytidine/deoxycytidylate deaminase family protein	HSISS4_01184	HSISS4_1998	-	2726	2319	2713	0.890006	0.812618	-0.0506072	-0.0901133
	HSISS4_01185	CP013216	1291534	1292271	ABC transporter permease protein	HSISS4_01185	HSISS4_1999	-	4036	3440	3711	0.891713	0.750762	-0.0497748	-0.124497
	HSISS4_01186	CP013216	1292268	1293149	ABC transporter ATP binding protein	HSISS4_01186	HSISS4_2000	-	4838	3879	3870	0.838826	0.653142	-0.0763282	-0.184992
	HSISS4_01187	CP013216	1293220	1293897	hypothetical protein	HSISS4_01187	HSISS4_2001	-	2688	2423	2604	0.943066	0.790996	-0.025458	-0.101826
	HSISS4_01188	CP013216	1294036	1294701	hypothetical protein	HSISS4_01188	HSISS4_2002	-	4692	4498	8387	1.00295	1.45952	0.00127933	0.164211
	HSISS4_01189	CP013216	1294714	1295208	hypothetical protein	HSISS4_01189	HSISS4_2003	-	2104	1853	3504	0.921399	1.35982	-0.0355524	0.133481
	HSISS4_01190	CP013216	1295293	1297293	ABC transporter permease protein	HSISS4_01190	HSISS4_2006	-	1875	1722	1896	0.960837	0.825657	-0.0173502	-0.0832002
	HSISS4_01191	CP013216	1297295	1298053	ABC transporter ATP-binding protein	HSISS4_01191	HSISS4_2007	-	602	522	679	0.907177	0.92095	-0.0423081	-0.035764
	HSISS4_01192	CP013216	1298198	1299172	Histidine kinase	HSISS4_01192	HSISS4_2008	-	1983	1874	3280	0.988701	1.35056	-0.00493524	0.130514
	HSISS4_01193	CP013216	1299162	1299842	Two-component response regulator	HSISS4_01193	HSISS4_2009	-	1279	1143	1869	0.934961	1.19317	-0.0292064	0.0767015
	HSISS4_01194	CP013216	1299976	1300092	hypothetical protein	HSISS4_01194		+	347	259	319	0.780887	0.750627	-0.107412	-0.124576
	xpt	CP013216	1300291	1300872	Xanthine phosphoribosyltransferase	HSISS4_01195	HSISS4_2010	+	1063	938	850	0.923182	0.652903	-0.0347125	-0.185152
	HSISS4_01196	CP013216	1300872	1302140	Xanthine permease	HSISS4_01196	HSISS4_2011	+	2623	2503	2005	0.998345	0.624135	-0.000719556	-0.204721
	HSISS4_01197	CP013216	1302203	1303042	Mobile element protein	HSISS4_01197	HSISS4_2012	-	484	415	432	0.897058	0.728788	-0.0471794	-0.137399
	HSISS4_01198	CP013216	1303018	1303554	Mobile element protein	HSISS4_01198	HSISS4_2013	-	151	161	196	1.11549	1.05984	0.0474668	0.0252418
	HSISS4_01199	CP013216	1303634	1304050	hypothetical protein	HSISS4_01199	HSISS4_2014	-	1312	1397	1854	1.11399	1.15382	0.0468805	0.0621386
	norM	CP013216	1304222	1305571	Dihydrolipoamide acetyltransferase	HSISS4_01200	HSISS4_2015	+	2102	1833	1729	0.912321	0.671622	-0.0398524	-0.172875
	HSISS4_01201	CP013216	1305746	1305955	hypothetical protein	HSISS4_01201		-	4082	3243	4183	0.831174	0.836715	-0.0803082	-0.0774224
	msrA1A	CP013216	1306457	1307056	Peptide methionine sulfoxide reductase MsrA/Peptide methionine sulfoxide reductase MsrB	HSISS4_01202	HSISS4_2016	-	4932	6493	4540	1.37734	0.751615	0.13904	-0.124005
	msrA1B	CP013216	1307049	1307408	Peptide methionine sulfoxide reductase MsrA/Peptide methionine sulfoxide reductase MsrB	HSISS4_01203	HSISS4_2016	-	2557	3352	2566	1.37149	0.819386	0.137191	-0.0865114
	brnQ	CP013216	1307543	1308871	Branched-chain amino acid transport system carrier protein	HSISS4_01204	HSISS4_2017	-	7212	6965	11398	1.01038	1.29043	0.00448329	0.110736
	pmi1A	CP013216	1309087	1310028	Mannose-6-phosphate isomerase	HSISS4_01205	HSISS4_2018	-	8711	8301	9786	0.996966	0.917276	-0.00131971	-0.0375001
	HSISS4_01206	CP013216	1310406	1310858	hypothetical protein	HSISS4_01206	HSISS4_2019	+	6310	6247	10553	1.03576	1.36556	0.01526	0.135309
	HSISS4_01207	CP013216	1310855	1311487	probable membrane protein yetF	HSISS4_01207	HSISS4_2020	+	11479	11838	18596	1.07893	1.32275	0.0329922	0.121478
	HSISS4_01208	CP013216	1311554	1311751	hypothetical protein	HSISS4_01208	HSISS4_2021	+	10380	10380	14799	1.04621	1.16412	0.0196179	0.0659977
	HSISS4_01209	CP013216	1311823	1314369	hypothetical protein	HSISS4_01209	HSISS4_2023	-	273	237	353	0.908246	1.05578	-0.0417964	0.0235748
	HSISS4_01210	CP013216	1314613	1314852	hypothetical protein	HSISS4_01210	HSISS4_2024	-	1230	1195	1742	1.01644	1.15639	0.00708068	0.0631057
	HSISS4_01211	CP013216	1315007	1316392	Cationic amino acid transporter - APC Superfamily	HSISS4_01211	HSISS4_2025	-	7271	5939	6194	0.854549	0.695568	-0.0682629	-0.15766
	HSISS4_01212	CP013216	1316718	1319867	Choline binding protein A	HSISS4_01212	HSISS4_2026	+	19911	18683	19571	0.981683	0.80257	-0.00802857	-0.0955173
	HSISS4_01213	CP013216	1320006	1320488	Glutathione peroxidase family protein	HSISS4_01213		+	1110	1131	1634	1.066	1.20196	0.0277575	0.0798918
	HSISS4_01214	CP013216	1320596	1320856	hypothetical protein	HSISS4_01214	HSISS4_2027	-	3287	3531	5516	1.12387	1.37021	0.0507159	0.136787
	HSISS4_01215	CP013216	1321151	1322296	ABC transporter permease protein	HSISS4_01215	HSISS4_2029	-	6170	5745	6397	0.974143	0.846552	-0.0113772	-0.0723461
	HSISS4_01216	CP013216	1322300	1322980	ABC transporter, ATP-binding protein	HSISS4_01216	HSISS4_2030	-	3086	2847	2965	0.965182	0.784497	-0.0153906	-0.105409
	HSISS4_01217	CP013216	1322977	1323552	hypothetical protein	HSISS4_01217	HSISS4_2031	-	2144	1829	2013	0.892497	0.766623	-0.0493932	-0.115418
	HSISS4_01218	CP013216	1323701	1324624	Oxidoreductase, aldo/keto reductase family	HSISS4_01218	HSISS4_2032	-	1754	1639	1502	0.977614	0.699203	-0.00983275	-0.155397
	HSISS4_01219	CP013216	1324889	1325692	hypothetical protein	HSISS4_01219	HSISS4_2034	-	1781	1747	2535	1.02624	1.16219	0.0112469	0.0652768
	HSISS4_01220	CP013216	1325689	1325898	Transcriptional regulator, Cro/CI family	HSISS4_01220	HSISS4_2076	-	460	434	641	0.987074	1.13779	-0.00565022	0.0560629
	HSISS4_01221	CP013216	1325912	1326214	hypothetical protein	HSISS4_01221	HSISS4_2035	-	482	504	739	1.09396	1.25187	0.0390014	0.0975601
	HSISS4_01222	CP013216	1326706	1327308	Nitroreductase family protein	HSISS4_01222	HSISS4_1391	-	3950	8947	3815	2.36973	0.788606	0.374698	-0.10314
	HSISS4_01223	CP013216	1327432	1328289	Glyoxalase family protein	HSISS4_01223	HSISS4_1392	-	248	453	259	1.91102	0.852729	0.281264	-0.0691892
	HSISS4_01224	CP013216	1328425	1328874	Rrf2 family transcriptional regulator, group III	HSISS4_01224	HSISS4_1393	-	2508	3196	3004	1.33321	0.977992	0.124897	-0.00966489
	HSISS4_01225	CP013216	1329058	1329921	Cell surface hydrolase	HSISS4_01225	HSISS4_1395	-	2599	2777	2843	1.11786	0.893168	0.0483875	-0.0490667
	celB	CP013216	1329908	1331200	PTS system, cellobiose-specific IIC component	HSISS4_01226	HSISS4_1396	-	2723	2887	2612	1.10922	0.783228	0.045017	-0.106112
	HSISS4_01227	CP013216	1331449	1332369	putative ABC transporter, ATP-binding protein	HSISS4_01227	HSISS4_1398	+	1005	1182	717	1.23047	0.582527	0.0900693	-0.234684
	HSISS4_01228	CP013216	1332586	1333128	hypothetical protein	HSISS4_01228	HSISS4_1399	+	939	921	784	1.02615	0.681731	0.0112119	-0.166387
	HSISS4_01229	CP013216	1333175	1333747	hypothetical protein	HSISS4_01229	HSISS4_1401	-	10976	12306	11628	1.17298	0.865015	0.0692907	-0.0629764
	HSISS4_01230	CP013216	1333894	1334769	putative histidine kinase	HSISS4_01230	HSISS4_1402	-	1469	1510	1869	1.07541	1.03884	0.031573	0.0165502
	HSISS4_01231	CP013216	1334769	1335452	putative response regulator	HSISS4_01231	HSISS4_1403	-	927	987	1276	1.11392	1.12392	0.0468553	0.0507337
	HSISS4_01232	CP013216	1335615	1336247	NADH dehydrogenase	HSISS4_01232	HSISS4_1406	-	5512	6199	9879	1.1766	1.46341	0.0706303	0.165366
	HSISS4_01233	CP013216	1336338	1337024	hypothetical protein	HSISS4_01233	HSISS4_1407	-	788	820	1232	1.08869	1.27658	0.0369055	0.106047
	tnp1193F	CP013216	1337168	1338424	Mobile element protein	HSISS4_01234	HSISS4_668	+	58	67	47	1.20855	0.661656	0.0822647	-0.179367
	HSISS4_01235	CP013216	1338548	1339390	oxidoreductase of aldo/keto reductase family, subgroup 1	HSISS4_01235	HSISS4_1411	-	8900	9632	15228	1.13226	1.39706	0.0539444	0.145216
	HSISS4_01236	CP013216	1339484	1340650	hypothetical protein	HSISS4_01236	HSISS4_1412	-	584	530	709	0.949469	0.991279	-0.0225191	-0.0038039
	lacZ	CP013216	1341142	1344159	Beta-galactosidase	HSISS4_01237	HSISS4_1413	-	12701	10162	18042	0.837065	1.15987	-0.0772408	0.0644095
	lacS	CP013216	1344163	1346067	Lactose and galactose permease, GPH translocator family	HSISS4_01238	HSISS4_1415	-	5786	4837	7508	0.874612	1.05952	-0.0581845	0.0251085
	galM	CP013216	1346178	1347224	Aldose 1-epimerase	HSISS4_01239	HSISS4_1416	-	1617	1354	1718	0.876045	0.867513	-0.0574735	-0.0617242
	galE1	CP013216	1347294	1348295	UDP-glucose 4-epimerase	HSISS4_01240	HSISS4_1417	-	2090	1987	1595	0.994648	0.623128	-0.00233053	-0.205423
	galT	CP013216	1348325	1349806	Galactose-1-phosphate uridylyltransferase	HSISS4_01241	HSISS4_1418	-	3113	3252	2619	1.09292	0.68694	0.0385893	-0.163081
	galK	CP013216	1349826	1350992	Galactokinase	HSISS4_01242	HSISS4_1419	-	2121	2342	2219	1.15522	0.854239	0.0626641	-0.0684207
	galR	CP013216	1351133	1352128	Galactose operon repressor, GalR-LacI family of transcriptional regulators	HSISS4_01243	HSISS4_1420	+	5559	6625	7842	1.24683	1.15184	0.0958071	0.0613929
	HSISS4_01244	CP013216	1352187	1353797	Glucan 1,6-alpha-glucosidase	HSISS4_01244	HSISS4_1422	-	3376	3286	3924	1.01832	0.94905	0.00788301	-0.0227107
	tnpSth1G	CP013216	1354071	1354748	ISSth1, transposase (orf1), IS3 family	HSISS4_01245		+	345	337	441	1.02195	1.04372	0.00942869	0.0185822
	tnpSth1H	CP013216	1354745	1355710	Mobile element protein	HSISS4_01246	HSISS4_2012	+	585	548	720	0.980037	1.00494	-0.00875742	0.00213934
	vncS	CP013216	1356324	1357628	Sensor histidine kinase VncS	HSISS4_01247	HSISS4_1423	-	2317	2009	1869	0.907135	0.658637	-0.0423282	-0.181354
	vncR	CP013216	1357625	1358278	Two-component response regulator VncR	HSISS4_01248	HSISS4_1425	-	889	818	774	0.962652	0.710889	-0.0165306	-0.148198
	HSISS4_01249	CP013216	1358350	1359726	ABC transporter membrane-spanning permease, Pep export, Vex3	HSISS4_01249	HSISS4_1426	-	396	384	438	1.0145	0.903112	0.00625392	-0.0442584
	HSISS4_01250	CP013216	1359740	1360372	ABC transporter, ATP-binding protein Vex2	HSISS4_01250	HSISS4_1426	-	117	112	172	1.0015	1.20034	0.000650046	0.0793053
	HSISS4_01251	CP013216	1360388	1361647	hypothetical protein	HSISS4_01251	HSISS4_1428	-	235	201	282	0.894841	0.979815	-0.0482539	-0.00885604
	HSISS4_01252	CP013216	1361954	1363438	ATP-dependent Zn protease	HSISS4_01252	HSISS4_1431	+	13311	12426	9516	0.976649	0.583723	-0.0102614	-0.233794
	HSISS4_01253	CP013216	1363660	1364004	hypothetical protein	HSISS4_01253		-	19244	18224	32289	0.990755	1.37	-0.00403376	0.136722
	HSISS4_01254	CP013216	1364307	1365398	Glycerol dehydrogenase	HSISS4_01254	HSISS4_1432	-	3594	3877	3604	1.12859	0.818784	0.0525356	-0.0868306
	HSISS4_01255	CP013216	1365542	1366525	Predicted dehydrogenase	HSISS4_01255	HSISS4_1433	-	2904	3097	2313	1.11574	0.650342	0.0475625	-0.186858
	HSISS4_01256	CP013216	1366540	1366914	Phosphoenolpyruvate-dihydroxyacetone phosphotransferase, subunit DhaM; DHA-specific IIA component	HSISS4_01256	HSISS4_1434	-	855	881	643	1.07802	0.614055	0.0326277	-0.211792
	HSISS4_01257	CP013216	1366918	1367493	Phosphoenolpyruvate-dihydroxyacetone phosphotransferase, ADP-binding subunit DhaL	HSISS4_01257	HSISS4_1435	-	1144	1176	819	1.07547	0.584549	0.0315992	-0.233179
	HSISS4_01258	CP013216	1367525	1368514	Phosphoenolpyruvate-dihydroxyacetone phosphotransferase, dihydroxyacetone binding subunit DhaK	HSISS4_01258	HSISS4_1436	-	1602	1538	1233	1.00441	0.628439	0.00191171	-0.201737
	HSISS4_01259	CP013216	1368841	1370106	hypothetical protein	HSISS4_01259	HSISS4_1437	+	4454	3749	3792	0.880609	0.695154	-0.0552169	-0.157919
	HSISS4_01260	CP013216	1370209	1371042	Diadenosine tetraphosphatase and related serine/threonine protein phosphatases	HSISS4_01260	HSISS4_1438	-	2581	2164	3642	0.877177	1.15216	-0.0569129	0.0615146
	HSISS4_01261	CP013216	1371093	1371416	hypothetical protein	HSISS4_01261	HSISS4_1439	-	1044	1002	1611	1.00412	1.25996	0.00178511	0.100358
	HSISS4_01262	CP013216	1371406	1372011	hypothetical protein	HSISS4_01262	HSISS4_1440	-	1566	1480	2396	0.988753	1.24927	-0.00491216	0.0966578
	HSISS4_01263	CP013216	1372001	1372276	Transcriptional regulator, ArsR family	HSISS4_01263	HSISS4_1441	-	814	837	1218	1.07577	1.22176	0.0317189	0.0869856
	HSISS4_01264	CP013216	1372254	1373000	hypothetical protein	HSISS4_01264	HSISS4_1442	-	1939	1949	2740	1.0516	1.15381	0.0218519	0.0621355
	HSISS4_01265	CP013216	1373202	1373528	hypothetical protein	HSISS4_01265	HSISS4_1443	-	9237	10400	10766	1.17793	0.951669	0.0711203	-0.0215139
	HSISS4_01266	CP013216	1373801	1378540	Glucosyltransferase GtfG	HSISS4_01266	HSISS4_1444	-	8839	11070	7578	1.31027	0.700026	0.117362	-0.154886
	HSISS4_01267	CP013216	1378925	1379071	hypothetical protein	HSISS4_01267		-	359	381	681	1.11032	1.54887	0.0454484	0.190015
	HSISS4_01268	CP013216	1379405	1381390	Choline binding protein A	HSISS4_01268	HSISS4_1445	-	2327	4630	1957	2.08162	0.686684	0.318402	-0.163243
	HSISS4_01269	CP013216	1381872	1386557	Choline binding protein A	HSISS4_01269	HSISS4_1446	-	3383	3141	2885	0.971368	0.696316	-0.0126162	-0.157193
	tnpSth1I	CP013216	1386806	1387771	Mobile element protein	HSISS4_01270	HSISS4_2012	-	476	455	618	1.00005	1.06009	2.23293e-05	0.0253442
	tnpSth1J	CP013216	1387768	1388445	ISSth1, transposase (orf1), IS3 family	HSISS4_01271		-	150	126	201	0.878814	1.09413	-0.0561028	0.0390675
	tnp657C	CP013216	1388629	1389102	Mobile element protein	HSISS4_01272		-	97	65	177	0.701067	1.48992	-0.15424	0.173164
	HSISS4_01273	CP013216	1389634	1390965	Choline binding protein A	HSISS4_01273	HSISS4_1448	+	7699	7433	7664	1.01006	0.8128	0.0043477	-0.0900161
	HSISS4_01274	CP013216	1391166	1394348	Choline binding protein A	HSISS4_01274	HSISS4_1468	+	7371	5806	7822	0.824078	0.866471	-0.0840315	-0.0622459
	HSISS4_01275	CP013216	1395080	1397935	Choline binding protein A	HSISS4_01275	HSISS4_1452	+	1377	1506	1594	1.14422	0.945186	0.0585089	-0.0244829
	HSISS4_01276	CP013216	1397993	1401556	Choline binding protein A	HSISS4_01276	HSISS4_1454	+	1784	1737	2253	1.01864	1.03117	0.00802285	0.0133291
	HSISS4_01277	CP013216	1401611	1404142	Choline binding protein A	HSISS4_01277	HSISS4_1456	+	1785	1702	2294	0.99756	1.04934	-0.00106078	0.0209179
	HSISS4_01278	CP013216	1404860	1406695	Choline binding protein A	HSISS4_01278	HSISS4_1458	+	662	668	662	1.05569	0.816512	0.0235364	-0.0880373
	HSISS4_01279	CP013216	1406819	1407307	Choline binding protein A	HSISS4_01279	HSISS4_1459	+	301	298	326	1.03578	0.884329	0.0152677	-0.0533862
	HSISS4_01280	CP013216	1407561	1408154	Pyridoxine biosynthesis glutamine amidotransferase, glutaminase subunit	HSISS4_01280	HSISS4_1460	-	448	450	453	1.05088	0.825625	0.0215524	-0.0832171
	HSISS4_01281	CP013216	1408155	1409027	Pyridoxine biosynthesis glutamine amidotransferase, synthase subunit	HSISS4_01281	HSISS4_1461	-	548	512	464	0.977479	0.691353	-0.00989271	-0.1603
	HSISS4_01282	CP013216	1409358	1412156	Choline binding protein A	HSISS4_01282	HSISS4_1462	+	10686	9187	12611	0.899449	0.963601	-0.0460236	-0.0161029
	HSISS4_01283	CP013216	1412471	1414414	Choline binding protein A	HSISS4_01283	HSISS4_1462	+	14004	12783	12840	0.954989	0.748644	-0.0200014	-0.125724
	HSISS4_01284	CP013216	1414694	1417786	Choline binding protein A	HSISS4_01284	HSISS4_1466	+	21148	24062	20592	1.19037	0.795045	0.0756803	-0.0996081
	HSISS4_01285	CP013216	1418090	1420330	Choline binding protein A	HSISS4_01285	HSISS4_1467	+	20977	22353	19187	1.11483	0.746838	0.0472103	-0.126774
	HSISS4_01286	CP013216	1420597	1423458	Choline binding protein A	HSISS4_01286	HSISS4_1468	+	12203	12530	11929	1.07424	0.798179	0.0311023	-0.0978999
	HSISS4_01287	CP013216	1423844	1426369	Choline binding protein A	HSISS4_01287	HSISS4_1469	+	7565	6590	8650	0.911369	0.933619	-0.0403056	-0.0298301
	HSISS4_01288	CP013216	1426479	1427495	hypothetical protein	HSISS4_01288	HSISS4_1471	-	5383	4834	10797	0.939507	1.63773	-0.0270998	0.214241
	HSISS4_01289	CP013216	1427732	1430257	L-O-lysylphosphatidylglycerol synthase	HSISS4_01289	HSISS4_1473	-	1351	1667	1873	1.29092	1.132	0.110898	0.0538451
	mleP2	CP013216	1430276	1431223	Malate permease	HSISS4_01290	HSISS4_1474	-	1139	1665	1275	1.52936	0.914006	0.184508	-0.0390508
	HSISS4_01291	CP013216	1431307	1432932	Malolactic enzyme	HSISS4_01291	HSISS4_1475	-	5014	7696	5003	1.60583	0.814721	0.205699	-0.0889911
	HSISS4_01292	CP013216	1433107	1433457	Transcriptional regulator, MerR family	HSISS4_01292	HSISS4_1476	+	612	626	900	1.07014	1.20075	0.0294408	0.0794538
	HSISS4_01293	CP013216	1433598	1434473	Malolactic regulator	HSISS4_01293	HSISS4_1477	+	3612	3624	5260	1.04968	1.18905	0.0210583	0.0752007
	tnpSth1K	CP013216	1434632	1435597	Mobile element protein	HSISS4_01294	HSISS4_2012	-	454	457	602	1.05312	1.08269	0.0224782	0.0345033
	tnpSth1L	CP013216	1435594	1436271	ISSth1, transposase (orf1), IS3 family	HSISS4_01295		-	124	116	193	0.97871	1.27086	-0.00934581	0.104098
	tnp657D	CP013216	1436455	1436928	Mobile element protein	HSISS4_01296		-	135	124	206	0.960961	1.24594	-0.0172942	0.0954962
	HSISS4_01297	CP013216	1437099	1437857	hypothetical protein	HSISS4_01297	HSISS4_1485	-	1119	1158	1745	1.08267	1.27329	0.0344964	0.104928
	HSISS4_01298	CP013216	1438024	1439409	permease of the major facilitator superfamily	HSISS4_01298	HSISS4_1486	-	4264	3900	4650	0.956897	0.890427	-0.0191347	-0.0504015
	HSISS4_01299	CP013216	1439435	1439845	Transcriptional regulator	HSISS4_01299	HSISS4_1487	-	928	821	1148	0.925578	1.01008	-0.0335869	0.00435662
	dapD1	CP013216	1439968	1440531	Maltose O-acetyltransferase	HSISS4_01300	HSISS4_1488	-	1061	1259	1737	1.24145	1.33674	0.0939282	0.126047
	HSISS4_01301	CP013216	1440636	1441385	hypothetical protein	HSISS4_01301	HSISS4_1489	-	804	801	1217	1.0423	1.23594	0.0179944	0.0919972
	HSISS4_01302	CP013216	1441655	1445638	hypothetical protein	HSISS4_01302	HSISS4_1490	-	47162	52396	49822	1.16231	0.862565	0.0653238	-0.0642083
	amyL1	CP013216	1446417	1450772	Glucosyltransferase GtfG	HSISS4_01303	HSISS4_1492	-	30892	29739	30543	1.00716	0.807288	0.00309822	-0.0929716
	HSISS4_01304	CP013216	1451400	1451843	hypothetical protein	HSISS4_01304	HSISS4_1493	+	2151	2431	2944	1.18239	1.11753	0.0727624	0.0482601
	HSISS4_01305	CP013216	1452047	1457293	Predicted cell-wall-anchored protein SasA (LPXTG motif)	HSISS4_01305	HSISS4_1499	-	35337	35537	29552	1.05213	0.682842	0.022069	-0.16568
	HSISS4_01306	CP013216	1457567	1460971	Predicted cell-wall-anchored protein SasA (LPXTG motif)	HSISS4_01306	HSISS4_1499	-	71950	76404	57335	1.11097	0.650656	0.0457032	-0.186648
	HSISS4_01307	CP013216	1461427	1462182	hypothetical protein	HSISS4_01307	HSISS4_1500	-	146942	140205	159192	0.998241	0.884582	-0.00076456	-0.053262
	HSISS4_01308	CP013216	1462265	1462807	hypothetical protein	HSISS4_01308	HSISS4_1500	+	104382	99982	138811	1.00211	1.08583	0.000914092	0.035761
	HSISS4_01309	CP013216	1462776	1466645	Predicted cell-wall-anchored protein SasA (LPXTG motif)	HSISS4_01309	HSISS4_1500	-	734145	683739	980839	0.974376	1.09088	-0.0112736	0.0377786
	HSISS4_01310	CP013216	1467139	1468140	glycosyl transferase, putative	HSISS4_01310	HSISS4_1503	-	22130	23272	27842	1.1002	1.02726	0.0414702	0.0116817
	HSISS4_01311	CP013216	1468174	1468398	hypothetical protein	HSISS4_01311	HSISS4_1504	-	6148	6430	7743	1.0942	1.02834	0.039095	0.0121381
	HSISS4_01312	CP013216	1468403	1468582	Glycerate kinase	HSISS4_01312	HSISS4_1505	-	4476	4553	4993	1.06421	0.910823	0.0270255	-0.0405658
	HSISS4_01313	CP013216	1468575	1469927	GftB: Glycosyl transferase, family 8	HSISS4_01313	HSISS4_1506	-	25889	26855	28602	1.08524	0.902077	0.0355278	-0.0447562
	HSISS4_01314	CP013216	1469924	1471432	Poly(glycerol-phosphate) alpha-glucosyltransferase GftA	HSISS4_01314	HSISS4_1507	-	26401	27913	29833	1.10612	0.922655	0.043804	-0.0349607
	secA1	CP013216	1471445	1473820	Protein export cytoplasm protein SecA ATPase RNA helicase (TC 3.A.5.1.1)	HSISS4_01315	HSISS4_1509	-	36531	37503	31877	1.07404	0.71249	0.0310223	-0.147221
	HSISS4_01316	CP013216	1473813	1474259	Accessory secretory protein Asp3	HSISS4_01316	HSISS4_1510	-	6059	6275	4723	1.0835	0.636473	0.0348307	-0.19622
	HSISS4_01317	CP013216	1474262	1475800	Accessory secretory protein Asp2	HSISS4_01317	HSISS4_1511	-	17011	17489	14627	1.07561	0.702082	0.031653	-0.153612
	HSISS4_01318	CP013216	1475787	1477358	Accessory secretory protein Asp1	HSISS4_01318	HSISS4_1513	-	18336	18968	22510	1.08227	1.00238	0.0343348	0.0010336
	secY1	CP013216	1477459	1478685	Preprotein translocase SecY2 subunit (TC 3.A.5.1.1)	HSISS4_01319	HSISS4_1514	-	17368	19664	20527	1.18451	0.965025	0.0735399	-0.0154616
	HSISS4_01320	CP013216	1478780	1480873	Beta-1,3-glucosyltransferase	HSISS4_01320	HSISS4_1515	-	25955	30414	29036	1.22594	0.913437	0.0884704	-0.0393215
	sbcC	CP013216	1481258	1484437	Exonuclease SbcC	HSISS4_01321	HSISS4_1518	-	6931	6947	6426	1.04862	0.75702	0.0206193	-0.120892
	sbcD	CP013216	1484434	1485642	Exonuclease SbcD	HSISS4_01322	HSISS4_1519	-	2014	2052	1750	1.06595	0.709482	0.0277358	-0.149059
	HSISS4_01323	CP013216	1485826	1489470	hypothetical protein	HSISS4_01323	HSISS4_1520	-	122791	127290	116400	1.08454	0.774015	0.0352456	-0.111251
	HSISS4_01324	CP013216	1489930	1496085	Zinc metalloprotease zmpB precursor	HSISS4_01324	HSISS4_1521	-	132699	128325	127894	1.01172	0.786947	0.00506151	-0.104055
	HSISS4_01325	CP013216	1496542	1509507	Thioredoxin reductase	HSISS4_01325	HSISS4_1522	-	882598	1078285	884312	1.27817	0.818098	0.106589	-0.0871947
	HSISS4_01326	CP013216	1510036	1511124	hypothetical protein	HSISS4_01326	HSISS4_1525	-	1899	1914	3042	1.05447	1.30797	0.0230349	0.116597
	HSISS4_01327	CP013216	1511562	1513085	ABC transporter ATP-binding protein	HSISS4_01327	HSISS4_1526	+	975	1093	747	1.17283	0.625574	0.0692334	-0.203721
	lmrA2B	CP013216	1513181	1515049	ABC transporter, ATP-binding/permease protein	HSISS4_01328	HSISS4_1528	-	15128	13494	11473	0.933205	0.619239	-0.0300229	-0.208142
	HSISS4_01329	CP013216	1515039	1516784	ABC transporter, ATP-binding/permease protein	HSISS4_01329	HSISS4_1529	-	11863	10569	7715	0.932089	0.531012	-0.0305427	-0.274896
	HSISS4_01330	CP013216	1517648	1519912	Glutathione biosynthesis bifunctional protein gshF	HSISS4_01330	HSISS4_1530	+	10548	11247	7085	1.11554	0.548444	0.0474845	-0.260868
	HSISS4_01331	CP013216	1519974	1520570	hypothetical protein	HSISS4_01331	HSISS4_1531	-	3669	3672	4621	1.04706	1.02837	0.0199728	0.012151
	HSISS4_01332	CP013216	1520551	1522080	hypothetical protein	HSISS4_01332	HSISS4_1532	-	7494	8072	9309	1.1269	1.01427	0.0518853	0.00615205
	HSISS4_01333	CP013216	1522188	1522748	hypothetical protein	HSISS4_01333	HSISS4_1533	-	3009	3242	4894	1.12722	1.32802	0.0520087	0.123204
	glgP2	CP013216	1522960	1525365	Glycogen phosphorylase	HSISS4_01334	HSISS4_1534	-	70238	61249	72154	0.912315	0.838786	-0.0398552	-0.076349
	HSISS4_01335	CP013216	1525691	1527121	Glycogen synthase, ADP-glucose transglucosylase	HSISS4_01335	HSISS4_1535	-	75310	68692	70625	0.95427	0.765717	-0.0203286	-0.115931
	HSISS4_01336	CP013216	1527118	1528254	Glycogen biosynthesis protein GlgD, glucose-1-phosphate adenylyltransferase family	HSISS4_01336	HSISS4_1536	-	57770	51996	46459	0.941641	0.656644	-0.0261145	-0.18267
	rmlA2	CP013216	1528244	1529386	Glucose-1-phosphate adenylyltransferase	HSISS4_01337	HSISS4_1537	-	57039	50972	49319	0.934927	0.706001	-0.0292223	-0.151195
	HSISS4_01338	CP013216	1529577	1531457	1,4-alpha-glucan (glycogen) branching enzyme, GH-13-type	HSISS4_01338	HSISS4_1539	-	65044	55918	47827	0.899419	0.600383	-0.0460377	-0.221571
	HSISS4_01339	CP013216	1531627	1533822	Glycogen debranching enzyme/Pullulanase	HSISS4_01339	HSISS4_1542	-	7403	6410	4656	0.905875	0.513532	-0.0429318	-0.289432
	ftsK	CP013216	1534037	1536451	DNA translocase FtsK	HSISS4_01340	HSISS4_1543	-	9313	8298	12605	0.932184	1.10514	-0.0304983	0.043416
	trxB2	CP013216	1536534	1537532	Thioredoxin reductase	HSISS4_01341	HSISS4_1544	-	12684	11360	10776	0.937001	0.693688	-0.02826	-0.158836
	trmD	CP013216	1537534	1538253	tRNA (Guanine37-N1) -methyltransferase	HSISS4_01342	HSISS4_1545	-	7797	7062	6774	0.947585	0.709382	-0.0233819	-0.14912
	rimM	CP013216	1538243	1538761	16S rRNA processing protein RimM	HSISS4_01343	HSISS4_1546	-	5329	4738	5412	0.93018	0.82923	-0.0314328	-0.0813252
	vraR	CP013216	1539457	1540101	Two component transcriptional regulator VraR	HSISS4_01344	HSISS4_1563	-	4988	4564	6551	0.957276	1.07237	-0.0189629	0.0303439
	vraS	CP013216	1540091	1541101	Sensor histidine kinase VraS	HSISS4_01345	HSISS4_1564	-	6658	6021	8349	0.946112	1.02389	-0.0240573	0.0102534
	HSISS4_01346	CP013216	1541098	1541796	Transporter associated with VraSR	HSISS4_01346	HSISS4_1565	-	4276	3909	5086	0.956414	0.971184	-0.0193541	-0.0126986
	HSISS4_01347	CP013216	1541959	1542717	Potassium voltage-gated channel subfamily KQT; possible potassium channel, VIC family	HSISS4_01347	HSISS4_1566	-	2820	2594	4021	0.962363	1.16425	-0.0166613	0.0660477
	pknB	CP013216	1542865	1544739	Serine/threonine protein kinase PrkC, regulator of stationary phase	HSISS4_01348	HSISS4_1569	-	61242	57022	65419	0.974117	0.872202	-0.011389	-0.0593828
	pppL	CP013216	1544739	1545503	Protein serine/threonine phosphatase PrpC, regulation of stationary phase	HSISS4_01349	HSISS4_1570	-	21144	19738	25004	0.976639	0.965573	-0.0102661	-0.015215
	sunL	CP013216	1545520	1546848	16S rRNA (cytosine(967)-C(5))-methyltransferase	HSISS4_01350	HSISS4_1571	-	18475	16938	24079	0.95917	1.06418	-0.0181044	0.0270167
	fmt	CP013216	1546832	1547767	Methionyl-tRNA formyltransferase	HSISS4_01351	HSISS4_1572	-	8447	7758	10634	0.960871	1.02791	-0.0173348	0.0119569
	priA	CP013216	1547785	1550181	Helicase PriA essential for oriC/DnaA-independent DNA replication	HSISS4_01352	HSISS4_1573	-	16590	14171	19009	0.893659	0.935569	-0.048828	-0.0289244
	rpoZ	CP013216	1550324	1550638	DNA-directed RNA polymerase omega subunit	HSISS4_01353	HSISS4_1575	-	12122	11088	18538	0.956967	1.24868	-0.0191032	0.0964513
	gmk	CP013216	1550660	1551289	Guanylate kinase	HSISS4_01354	HSISS4_1576	-	15988	14499	24448	0.948772	1.24857	-0.0228382	0.0964119
	ftsY	CP013216	1551524	1552921	Signal recognition particle receptor protein FtsY (alpha subunit) (TC 3.A.5.1.1)	HSISS4_01355	HSISS4_1577	-	14652	14825	17068	1.05856	0.951149	0.0247157	-0.0217516
	HSISS4_01356	CP013216	1552932	1553750	Hydrolase (HAD superfamily)	HSISS4_01356	HSISS4_1579	-	7013	7240	8489	1.08007	0.988361	0.0334526	-0.0050846
	HSISS4_01357	CP013216	1553743	1554537	Hydrolase (HAD superfamily)	HSISS4_01357	HSISS4_1580	-	4261	4440	5857	1.09016	1.12235	0.0374893	0.0501264
	HSISS4_01358	CP013216	1554719	1555096	Transcriptional regulator, GntR family	HSISS4_01358	HSISS4_1581	+	3601	3873	3380	1.12523	0.766401	0.0512423	-0.115544
	HSISS4_01359	CP013216	1555101	1555799	ABC-type multidrug transport system, ATPase component	HSISS4_01359	HSISS4_1582	+	7297	7741	6404	1.10987	0.716588	0.0452706	-0.14473
	HSISS4_01360	CP013216	1555811	1556596	ABC transporter, ATP-binding protein	HSISS4_01360	HSISS4_1583	+	7320	8140	7420	1.16341	0.827667	0.0657312	-0.0821445
	amiF1	CP013216	1556648	1557577	Oligopeptide transport ATP-binding protein OppF (TC 3.A.1.5.1)	HSISS4_01361	HSISS4_1584	-	30953	28265	42172	0.955354	1.11246	-0.0198359	0.0462842
	amiE	CP013216	1557570	1558655	Oligopeptide transport ATP-binding protein OppD (TC 3.A.1.5.1)	HSISS4_01362	HSISS4_1585	-	33909	30142	38596	0.929983	0.929373	-0.031525	-0.03181
	amiD	CP013216	1558665	1559591	Oligopeptide transport system permease protein OppC (TC 3.A.1.5.1)	HSISS4_01363	HSISS4_1587	-	22634	20556	22996	0.950157	0.829571	-0.0222048	-0.0811463
	amiC	CP013216	1559591	1561084	Oligopeptide transport system permease protein OppB (TC 3.A.1.5.1)	HSISS4_01364	HSISS4_1588	-	32418	29956	28377	0.966753	0.714732	-0.0146845	-0.145857
	amiA3A	CP013216	1561145	1563115	Oligopeptide ABC transporter, periplasmic oligopeptide-binding protein OppA (TC 3.A.1.5.1)	HSISS4_01365	HSISS4_1589	-	54055	50108	44494	0.969815	0.672091	-0.0133109	-0.172572
	amiA3B	CP013216	1563297	1565267	Oligopeptide ABC transporter, periplasmic oligopeptide-binding protein OppA (TC 3.A.1.5.1)	HSISS4_01366	HSISS4_1589	-	69738	65639	58386	0.984715	0.6836	-0.00668965	-0.165198
	eutD	CP013216	1565503	1566486	Phosphate acetyltransferase	HSISS4_01367	HSISS4_1592	-	31065	32093	43306	1.08083	1.13825	0.0337568	0.0562394
	HSISS4_01368	CP013216	1566500	1567396	Similar to ribosomal large subunit pseudouridine synthase D, YjbO-like protein	HSISS4_01368	HSISS4_1593	-	9051	8581	9353	0.99188	0.843756	-0.00354078	-0.0737829
	ppnK	CP013216	1567393	1568229	NAD kinase	HSISS4_01369	HSISS4_1594	-	7829	7559	8479	1.01013	0.884303	0.00437594	-0.0533989
	HSISS4_01370	CP013216	1568201	1568869	GTP pyrophosphokinase	HSISS4_01370	HSISS4_1595	-	4319	4186	5323	1.01399	1.00632	0.00603391	0.00273597
	HSISS4_01371	CP013216	1568971	1569546	Adenylate cyclase	HSISS4_01371	HSISS4_1596	+	5029	4858	6144	1.01063	0.997545	0.00459376	-0.00106772
	prsA2	CP013216	1569820	1570791	Ribose-phosphate pyrophosphokinase	HSISS4_01372	HSISS4_1597	+	22693	22416	21600	1.03344	0.777185	0.0142841	-0.109475
	nifS3	CP013216	1570795	1571907	Cysteine desulfurase	HSISS4_01373	HSISS4_1599	+	30394	29976	28491	1.03182	0.76539	0.0136037	-0.116117
	HSISS4_01374	CP013216	1571909	1572256	hypothetical protein	HSISS4_01374	HSISS4_1600	+	10188	10111	9618	1.0383	0.77083	0.0163231	-0.113041
	HSISS4_01375	CP013216	1572398	1573057	Redox-sensitive transcriptional regulator (AT-rich DNA-binding protein)	HSISS4_01375	HSISS4_1601	+	2995	3559	2683	1.24322	0.731453	0.094549	-0.135813
	HSISS4_01376	CP013216	1573050	1573745	Glutamine amidotransferase, class I	HSISS4_01376	HSISS4_1602	+	5812	6710	5836	1.20785	0.819884	0.0820148	-0.0862476
	radC	CP013216	1573803	1574489	DNA repair protein RadC	HSISS4_01377	HSISS4_1603	-	293	290	534	1.0355	1.48811	0.0151483	0.172636
	rgpF	CP013216	1574540	1576324	Alpha-L-Rha alpha-1,2-L-rhamnosyltransferase/alpha-L-Rha alpha-1,3-L- rhamnosyltransferase	HSISS4_01378	HSISS4_1604	-	33856	33714	53529	1.04182	1.29097	0.0177925	0.110916
	rgpE	CP013216	1576321	1577355	putative glycosyltransferase	HSISS4_01379	HSISS4_1605	-	15608	15440	24670	1.03495	1.29058	0.0149179	0.110785
	rgpD	CP013216	1577375	1578580	ABC-transporter	HSISS4_01380	HSISS4_1606	-	21962	21531	34149	1.02568	1.26961	0.0110102	0.103669
	rgpC	CP013216	1578580	1579389	rhamnose-containing polysacharide translocation permease	HSISS4_01381	HSISS4_1608	-	10329	10228	16418	1.03598	1.29785	0.0153503	0.113225
	rgpB	CP013216	1579373	1580329	Alpha-L-Rha alpha-1,3-L-rhamnosyltransferase	HSISS4_01382	HSISS4_1609	-	12249	11894	18600	1.01589	1.23987	0.00684518	0.093375
	rgpA2	CP013216	1580326	1581474	Alpha-D-GlcNAc alpha-1,2-L-rhamnosyltransferase	HSISS4_01383	HSISS4_610	-	12816	13213	21780	1.07862	1.38761	0.0328668	0.142268
	HSISS4_01384	CP013216	1581581	1583122	membrane protein	HSISS4_01384	HSISS4_1613	-	20131	18923	32942	0.983428	1.33613	-0.00725747	0.125847
	epsI	CP013216	1583129	1584139	Beta-1,3-glucosyltransferase	HSISS4_01385	HSISS4_1614	-	11272	10644	19083	0.98792	1.38232	-0.00527823	0.140608
	rgpX3	CP013216	1584136	1585413	Heteropolysaccharide repeat unit export protein	HSISS4_01386	HSISS4_1615	-	15886	14178	25504	0.933724	1.31086	-0.0297817	0.117556
	HSISS4_01387	CP013216	1585406	1585738	Glycosyltransferase, lytic transglycosylase, dTDP-4-rhamnose reductase	HSISS4_01387	HSISS4_1616	-	4245	3854	6471	0.949843	1.24468	-0.0223481	0.0950564
	HSISS4_01388	CP013216	1585744	1586433	Glycosyltransferase involved in cell wall biogenesis	HSISS4_01388	HSISS4_1618	-	10879	10003	18131	0.961965	1.3608	-0.0168408	0.133795
	rmlD	CP013216	1586514	1587365	dTDP-4-dehydrorhamnose reductase	HSISS4_01389	HSISS4_1619	-	14516	13751	23892	0.991072	1.3439	-0.00389479	0.128368
	HSISS4_01390	CP013216	1587444	1588778	hypothetical protein	HSISS4_01390	HSISS4_1621	-	3824	3970	6507	1.08615	1.38939	0.0358905	0.142826
	HSISS4_01391	CP013216	1588891	1589817	Bactoprenol glucosyl transferase/Glycosyltransferase, group 2 family protein	HSISS4_01391	HSISS4_1622	-	16216	14535	22983	0.937755	1.15725	-0.0279108	0.0634257
	HSISS4_01392	CP013216	1589828	1590163	Probable aromatic ring hydroxylating enzyme PaaD-like protein	HSISS4_01392	HSISS4_1623	-	8342	7799	12392	0.978108	1.21292	-0.00961338	0.0838339
	rpoD	CP013216	1590217	1591326	RNA polymerase sigma factor RpoD	HSISS4_01393	HSISS4_1624	-	23397	21491	30249	0.96098	1.05563	-0.0172857	0.0235136
	dnaG	CP013216	1591330	1593141	DNA primase	HSISS4_01394	HSISS4_1625	-	32203	28864	38084	0.937731	0.965626	-0.0279219	-0.0151911
	HSISS4_01395	CP013216	1593304	1593684	Large-conductance mechanosensitive channel	HSISS4_01395	HSISS4_1626	+	40179	37261	62742	0.970227	1.27503	-0.0131267	0.105522
	rpsU	CP013216	1593843	1594019	SSU ribosomal protein S21p	HSISS4_01396	HSISS4_1627	-	66634	54613	89487	0.857468	1.09655	-0.066782	0.0400268
	HSISS4_01397	CP013216	1594214	1595008	Amino acid ABC transporter, amino acid-binding/permease protein	HSISS4_01397	HSISS4_1633	-	24811	21108	37725	0.890063	1.2415	-0.0505793	0.0939477
	HSISS4_01398	CP013216	1595070	1596179	Aspartate aminotransferase	HSISS4_01398	HSISS4_1630	-	4365	4587	4542	1.09942	0.849622	0.0411624	-0.0707744
	HSISS4_01399	CP013216	1596425	1597222	Amino acid ABC transporter, amino acid-binding/permease protein	HSISS4_01399	HSISS4_1632	-	11623	14964	16522	1.34694	1.16067	0.129347	0.0647071
	HSISS4_01400	CP013216	1597234	1598046	Amino acid ABC transporter, amino acid-binding/permease protein	HSISS4_01400	HSISS4_1633	-	14472	16507	21770	1.19332	1.22827	0.0767575	0.0892926
	HSISS4_01401	CP013216	1598261	1598725	MutT/nudix family protein	HSISS4_01401	HSISS4_1634	-	3079	3205	3528	1.08902	0.935581	0.0370362	-0.0289184
	uvrB	CP013216	1599241	1601232	Excinuclease ABC subunit B	HSISS4_01402	HSISS4_1635	-	9820	10469	10146	1.11535	0.843618	0.0474116	-0.0738539
	HSISS4_01403	CP013216	1601222	1601848	hypothetical protein	HSISS4_01403	HSISS4_1637	-	2877	3103	3398	1.12839	0.964376	0.0524598	-0.0157538
	HSISS4_01404	CP013216	1601917	1602852	CAAX amino terminal protease family	HSISS4_01404	HSISS4_1637	-	5751	5659	9513	1.02947	1.35063	0.0126142	0.130537
	gnlP	CP013216	1603051	1605249	Glutamine ABC transporter/ glutamine-binding permease GlnP (TC 3.A.1.3.2)	HSISS4_01405	HSISS4_1638	+	42340	39723	68343	0.981542	1.31797	-0.00809093	0.119906
	gnlQ	CP013216	1605249	1605989	Glutamine transport ATP-binding protein GlnQ (TC 3.A.1.3.2)	HSISS4_01406	HSISS4_1639	+	18220	17868	30597	1.026	1.37118	0.0111455	0.137093
	HSISS4_01407	CP013216	1606067	1606264	hypothetical protein	HSISS4_01407	HSISS4_1640	-	4393	4421	6231	1.05288	1.15814	0.0223772	0.0637593
	obgE	CP013216	1606392	1607705	GTP-binding protein Obg	HSISS4_01408	HSISS4_1641	-	17628	16874	21479	1.00146	0.994887	0.000632888	-0.00222627
	HSISS4_01409	CP013216	1607800	1607928	hypothetical protein	HSISS4_01409	HSISS4_1642	-	1436	1333	1514	0.971166	0.860863	-0.0127064	-0.0650659
	rsuA2	CP013216	1608010	1608741	Ribosomal small subunit pseudouridine synthase A	HSISS4_01410	HSISS4_1643	-	2068	1998	2179	1.01079	0.860339	0.00466283	-0.0653306
	HSISS4_01411	CP013216	1608742	1609716	hypothetical protein	HSISS4_01411	HSISS4_1644	-	2832	2561	3230	0.946094	0.931262	-0.0240658	-0.030928
	HSISS4_01412	CP013216	1609730	1610113	uncharacterized protein, possibly involved in aromatic compounds catabolism	HSISS4_01412	HSISS4_1645	-	1189	1194	1501	1.05061	1.03077	0.0214404	0.0131615
	HSISS4_01413	CP013216	1610207	1610572	Salt-stress induced protein	HSISS4_01413	HSISS4_1646	-	489	511	658	1.09328	1.0987	0.0387299	0.0408797
	HSISS4_01414	CP013216	1610820	1611185	hypothetical protein	HSISS4_01414	HSISS4_1647	+	454	409	671	0.942509	1.20678	-0.0257147	0.0816294
	HSISS4_01415	CP013216	1611301	1612191	Transporter	HSISS4_01415	HSISS4_1648	+	819	853	767	1.08964	0.76467	0.037283	-0.116526
	HSISS4_01416	CP013216	1612229	1612483	hypothetical protein	HSISS4_01416	HSISS4_1649	-	1469	1422	2333	1.01273	1.29675	0.00549569	0.112856
	serB	CP013216	1612695	1613342	Phosphoserine phosphatase	HSISS4_01417	HSISS4_1650	-	6831	6392	7982	0.978972	0.954092	-0.00922963	-0.0204099
	ezrA	CP013216	1613454	1615178	Septation ring formation regulator EzrA	HSISS4_01418	HSISS4_1651	-	85947	79290	119880	0.965174	1.13888	-0.0153944	0.0564787
	gyrB	CP013216	1615275	1617227	DNA gyrase subunit B	HSISS4_01419	HSISS4_1653	-	32791	31935	26216	1.0189	0.652791	0.00813014	-0.185226
	HSISS4_01420	CP013216	1617228	1617788	hydrolase, haloacid dehalogenase-like family	HSISS4_01420	HSISS4_1654	-	7007	7042	8656	1.05143	1.00867	0.0217818	0.00374784
	HSISS4_01421	CP013216	1617874	1618569	LrgA-associated membrane protein LrgB	HSISS4_01421	HSISS4_1655	-	4135	4221	5452	1.06797	1.07657	0.0285577	0.032043
	HSISS4_01422	CP013216	1618562	1618936	Antiholin-like protein LrgA	HSISS4_01422	HSISS4_1656	-	2715	2526	3841	0.973378	1.15515	-0.0117186	0.0626372
	HSISS4_01423	CP013216	1619217	1619570	Arsenate reductase	HSISS4_01423	HSISS4_1657	-	1901	2031	3329	1.11775	1.42986	0.0483457	0.155294
	HSISS4_01424	CP013216	1619605	1620099	Methylated-DNA--protein-cysteine methyltransferase	HSISS4_01424	HSISS4_1658	-	1690	1838	2963	1.13783	1.43155	0.0560767	0.155808
	serA	CP013216	1620155	1621333	D-3-phosphoglycerate dehydrogenase	HSISS4_01425	HSISS4_1659	-	29962	27594	27800	0.963522	0.757594	-0.0161383	-0.120563
	HSISS4_01426	CP013216	1621351	1621908	Acetyltransferase	HSISS4_01426	HSISS4_1660	-	15340	14681	13315	1.00126	0.708726	0.000548164	-0.149521
	serC	CP013216	1621921	1623015	Phosphoserine aminotransferase	HSISS4_01427	HSISS4_1661	-	25793	23702	23672	0.961393	0.749369	-0.017099	-0.125304
	HSISS4_01428	CP013216	1623170	1624063	Sugar kinase and transcription regulator	HSISS4_01428	HSISS4_1662	-	1824	1826	2018	1.04735	0.903356	0.0200938	-0.044141
	gloA	CP013216	1624179	1624574	Lactoylglutathione lyase	HSISS4_01429	HSISS4_1663	+	8204	9763	12031	1.24502	1.1974	0.0951755	0.0782388
	HSISS4_01430	CP013216	1624618	1625517	Putative stomatin/prohibitin-family membrane protease subunit YbbK	HSISS4_01430	HSISS4_1664	-	12148	13338	18691	1.14869	1.25629	0.0602038	0.0990905
	potD	CP013216	1625827	1626894	ABC transporter, periplasmic spermidine putrescine-binding protein PotD (TC 3.A.1.11.1)	HSISS4_01431	HSISS4_1665	-	24204	21526	32811	0.930452	1.10687	-0.0313059	0.044095
	potC	CP013216	1626887	1627663	Spermidine Putrescine ABC transporter permease component potC (TC 3.A.1.11.1)	HSISS4_01432	HSISS4_1666	-	13461	12082	16536	0.93903	1.00303	-0.0273206	0.00131585
	potB	CP013216	1627660	1628454	Spermidine Putrescine ABC transporter permease component PotB (TC 3.A.1.11.1)	HSISS4_01433	HSISS4_1668	-	12757	11566	12259	0.948533	0.784638	-0.0229475	-0.105331
	potA	CP013216	1628438	1629592	Putrescine transport ATP-binding protein PotA (TC 3.A.1.11.1)	HSISS4_01434	HSISS4_1669	-	16991	15232	14769	0.937899	0.709733	-0.0278441	-0.148905
	murB	CP013216	1629639	1630541	UDP-N-acetylenolpyruvoylglucosamine reductase	HSISS4_01435	HSISS4_1670	-	9482	8557	9423	0.944147	0.811432	-0.0249605	-0.0907481
	folK	CP013216	1630731	1631222	2-amino-4-hydroxy-6-hydroxymethyldihydropteridine pyrophosphokinase	HSISS4_01436	HSISS4_1671	-	3270	3479	4915	1.11308	1.22727	0.0465246	0.0889385
	folQ	CP013216	1631219	1631578	Dihydroneopterin aldolase	HSISS4_01437	HSISS4_1673	-	1840	1848	2930	1.05076	1.30021	0.021502	0.114013
	amyL2	CP013216	1631799	1633250	Cytoplasmic alpha-amylase	HSISS4_01438	HSISS4_1674	+	9927	9719	14713	1.02429	1.21017	0.0104214	0.0828459
	folP	CP013216	1633282	1634082	Dihydropteroate synthase	HSISS4_01439	HSISS4_1676	-	11429	11006	16349	1.00749	1.16801	0.00323916	0.0674457
	folE	CP013216	1634091	1634654	GTP cyclohydrolase I type 1	HSISS4_01440	HSISS4_1677	-	6624	6314	9417	0.997246	1.16079	-0.00119786	0.064755
	HSISS4_01441	CP013216	1634800	1636644	Amino acid permease	HSISS4_01441	HSISS4_1678	-	27895	27757	30294	1.04103	0.886733	0.017464	-0.052207
	folC2	CP013216	1636711	1637973	Dihydrofolate synthase/Folylpolyglutamate synthase	HSISS4_01442	HSISS4_1679	-	6766	6288	5354	0.972296	0.646114	-0.0122016	-0.189691
	HSISS4_01443	CP013216	1638136	1638384	KH domain RNA binding protein YlqC	HSISS4_01443	HSISS4_1680	-	76926	68557	122858	0.932388	1.30405	-0.0304035	0.115293
	rpsP	CP013216	1638396	1638668	SSU ribosomal protein S16p	HSISS4_01444	HSISS4_1681	-	68308	60310	115781	0.92371	1.38398	-0.0344644	0.141128
	HSISS4_01445	CP013216	1638831	1640210	hypothetical protein	HSISS4_01445	HSISS4_1683	-	23139	20900	37787	0.944973	1.3334	-0.0245804	0.124961
	HSISS4_01446	CP013216	1640322	1641647	Histidine kinase of the competence regulon ComD	HSISS4_01446	HSISS4_1684	-	27506	25383	47089	0.965458	1.39783	-0.0152666	0.145455
	HSISS4_01447	CP013216	1641811	1642548	response regulator	HSISS4_01447	HSISS4_1685	-	7745	7063	11357	0.954082	1.19731	-0.0204143	0.0782049
	HSISS4_01448	CP013216	1642762	1644033	hypothetical protein	HSISS4_01448	HSISS4_1686	+	5325	4294	9414	0.843646	1.4435	-0.0738397	0.159417
	tehB	CP013216	1644447	1645325	Tellurite methyltransferase	HSISS4_01449	HSISS4_1687	+	6367	6205	9523	1.01959	1.22124	0.00842482	0.0868016
	HSISS4_01450	CP013216	1645409	1646161	hypothetical protein	HSISS4_01450	HSISS4_1688	-	3181	3017	5314	0.992269	1.36402	-0.00337047	0.134821
	HSISS4_01451	CP013216	1646257	1647306	oxidoreductase	HSISS4_01451	HSISS4_1689	-	459	519	539	1.18297	0.958824	0.0729726	-0.0182612
	HSISS4_01452	CP013216	1647395	1647727	hypothetical protein	HSISS4_01452	HSISS4_1691	-	474	508	682	1.12125	1.17481	0.0497033	0.0699687
	exoA	CP013216	1647855	1648682	Exodeoxyribonuclease III	HSISS4_01453	HSISS4_1693	+	6478	6896	10643	1.11372	1.34149	0.0467742	0.127586
	HSISS4_01454	CP013216	1648758	1649237	Substrate-specific component QueT of predicted queuosine-regulated ECF transporter	HSISS4_01454	HSISS4_1694	+	1257	1356	1891	1.12861	1.22834	0.0525423	0.089319
	HSISS4_01455	CP013216	1649278	1650906	hypothetical protein	HSISS4_01455	HSISS4_1696	-	20123	21519	30584	1.11879	1.24098	0.0487472	0.0937643
	HSISS4_01456	CP013216	1651016	1652002	hypothetical protein	HSISS4_01456	HSISS4_1697	-	4699	4434	7587	0.987207	1.31834	-0.00559187	0.120027
	HSISS4_01457	CP013216	1652083	1652826	hypothetical protein	HSISS4_01457	HSISS4_1698	-	4157	3750	6925	0.943776	1.3602	-0.0251309	0.133602
	HSISS4_01458	CP013216	1653228	1654241	Transcription regulator contains diacylglycerol kinase catalytic domain	HSISS4_01458	HSISS4_1699	-	10114	10923	9767	1.12989	0.788499	0.0530369	-0.103199
	ligA	CP013216	1654251	1656197	DNA ligase	HSISS4_01459	HSISS4_1700	-	14098	15375	13161	1.14097	0.762244	0.0572755	-0.117906
	HSISS4_01460	CP013216	1656260	1656769	Substrate-specific component QueT of predicted queuosine-regulated ECF transporter	HSISS4_01460	HSISS4_1701	-	1696	1453	1692	0.896309	0.814587	-0.0475423	-0.0890628
	HSISS4_01461	CP013216	1656860	1657801	Inner membrane protein YihY, formerly thought to be RNase BN	HSISS4_01461	HSISS4_1702	-	12648	11461	10111	0.948022	0.652732	-0.0231815	-0.185265
	pepM	CP013216	1657821	1658681	Methionine aminopeptidase	HSISS4_01462	HSISS4_1704	-	9858	9192	7456	0.975527	0.617561	-0.0107609	-0.20932
	HSISS4_01463	CP013216	1658725	1660005	Cytosolic protein containing multiple CBS domains	HSISS4_01463	HSISS4_1705	-	14768	13376	14144	0.947594	0.782012	-0.0233775	-0.106787
	HSISS4_01464	CP013216	1659998	1660543	Ribosomal-protein-S5p-alanine acetyltransferase	HSISS4_01464	HSISS4_1706	-	5188	4836	6040	0.975224	0.950604	-0.0108958	-0.0220003
	murZ	CP013216	1660609	1661871	UDP-N-acetylglucosamine 1-carboxyvinyltransferase	HSISS4_01465	HSISS4_1707	-	21893	18972	32038	0.906621	1.19488	-0.0425743	0.0773228
	comEC	CP013216	1661957	1664197	Late competence protein ComEC, DNA transport	HSISS4_01466	HSISS4_1708	-	455	370	452	0.850762	0.811129	-0.0701918	-0.0909103
	comEA	CP013216	1664187	1664882	Late competence protein ComEA, DNA receptor	HSISS4_01467	HSISS4_1711	-	136	101	150	0.776963	0.900565	-0.1096	-0.0454849
	HSISS4_01468	CP013216	1664990	1665745	1-acyl-sn-glycerol-3-phosphate acyltransferase	HSISS4_01468	HSISS4_1712	-	10570	9123	16530	0.902985	1.27691	-0.0443194	0.106161
	HSISS4_01469	CP013216	1665874	1666809	Peptidoglycan N-acetylglucosamine deacetylase	HSISS4_01469	HSISS4_1713	+	30794	30798	47804	1.04634	1.26754	0.0196743	0.102961
	HSISS4_01470	CP013216	1666859	1667623	tRNA (adenine37-N(6))-methyltransferase TrmN6	HSISS4_01470	HSISS4_1714	+	2640	2558	2153	1.01371	0.66589	0.0059145	-0.176597
	HSISS4_01471	CP013216	1667627	1667896	UPF0213 protein YazA	HSISS4_01471		+	1116	1147	1056	1.07527	0.772614	0.0315171	-0.112038
	rheA	CP013216	1667953	1669539	Cold-shock DEAD-box protein A	HSISS4_01472	HSISS4_1715	-	74844	80485	141689	1.12506	1.54576	0.0511758	0.189142
	corA1	CP013216	1669734	1670639	Magnesium and cobalt transport protein CorA	HSISS4_01473	HSISS4_1716	-	6681	7433	9440	1.16397	1.1537	0.0659405	0.0620932
	HSISS4_01474	CP013216	1670652	1671032	DUF1696 domain-containing protein	HSISS4_01474	HSISS4_1717	-	2232	2317	3037	1.08605	1.111	0.0358497	0.0457133
	HSISS4_01475	CP013216	1671342	1671917	Substrate-specific component ThiT of thiamin ECF transporter	HSISS4_01475	HSISS4_1718	+	2171	2086	3478	1.00525	1.30807	0.00227237	0.116632
	rggG	CP013216	1672085	1672948	Positive transcriptional regulator, MutR family	HSISS4_01476	HSISS4_1719	+	843	815	1040	1.01146	1.00732	0.00494792	0.00316847
	HSISS4_01477	CP013216	1673061	1674239	Macrolide-efflux protein	HSISS4_01477	HSISS4_1720	+	1369	1363	1603	1.04162	0.956077	0.0177103	-0.0195072
	prfC	CP013216	1674769	1676313	Peptide chain release factor 3	HSISS4_01478	HSISS4_1721	-	21372	19075	15181	0.933764	0.579987	-0.0297627	-0.236582
	HSISS4_01479	CP013216	1676680	1677339	Membrane protein, putative	HSISS4_01479	HSISS4_1722	-	1686	1611	1593	0.999668	0.771473	-0.000144144	-0.112679
	murF	CP013216	1677428	1678801	UDP-N-acetylmuramoyl-tripeptide--D-alanyl-D-alanine ligase	HSISS4_01480	HSISS4_1723	-	10148	10029	13576	1.03394	1.09233	0.0144951	0.0383541
	HSISS4_01481	CP013216	1678914	1679639	hypothetical protein	HSISS4_01481	HSISS4_1724	+	646	630	913	1.0203	1.15399	0.00872592	0.062201
	HSISS4_01482	CP013216	1679608	1680333	hypothetical protein	HSISS4_01482	HSISS4_1725	+	767	798	1120	1.08849	1.1923	0.0368254	0.0763854
	HSISS4_01483	CP013216	1680305	1680988	hypothetical protein	HSISS4_01483	HSISS4_1726	+	965	920	1349	0.997421	1.14142	-0.0011216	0.0574473
	HSISS4_01484	CP013216	1681106	1681960	Amino acid ABC transporter, periplasmic amino acid-binding protein	HSISS4_01484	HSISS4_1727	-	476	527	362	1.1583	0.620961	0.0638215	-0.206936
	HSISS4_01485	CP013216	1682004	1682762	Amino acid ABC transporter, ATP-binding protein	HSISS4_01485	HSISS4_1728	-	361	453	266	1.31283	0.601641	0.118209	-0.220663
	HSISS4_01486	CP013216	1682764	1683441	Glutamine transport system permease protein GlnP (TC 3.A.1.3.2)	HSISS4_01486	HSISS4_1729	-	270	295	203	1.14308	0.613896	0.0580761	-0.211905
	HSISS4_01487	CP013216	1683401	1684081	Polar amino acid ABC uptake transporter membrane-spanning protein	HSISS4_01487	HSISS4_1730	-	184	197	128	1.12012	0.568009	0.0492663	-0.245645
	ddl	CP013216	1684520	1685566	D-alanine--D-alanine ligase	HSISS4_01488	HSISS4_1732	-	12055	10611	10935	0.920888	0.740652	-0.035793	-0.130386
	copZ	CP013216	1685705	1685908	Copper chaperone	HSISS4_01489	HSISS4_1733	-	1781	2384	1648	1.40043	0.755537	0.14626	-0.121744
	copA3	CP013216	1685983	1688211	Copper-translocating P-type ATPase	HSISS4_01490	HSISS4_1734	-	10984	15666	9172	1.49216	0.681814	0.173815	-0.166334
	copY2	CP013216	1688214	1688645	Negative transcriptional regulator-copper transport operon	HSISS4_01491	HSISS4_1735	-	1102	1659	860	1.57501	0.637206	0.197283	-0.19572
	HSISS4_01492	CP013216	1688813	1689985	hypothetical protein	HSISS4_01492	HSISS4_1736	-	1782	1908	2297	1.12018	1.05249	0.0492886	0.022216
	HSISS4_01493	CP013216	1690262	1690429	hypothetical protein	HSISS4_01493		+	25	16	10	0.669573	0.326605	-0.174202	-0.485977
	trpA	CP013216	1690734	1691516	Tryptophan synthase alpha chain	HSISS4_01494	HSISS4_1738	-	9232	9839	6719	1.115	0.594253	0.0472731	-0.226028
	trpB	CP013216	1691520	1692728	Tryptophan synthase beta chain	HSISS4_01495	HSISS4_1739	-	11096	11810	7832	1.11353	0.576327	0.0467013	-0.239331
	trpF	CP013216	1692725	1693306	Phosphoribosylanthranilate isomerase	HSISS4_01496	HSISS4_1740	-	4531	4756	3275	1.09816	0.590174	0.0406657	-0.22902
	trpC	CP013216	1693293	1694060	Indole-3-glycerol phosphate synthase	HSISS4_01497	HSISS4_1741	-	6637	6952	5100	1.09586	0.627424	0.0397558	-0.202439
	trpD	CP013216	1694057	1695061	Anthranilate phosphoribosyltransferase	HSISS4_01498	HSISS4_1742	-	9270	10263	7319	1.15828	0.644666	0.0638125	-0.190665
	trpG	CP013216	1695152	1695718	Anthranilate synthase/Para-aminobenzoate synthase, amidotransferase component	HSISS4_01499	HSISS4_1743	-	5840	6620	4913	1.18594	0.686905	0.074063	-0.163103
	trpE	CP013216	1695715	1697070	Anthranilate synthase, aminase component	HSISS4_01500	HSISS4_1744	-	12570	13657	12162	1.13668	0.79001	0.0556379	-0.102368
	HSISS4_01501	CP013216	1697797	1698147	hypothetical protein	HSISS4_01501	HSISS4_1745	-	1207	1213	1893	1.05141	1.28058	0.0217714	0.107406
	ctpE	CP013216	1698243	1700591	Cation-transporting ATPase, E1-E2 family	HSISS4_01502	HSISS4_1746	-	25798	26501	37543	1.07472	1.18824	0.0312941	0.0749056
	HSISS4_01503	CP013216	1700755	1701264	hypothetical protein	HSISS4_01503		-	817	856	1313	1.09615	1.31222	0.0398696	0.118005
	HSISS4_01504	CP013216	1701288	1701800	hypothetical protein	HSISS4_01504		-	881	934	1537	1.10915	1.42449	0.0449889	0.153661
	HSISS4_01505	CP013216	1702106	1702405	hypothetical protein	HSISS4_01505	HSISS4_1747	+	4522	4171	6766	0.965	1.2217	-0.0154725	0.0869641
	HSISS4_01506	CP013216	1702524	1703141	hypothetical protein	HSISS4_01506	HSISS4_1748	-	3363	3420	5687	1.06394	1.38076	0.0269171	0.140119
	HSISS4_01507	CP013216	1704094	1704216	hypothetical protein	HSISS4_01507		-	14	11	11	0.82202	0.641545	-0.0851175	-0.192773
	HSISS4_01508	CP013216	1704244	1704945	ABC transporter ATP-binding protein YvcR	HSISS4_01508	HSISS4_1749	+	13516	11826	11419	0.915393	0.689831	-0.0383924	-0.161257
	HSISS4_01509	CP013216	1704960	1707602	ABC transporter permease protein	HSISS4_01509	HSISS4_1751	+	53757	47553	44156	0.925467	0.670683	-0.0336392	-0.173483
	HSISS4_01510	CP013216	1707654	1708382	Transcriptional regulator, MerR family	HSISS4_01510	HSISS4_1752	-	2909	2968	5236	1.06743	1.46967	0.0283381	0.167219
	dnaQ	CP013216	1708557	1709147	DNA polymerase III epsilon subunit	HSISS4_01511	HSISS4_1753	-	1842	1904	3086	1.08142	1.36795	0.0339952	0.136069
	HSISS4_01512	CP013216	1709196	1709732	Transcriptional regulator OrfX	HSISS4_01512	HSISS4_1754	-	11594	12026	18368	1.08519	1.29357	0.0355058	0.111791
	HSISS4_01513	CP013216	1710240	1710608	probably aromatic ring hydroxylating enzyme PaaD-like protein	HSISS4_01513	HSISS4_1755	+	3166	3856	6381	1.27422	1.64566	0.105244	0.216341
	ilvD1	CP013216	1710767	1712485	Dihydroxy-acid dehydratase	HSISS4_01514	HSISS4_1756	-	55213	44837	50906	0.849597	0.752819	-0.0707869	-0.12331
	HSISS4_01515	CP013216	1712598	1713779	NAD(FAD)-utilizing dehydrogenases	HSISS4_01515	HSISS4_1758	+	3899	4122	4353	1.10604	0.911587	0.0437726	-0.0402019
	trmB	CP013216	1714034	1714675	tRNA (guanine46-N7-)-methyltransferase	HSISS4_01516	HSISS4_1759	-	21153	11663	16447	0.576841	0.634859	-0.238944	-0.197323
	HSISS4_01517	CP013216	1714685	1715476	aminoglycoside phosphotransferase family protein	HSISS4_01517	HSISS4_1760	-	18202	10639	15583	0.611504	0.699028	-0.2136	-0.155505
	HSISS4_01518	CP013216	1715534	1716571	ABC transporter, permease protein EscB	HSISS4_01518	HSISS4_1761	-	9286	6491	9323	0.731309	0.819766	-0.135899	-0.0863103
	HSISS4_01519	CP013216	1716568	1717299	ABC transporter, ATP-binding protein EcsA	HSISS4_01519	HSISS4_1762	-	5820	4197	7050	0.754456	0.989074	-0.122366	-0.00477116
	hit	CP013216	1717364	1717783	Histidine triad (HIT) nucleotide-binding protein	HSISS4_01520	HSISS4_1763	+	4992	5858	7019	1.2277	1.14806	0.0890927	0.0599634
	HSISS4_01521	CP013216	1717780	1718079	Hypothetical protein	HSISS4_01521		+	6049	6381	7629	1.10363	1.02979	0.042823	0.0127467
	HSISS4_01522	CP013216	1718111	1718887	hypothetical protein	HSISS4_01522	HSISS4_1764	-	13338	8773	10865	0.688138	0.665123	-0.162325	-0.177098
	clpL	CP013216	1719321	1721426	putative ATP-dependent Clp proteinase (ATP-binding subunit)	HSISS4_01523	HSISS4_1765	-	197192	280973	167340	1.49071	0.692904	0.173393	-0.159327
	HSISS4_01524	CP013216	1722127	1722381	YoeB toxin protein	HSISS4_01524	HSISS4_1766	-	2314	2252	3138	1.01818	1.10727	0.00782292	0.0442523
	HSISS4_01525	CP013216	1722385	1722639	YefM protein (antitoxin to YoeB)	HSISS4_01525	HSISS4_1767	-	2424	2263	3154	0.976719	1.06241	-0.0102302	0.0262918
	HSISS4_01526	CP013216	1722781	1723872	UPF0348 protein family	HSISS4_01526	HSISS4_1768	-	11215	11734	18233	1.09462	1.32746	0.0392647	0.123022
	HSISS4_01527	CP013216	1723879	1724619	Methyltransferase	HSISS4_01527	HSISS4_1770	-	7564	8013	11981	1.10831	1.29331	0.0446615	0.111704
	HSISS4_01528	CP013216	1724824	1725177	Ribosomal silencing factor RsfA	HSISS4_01528	HSISS4_1771	-	13611	14613	18909	1.12323	1.13433	0.0504672	0.0547412
	HSISS4_01529	CP013216	1725200	1725790	Hydrolase (HAD superfamily), YqeK	HSISS4_01529	HSISS4_1772	-	14135	15561	17909	1.15175	1.03452	0.0613596	0.0147382
	nadD	CP013216	1725787	1726419	Nicotinate-nucleotide adenylyltransferase	HSISS4_01530	HSISS4_1773	-	18307	19790	21068	1.13096	0.939656	0.0534465	-0.0270312
	HSISS4_01531	CP013216	1726525	1726842	RNA binding protein	HSISS4_01531	HSISS4_1774	-	9292	9803	9451	1.10374	0.830484	0.0428677	-0.0806687
	HSISS4_01532	CP013216	1727268	1728386	GTP-binding protein YqeH, required for biogenesis of 30S ribosome subunit	HSISS4_01532	HSISS4_1775	-	29630	31557	31248	1.11425	0.861099	0.0469819	-0.0649467
	HSISS4_01533	CP013216	1728386	1728913	Hydrolase, HAD subfamily IIIA	HSISS4_01533	HSISS4_1776	-	8729	8965	9608	1.07449	0.898734	0.0312037	-0.0463688
	HSISS4_01534	CP013216	1729051	1729968	Drug/metabolite transporter (DMT) superfamily protein	HSISS4_01534	HSISS4_1777	-	2880	3027	3771	1.09961	1.06912	0.0412378	0.0290268
	adhB2	CP013216	1730066	1731109	2,3-butanediol dehydrogenase, R-alcohol forming, (R)- and (S)-acetoin-specific	HSISS4_01535	HSISS4_1778	-	18876	18910	21471	1.04809	0.928763	0.0203994	-0.032095
	HSISS4_01536	CP013216	1731110	1731223	hypothetical protein	HSISS4_01536	HSISS4_1779	+	18	4	4	0.232491	0.181447	-0.633595	-0.74125
	HSISS4_01537	CP013216	1731269	1731652	unknown, predicted membrane protein (TMS4)	HSISS4_01537	HSISS4_1780	-	457	421	795	0.963793	1.42041	-0.0160162	0.152414
	HSISS4_01538	CP013216	1731781	1733043	hypothetical protein	HSISS4_01538		-	965	867	1137	0.939961	0.962046	-0.0268903	-0.0168041
	gatB	CP013216	1733136	1734578	Aspartyl-tRNA(Asn) amidotransferase subunit B/Glutamyl-tRNA(Gln) amidotransferase subunit B	HSISS4_01539	HSISS4_1781	-	41309	37139	30515	0.940597	0.603158	-0.0265966	-0.219569
	gatA	CP013216	1734578	1736044	Aspartyl-tRNA(Asn) amidotransferase subunit A/Glutamyl-tRNA(Gln) amidotransferase subunit A	HSISS4_01540	HSISS4_1782	-	38636	35382	28009	0.958094	0.591927	-0.0185919	-0.227732
	gatC	CP013216	1736044	1736346	Aspartyl-tRNA(Asn) amidotransferase subunit C/Glutamyl-tRNA(Gln) amidotransferase subunit C	HSISS4_01541	HSISS4_1783	-	4905	4376	3743	0.933375	0.62308	-0.0299438	-0.205456
	HSISS4_01542	CP013216	1736486	1737958	hypothetical protein	HSISS4_01542	HSISS4_1784	-	20230	20032	22021	1.03597	0.8888	0.0153463	-0.0511961
	HSISS4_01543	CP013216	1737939	1739237	GftB: Glycosyl transferase, family 8	HSISS4_01543	HSISS4_1785	-	16117	15809	18977	1.02621	0.961404	0.0112381	-0.0170939
	HSISS4_01544	CP013216	1739287	1740168	Beta-1,3-glucosyltransferase	HSISS4_01544	HSISS4_1786	-	8946	8628	12986	1.00902	1.18525	0.00389913	0.0738092
	HSISS4_01545	CP013216	1740172	1741380	hypothetical protein	HSISS4_01545	HSISS4_1787	-	9533	8655	14199	0.949851	1.21616	-0.0223446	0.0849909
	HSISS4_01546	CP013216	1741575	1743014	6-phospho-beta-glucosidase	HSISS4_01546	HSISS4_1789	-	3691	2926	3984	0.82937	0.881329	-0.0812518	-0.054862
	entB	CP013216	1743170	1743721	Nicotinamidase	HSISS4_01547	HSISS4_1790	-	7019	6873	13252	1.02445	1.54159	0.010489	0.187969
	codY	CP013216	1743788	1744573	GTP-sensing transcriptional pleiotropic repressor codY	HSISS4_01548	HSISS4_1791	-	27579	26608	50143	1.00937	1.48455	0.0040516	0.171595
	aspC2B	CP013216	1744841	1746055	Alanine transaminase	HSISS4_01549	HSISS4_1792	-	33887	32792	55815	1.0124	1.34487	0.00535267	0.128681
	HSISS4_01550	CP013216	1746415	1746867	Universal stress protein family	HSISS4_01550	HSISS4_1793	+	21059	21902	32747	1.08809	1.26969	0.0366639	0.103696
	HSISS4_01551	CP013216	1746947	1747699	hypothetical protein	HSISS4_01551	HSISS4_1794	-	21021	19549	33130	0.972947	1.28686	-0.0119109	0.109531
	pflA	CP013216	1747769	1748569	Pyruvate formate-lyase activating enzyme	HSISS4_01552	HSISS4_1795	-	13481	14008	20849	1.08711	1.26277	0.0362719	0.101326
	HSISS4_01553	CP013216	1748756	1749496	hypothetical protein	HSISS4_01553	HSISS4_1796	-	19361	19321	19437	1.04405	0.819717	0.0187197	-0.0863358
	hlyX	CP013216	1749851	1751182	Hemolysins and related proteins containing CBS domains	HSISS4_01554	HSISS4_1797	-	22596	21044	37010	0.974349	1.33737	-0.0112854	0.12625
	HSISS4_01555	CP013216	1751294	1752076	ABC transporter ATP binding protein	HSISS4_01555	HSISS4_1798	+	3552	3272	2887	0.963736	0.663646	-0.0160418	-0.178063
	tnp1193G	CP013216	1752164	1753420	Mobile element protein	HSISS4_01556	HSISS4_668	-	546	516	576	0.988724	0.861376	-0.00492506	-0.0648074
	nha	CP013216	1753680	1755746	Na+/H+ antiporter	HSISS4_01557	HSISS4_1801	-	8837	7984	8231	0.945221	0.76052	-0.0244664	-0.11889
	HSISS4_01558	CP013216	1755755	1755997	hypothetical protein	HSISS4_01558	HSISS4_1803	-	1375	1274	1074	0.969359	0.63777	-0.0135154	-0.195336
	HSISS4_01559	CP013216	1755994	1756542	SAM-dependent methyltransferase, MraW methylase family	HSISS4_01559	HSISS4_1804	-	3072	2912	2601	0.991718	0.691324	-0.00361196	-0.160318
	HSISS4_01560	CP013216	1756539	1757540	Predicted Fe-S oxidoreductase	HSISS4_01560	HSISS4_1805	-	4183	3885	3390	0.971675	0.66172	-0.012479	-0.179325
	HSISS4_01561	CP013216	1757569	1758645	Lon-like protease with PDZ domain	HSISS4_01561	HSISS4_1806	-	6639	6545	4924	1.03139	0.605589	0.0134249	-0.217822
	coaD	CP013216	1758623	1759120	Phosphopantetheine adenylyltransferase	HSISS4_01562	HSISS4_1807	-	2815	2784	2189	1.03469	0.634936	0.0148087	-0.19727
	HSISS4_01563	CP013216	1759153	1759692	16S rRNA (guanine(966)-N(2))-methyltransferase	HSISS4_01563	HSISS4_1809	-	2499	2352	2115	0.984666	0.691046	-0.00671105	-0.160493
	trxB1C	CP013216	1759843	1760763	Thioredoxin reductase	HSISS4_01564	HSISS4_1810	-	13331	12831	17907	1.00697	1.09679	0.00301566	0.0401228
	HSISS4_01565	CP013216	1760829	1761053	hypothetical protein	HSISS4_01565	HSISS4_1811	-	2018	1839	2819	0.953407	1.14061	-0.0207215	0.0571366
	HSISS4_01566	CP013216	1761265	1762008	Cysteine ABC transporter, ATP-binding protein	HSISS4_01566	HSISS4_1812	-	5068	5452	4847	1.12548	0.780907	0.0513371	-0.107401
	HSISS4_01567	CP013216	1762008	1762931	Cysteine ABC transporter, permease protein	HSISS4_01567	HSISS4_1813	-	6193	6911	5525	1.1675	0.72844	0.0672577	-0.137606
	HSISS4_01568	CP013216	1763209	1764039	Cysteine ABC transporter, substrate-binding protein	HSISS4_01568	HSISS4_1814	-	4123	4071	4174	1.03301	0.826612	0.0141057	-0.0826982
	HSISS4_01569	CP013216	1764255	1765145	hypothetical protein	HSISS4_01569	HSISS4_1815	-	4724	4665	5018	1.03314	0.867328	0.0141596	-0.0618165
	dinP	CP013216	1765262	1766368	DNA polymerase IV	HSISS4_01570	HSISS4_1817	-	1106	1034	1141	0.9781	0.842351	-0.0096167	-0.0745068
	pfl	CP013216	1766636	1768948	Pyruvate formate-lyase	HSISS4_01571	HSISS4_1819	+	368119	380742	378413	1.08208	0.839345	0.0342604	-0.0760595
	cah	CP013216	1769211	1769996	Carbonic anhydrase	HSISS4_01572	HSISS4_1820	+	10580	10141	15783	1.0028	1.21805	0.001213	0.0856666
	HSISS4_01573	CP013216	1770082	1770534	Acetyltransferase, GNAT family	HSISS4_01573	HSISS4_1821	+	1026	1042	927	1.06252	0.737726	0.0263382	-0.132105
	HSISS4_01574	CP013216	1770551	1771213	hypothetical protein	HSISS4_01574	HSISS4_1822	-	2844	2679	3068	0.98551	0.880823	-0.00633899	-0.0551115
	HSISS4_01575	CP013216	1771301	1771846	hypothetical protein	HSISS4_01575	HSISS4_1822	-	2090	1870	1913	0.936081	0.747363	-0.0286868	-0.126469
	HSISS4_01576	CP013216	1771908	1772852	Beta-lactamase, class C	HSISS4_01576	HSISS4_1823	-	6832	6520	8699	0.99843	1.03964	-0.000682377	0.0168842
	cppA	CP013216	1772852	1773607	C3-degrading proteinase	HSISS4_01577	HSISS4_1824	-	15786	14975	23816	0.992459	1.23185	-0.00328738	0.0905594
	HSISS4_01578	CP013216	1773781	1774452	hypothetical protein	HSISS4_01578	HSISS4_1826	+	13228	12642	16360	0.999861	1.00984	-6.05148e-05	0.00425182
	gla	CP013216	1774540	1775406	Aquaporin (Major Intrinsic Protein Family)	HSISS4_01579	HSISS4_1827	-	95114	75706	98413	0.832729	0.844833	-0.0794963	-0.0732293
	pepXP	CP013216	1775530	1777797	Xaa-Pro dipeptidyl-peptidase	HSISS4_01580	HSISS4_1828	+	11312	10215	10571	0.94475	0.763026	-0.0246831	-0.117461
	blpI	CP013216	1777995	1778291	Mundticin KS immunity protein	HSISS4_01581	HSISS4_1829	-	3121	11860	5758	3.97566	1.5064	0.599409	0.177941
	HSISS4_01582	CP013216	1778330	1778536	hypothetical protein	HSISS4_01582		-	2191	8987	4360	4.29131	1.62483	0.63259	0.210807
	HSISS4_01583	CP013216	1778594	1778722	hypothetical protein	HSISS4_01583	HSISS4_1830	+	7	16	9	2.39133	1.0498	0.37864	0.0211072
	HSISS4_01584	CP013216	1779790	1779957	Cytochrome c-type biogenesis protein DsbD, protein-disulfide reductase	HSISS4_01584		-	73	4865	101	69.7233	1.1297	1.84338	0.0529612
	HSISS4_01585	CP013216	1780183	1780308	hypothetical protein	HSISS4_01585		-	102	4486	103	46.0126	0.824517	1.66288	-0.0838002
	blpK	CP013216	1780315	1780545	Bacteriocin BlpU	HSISS4_01586	HSISS4_1831	-	138	5249	182	39.7938	1.07685	1.59982	0.032155
	HSISS4_01587	CP013216	1780705	1782450	ABC transporter, ATP-binding/permease protein	HSISS4_01587	HSISS4_1832	-	29890	27709	35641	0.969868	0.973614	-0.0132872	-0.0116133
	HSISS4_01588	CP013216	1782443	1784200	ABC transporter, ATP-binding/permease protein	HSISS4_01588	HSISS4_1834	-	23196	21616	26442	0.974945	0.930773	-0.0110199	-0.0311561
	HSISS4_01589	CP013216	1784249	1784695	hypothetical protein	HSISS4_01589	HSISS4_1835	-	7968	7430	10987	0.975568	1.12588	-0.0107426	0.0514925
	HSISS4_01590	CP013216	1784798	1785325	VanZF-related protein	HSISS4_01590	HSISS4_1836	-	20913	19505	30323	0.97577	1.18391	-0.0106525	0.0733185
	HSISS4_01591	CP013216	1785327	1786496	Ribosomal RNA large subunit methyltransferase N	HSISS4_01591	HSISS4_1837	-	48227	45712	70607	0.991649	1.19542	-0.00364214	0.0775202
	HSISS4_01592	CP013216	1786500	1787228	Hypothetical DUF1027 domain protein	HSISS4_01592	HSISS4_1838	-	26696	24922	36982	0.976685	1.13112	-0.0102454	0.0535069
	HSISS4_01593	CP013216	1787283	1788638	5'-nucleotidase family protein in cluster with NagD-like phosphatase	HSISS4_01593	HSISS4_1839	-	11578	12084	16136	1.09193	1.13795	0.0381951	0.056125
	slvV	CP013216	1788912	1789142	hypothetical protein	HSISS4_01594	HSISS4_1840	-	50	3134	59	65.5763	0.963484	1.81675	-0.0161553
	rheB	CP013216	1789622	1790965	ATP-dependent RNA helicase YqfR	HSISS4_01595	HSISS4_1841	-	13970	13789	15716	1.03265	0.918562	0.0139543	-0.0368917
	mraY	CP013216	1791039	1792061	Phospho-N-acetylmuramoyl-pentapeptide-transferase	HSISS4_01596	HSISS4_1842	-	25861	24509	38579	0.991512	1.21806	-0.00370184	0.0856684
	pbp2X	CP013216	1792063	1794330	Penicillin-binding protein 2B	HSISS4_01597	HSISS4_1843	-	47310	46233	67086	1.02239	1.15782	0.00961701	0.0636417
	ftsL	CP013216	1794334	1794654	Cell division protein FtsL	HSISS4_01598	HSISS4_1845	-	5798	5558	8527	1.0029	1.20083	0.00125822	0.0794808
	mraW	CP013216	1794657	1795607	rRNA small subunit methyltransferase H	HSISS4_01599	HSISS4_1846	-	14471	14137	21720	1.02206	1.22553	0.0094766	0.088324
	HSISS4_01600	CP013216	1795718	1796746	hypothetical protein	HSISS4_01600	HSISS4_1847	-	18523	15679	18716	0.885574	0.82502	-0.0527751	-0.0835356
	HSISS4_01601	CP013216	1796777	1797238	hypothetical protein	HSISS4_01601	HSISS4_1848	-	5860	5124	4880	0.914807	0.679962	-0.0386706	-0.167515
	HSISS4_01602	CP013216	1797380	1797778	hypothetical protein	HSISS4_01602	HSISS4_1849	-	2494	2254	4224	0.94553	1.3829	-0.0243247	0.14079
	HSISS4_01603	CP013216	1797877	1798275	hypothetical protein	HSISS4_01603	HSISS4_1850	-	14502	13650	26594	0.984742	1.49733	-0.00667736	0.175318
	HSISS4_01604	CP013216	1798389	1798781	hypothetical protein	HSISS4_01604	HSISS4_1850	-	3255	3036	5879	0.975818	1.47474	-0.0106313	0.168715
	proA	CP013216	1798876	1800126	Gamma-glutamyl phosphate reductase	HSISS4_01605	HSISS4_1851	-	19864	18450	17799	0.971734	0.73163	-0.0124525	-0.135708
	proB	CP013216	1800128	1800931	Glutamate 5-kinase	HSISS4_01606	HSISS4_1852	-	11399	10067	10294	0.923956	0.737361	-0.0343488	-0.13232
	HSISS4_01607	CP013216	1801051	1802640	ABC transporter permease protein	HSISS4_01607	HSISS4_1853	-	7084	5881	8232	0.868541	0.948832	-0.0612095	-0.0228105
	HSISS4_01608	CP013216	1802643	1803374	ABC transporter, ATP-binding protein	HSISS4_01608	HSISS4_1856	-	2992	2674	3880	0.935013	1.05885	-0.0291823	0.0248328
	HSISS4_01609	CP013216	1803650	1804381	Putative inner membrane protein	HSISS4_01609	HSISS4_1858	+	2488	2262	3156	0.951174	1.03574	-0.0217399	0.0152493
	rexA	CP013216	1804734	1808387	ATP-dependent nuclease, subunit A	HSISS4_01610	HSISS4_1859	-	15944	15438	14799	1.01301	0.757875	0.00561164	-0.120402
	rexB	CP013216	1808377	1811697	ATP-dependent nuclease, subunit B	HSISS4_01611	HSISS4_1861	-	9875	9732	10277	1.03106	0.849752	0.0132829	-0.070708
	HSISS4_01612	CP013216	1811947	1813320	Accessory regulator protein C	HSISS4_01612	HSISS4_1862	-	11422	11034	9863	1.01067	0.705066	0.00460871	-0.15177
	HSISS4_01613	CP013216	1813355	1814665	hypothetical protein	HSISS4_01613	HSISS4_1863	-	8823	8046	8177	0.954073	0.756729	-0.0204184	-0.12106
	HSISS4_01614	CP013216	1814945	1816684	hypothetical protein	HSISS4_01614	HSISS4_1864	-	22126	19964	26621	0.943979	0.982391	-0.0250375	-0.00771583
	HSISS4_01615	CP013216	1816694	1816954	hypothetical protein	HSISS4_01615	HSISS4_1866	-	2764	2371	2697	0.897452	0.79672	-0.0469886	-0.0986944
	HSISS4_01616	CP013216	1816955	1817770	hypothetical protein	HSISS4_01616	HSISS4_1867	-	7042	6158	5464	0.914875	0.633545	-0.0386385	-0.198223
	HSISS4_01617	CP013216	1817779	1818564	ABC transporter ATP-binding protein	HSISS4_01617	HSISS4_1868	-	7057	6042	5084	0.895733	0.588231	-0.0478215	-0.230452
	HSISS4_01618	CP013216	1818574	1819086	hypothetical protein	HSISS4_01618	HSISS4_1869	-	4305	3587	3345	0.871718	0.634433	-0.0596239	-0.197614
	dnaK2	CP013216	1819083	1820681	Chaperone protein DnaK	HSISS4_01619	HSISS4_2087	-	8939	7739	6894	0.905761	0.629716	-0.0429862	-0.200855
	HSISS4_01620	CP013216	1821008	1821703	hypothetical protein	HSISS4_01620	HSISS4_1871	-	1910	1875	2839	1.02704	1.21365	0.0115858	0.0840947
	HSISS4_01621	CP013216	1821708	1822154	Response regulator of the LytR/AlgR family	HSISS4_01621	HSISS4_1873	-	1261	1213	1710	1.00638	1.10725	0.0027636	0.0442437
	HSISS4_01622	CP013216	1822365	1824092	hypothetical protein	HSISS4_01622	HSISS4_1874	-	43646	35485	41924	0.850586	0.784298	-0.0702818	-0.105519
	HSISS4_01623	CP013216	1824139	1825320	hypothetical protein	HSISS4_01623	HSISS4_1875	-	23092	18978	20380	0.859818	0.720618	-0.0655932	-0.142295
	HSISS4_01624	CP013216	1825438	1826823	Hydrolase (HAD superfamily)	HSISS4_01624	HSISS4_1876	-	15435	13492	20852	0.914508	1.10307	-0.0388124	0.0426038
	ansB	CP013216	1826895	1827863	L-asparaginase	HSISS4_01625	HSISS4_1878	+	2988	3050	2410	1.06792	0.658566	0.0285371	-0.181401
	HSISS4_01626	CP013216	1827867	1828010	hypothetical protein	HSISS4_01626	HSISS4_1879	+	729	651	502	0.934268	0.562262	-0.0295287	-0.250061
	HSISS4_01627	CP013216	1828061	1828273	Transcriptional regulator, Cro/CI family	HSISS4_01627	HSISS4_1880	-	871	798	1160	0.958523	1.08743	-0.0183974	0.0364025
	HSISS4_01628	CP013216	1828283	1828891	hypothetical protein	HSISS4_01628	HSISS4_1881	-	1889	1583	2364	0.876732	1.02183	-0.0571332	0.00937822
	HSISS4_01629	CP013216	1829084	1829521	hypothetical protein	HSISS4_01629	HSISS4_1882	-	436	561	598	1.34615	1.1199	0.129094	0.0491774
	HSISS4_01630	CP013216	1829861	1830007	hypothetical protein	HSISS4_01630	HSISS4_1883	+	154	205	185	1.39268	0.980875	0.143851	-0.00838628
	HSISS4_01631	CP013216	1830139	1830645	hypothetical protein	HSISS4_01631		-	1678	1629	1844	1.01566	0.897288	0.00674701	-0.0470683
	recG	CP013216	1830657	1832687	ATP-dependent DNA helicase RecG	HSISS4_01632	HSISS4_1884	-	5243	4941	4872	0.985945	0.758735	-0.00614712	-0.11991
	alr	CP013216	1832806	1833909	Alanine racemase	HSISS4_01633	HSISS4_1885	-	14039	12536	10913	0.934202	0.634703	-0.0295593	-0.197429
	acpS	CP013216	1833937	1834290	Holo-acyl-carrier protein synthase	HSISS4_01634	HSISS4_1886	-	5423	4855	4220	0.936629	0.635383	-0.0284325	-0.196964
	aroG1	CP013216	1834296	1835324	2-keto-3-deoxy-D-arabino-heptulosonate-7-phosphate synthase I alpha	HSISS4_01635	HSISS4_1887	-	14543	12972	13784	0.933192	0.773898	-0.0300292	-0.111316
	aroG2	CP013216	1835409	1836440	2-keto-3-deoxy-D-arabino-heptulosonate-7-phosphate synthase I alpha	HSISS4_01636	HSISS4_1888	-	54047	51146	73738	0.990052	1.11399	-0.00434203	0.0468825
	secA2	CP013216	1836461	1839010	Protein export cytoplasm protein SecA ATPase RNA helicase (TC 3.A.5.1.1)	HSISS4_01637	HSISS4_1889	-	104986	97100	135789	0.967622	1.05608	-0.0142943	0.0236959
	HSISS4_01638	CP013216	1839194	1839538	hypothetical protein	HSISS4_01638	HSISS4_1892	-	2140	2016	2407	0.985586	0.918386	-0.00630536	-0.036975
	pmi1B	CP013216	1839541	1840488	Mannose-6-phosphate isomerase	HSISS4_01639	HSISS4_1893	-	5491	4952	5357	0.943511	0.796586	-0.0252529	-0.0987671
	scrK	CP013216	1840554	1841447	Fructokinase	HSISS4_01640	HSISS4_1894	-	15190	13340	18019	0.918789	0.96858	-0.0367841	-0.0138644
	scrA2	CP013216	1841628	1843529	PTS system, sucrose-specific IIB/C/A component	HSISS4_01641	HSISS4_1896	-	42695	40610	31221	0.995116	0.59708	-0.00212614	-0.223967
	scrB2	CP013216	1843718	1845160	Sucrose-6-phosphate hydrolase	HSISS4_01642	HSISS4_1897	+	11899	13753	11223	1.20922	0.770125	0.0825049	-0.113439
	HSISS4_01643	CP013216	1845169	1846134	Sucrose operon repressor ScrR, LacI family	HSISS4_01643	HSISS4_1898	+	9291	10097	9478	1.13697	0.832946	0.0557478	-0.079383
	nusB	CP013216	1846225	1846659	Transcription termination protein NusB	HSISS4_01644	HSISS4_1899	-	24830	23957	23524	1.00942	0.773566	0.0040736	-0.111503
	HSISS4_01645	CP013216	1846652	1847041	Alkaline shock protein	HSISS4_01645	HSISS4_1900	-	26259	25248	21932	1.00593	0.681966	0.00256668	-0.166237
	efp	CP013216	1847112	1847672	Translation elongation factor P	HSISS4_01646	HSISS4_1901	-	38929	37488	36220	1.00748	0.759693	0.00323691	-0.119362
	comEB	CP013216	1847787	1848242	dCMP deaminase/Late competence protein ComEB	HSISS4_01647	HSISS4_1902	-	7652	8567	5000	1.17131	0.533529	0.0686717	-0.272842
	pepP	CP013216	1848261	1849322	Aminopeptidase YpdF (MP-, MA-, MS-, AP-, NP- specific)	HSISS4_01648	HSISS4_1903	-	11749	13633	8084	1.21397	0.561808	0.0842084	-0.250412
	HSISS4_01649	CP013216	1849455	1850177	hypothetical protein	HSISS4_01649	HSISS4_1904	-	201	6814	252	35.467	1.02369	1.54982	0.0101672
	HSISS4_01650	CP013216	1850167	1850988	peptide ABC transporter ATP binding protein	HSISS4_01650	HSISS4_1905	-	128	7532	253	61.5628	1.61389	1.78932	0.207873
	blpG	CP013216	1851117	1851977	hypothetical protein	HSISS4_01651	HSISS4_1906	-	122	7462	141	63.9902	0.943674	1.80611	-0.025178
	HSISS4_01652	CP013216	1852243	1852443	hypothetical protein	HSISS4_01652		-	39	2029	76	54.4296	1.59115	1.73584	0.201712
	slvW	CP013216	1852480	1852629	hypothetical protein	HSISS4_01653	HSISS4_1907	-	31	1427	55	48.1593	1.44865	1.68268	0.160964
	HSISS4_01654	CP013216	1852804	1853046	hypothetical protein	HSISS4_01654		-	79	74	102	0.979992	1.05423	-0.00877749	0.0229358
	uvrA	CP013216	1853140	1855965	Excinuclease ABC subunit A	HSISS4_01655	HSISS4_1909	-	12811	13029	11507	1.06401	0.733401	0.0269459	-0.134658
	corA2	CP013216	1856262	1857206	Magnesium and cobalt transport protein CorA	HSISS4_01656	HSISS4_1910	+	22247	21216	25341	0.997723	0.930069	-0.000990063	-0.031485
	HSISS4_01657	CP013216	1857276	1857947	Integral membrane protein	HSISS4_01657	HSISS4_1914	+	11070	10683	10574	1.00963	0.779928	0.00416349	-0.107946
	HSISS4_01658	CP013216	1858064	1858945	hypothetical protein	HSISS4_01658	HSISS4_1915	+	3733	4055	3205	1.13645	0.701024	0.0555508	-0.154267
	rpsR	CP013216	1859068	1859307	SSU ribosomal protein S18p SSU ribosomal protein S18p, zinc-independent	HSISS4_01659	HSISS4_1916	-	138343	122387	206479	0.925542	1.21866	-0.033604	0.0858814
	ssbB	CP013216	1859349	1859867	Single-stranded DNA-binding protein	HSISS4_01660	HSISS4_1917	-	182886	159401	265630	0.911861	1.18593	-0.0400715	0.0740594
	rpsF	CP013216	1859879	1860169	SSU ribosomal protein S6p	HSISS4_01661	HSISS4_1918	-	127808	108387	176129	0.887232	1.12522	-0.051963	0.0512355
	HSISS4_01662	CP013216	1860373	1861326	hypothetical protein	HSISS4_01662	HSISS4_1919	+	1887	1751	2010	0.970805	0.869735	-0.0128679	-0.0606131
	mutY	CP013216	1862502	1863653	A/G-specific adenine glycosylase	HSISS4_01663	HSISS4_1920	+	2661	2806	3576	1.10322	1.09727	0.0426607	0.0403153
	HSISS4_01664	CP013216	1863675	1863800	hypothetical protein	HSISS4_01664	HSISS4_1921	-	18	1872	17	108.806	0.77115	2.03665	-0.112861
	slvX	CP013216	1863797	1863997	hypothetical protein	HSISS4_01665	HSISS4_1922	-	47	5455	82	121.427	1.42455	2.08431	0.153679
	HSISS4_01666	CP013216	1864267	1865364	hypothetical protein	HSISS4_01666	HSISS4_1923	-	9174	8977	14735	1.02374	1.31146	0.0101904	0.117754
	HSISS4_01667	CP013216	1865661	1865777	hypothetical protein	HSISS4_01667	HSISS4_1924	-	1131	1070	922	0.989781	0.665627	-0.00446094	-0.176769
	polA	CP013216	1865781	1868420	DNA polymerase I	HSISS4_01668	HSISS4_1925	-	16631	16466	16424	1.03583	0.806349	0.0152876	-0.0934767
	mutS2	CP013216	1868654	1871002	Recombination inhibitory protein MutS2	HSISS4_01669	HSISS4_1926	+	17152	15777	12443	0.962338	0.592343	-0.0166725	-0.227427
	HSISS4_01670	CP013216	1871104	1871646	Colicin V production protein	HSISS4_01670	HSISS4_1927	-	8103	7745	13742	0.999985	1.38474	-6.53141e-06	0.141367
	HSISS4_01671	CP013216	1871643	1871957	hypothetical protein	HSISS4_01671	HSISS4_1928	-	4525	4387	7809	1.0143	1.40909	0.00616694	0.14894
	rnhB2	CP013216	1872274	1873164	Ribonuclease HIII	HSISS4_01672	HSISS4_1929	+	10210	10563	8427	1.08238	0.673923	0.0343794	-0.17139
	sipA	CP013216	1873183	1873824	Signal peptidase I	HSISS4_01673	HSISS4_1930	+	10189	10240	8893	1.05144	0.712655	0.0217863	-0.147121
	recD	CP013216	1873885	1876389	RecD-like DNA helicase YrrC	HSISS4_01674	HSISS4_1931	+	5673	5730	4731	1.05672	0.680931	0.0239597	-0.166897
	HSISS4_01675	CP013216	1876441	1876767	hypothetical protein	HSISS4_01675	HSISS4_1932	-	986	785	1088	0.832934	0.900979	-0.0793894	-0.0452853
	HSISS4_01676	CP013216	1876754	1877446	Branched-chain amino acid transport protein AzlC	HSISS4_01676	HSISS4_1933	-	1462	1259	1447	0.900941	0.808135	-0.0453038	-0.0925161
	gcp	CP013216	1877498	1878511	Kinase-Associated Endopeptidase (Kae1)	HSISS4_01677	HSISS4_1934	-	5537	4746	6085	0.896749	0.897323	-0.0473289	-0.0470512
	rimI	CP013216	1878511	1878951	Ribosomal-protein-S18p-alanine acetyltransferase	HSISS4_01678	HSISS4_1935	-	2974	2596	3053	0.913233	0.838202	-0.0394184	-0.0766515
	HSISS4_01679	CP013216	1878926	1879612	TsaB protein, required for threonylcarbamoyladenosine (t(6)A) formation in tRNA	HSISS4_01679	HSISS4_1936	-	3299	2808	3257	0.890497	0.806117	-0.0503673	-0.0936018
	HSISS4_01680	CP013216	1879873	1880103	Protein of unknown function DUF1447	HSISS4_01680	HSISS4_1937	+	9345	8643	9499	0.967616	0.829968	-0.0142969	-0.0809387
	HSISS4_01681	CP013216	1880108	1881790	Ribonuclease J1 (endonuclease and 5' exonuclease)	HSISS4_01681	HSISS4_1938	+	50259	47107	45346	0.980595	0.736695	-0.00851051	-0.132712
	pcsB3	CP013216	1881891	1882523	Glucan-binding protein B	HSISS4_01682	HSISS4_1939	-	6213	5414	9999	0.911664	1.31407	-0.0401652	0.118618
	gnlA	CP013216	1882710	1884053	Glutamine synthetase type I	HSISS4_01683	HSISS4_1940	-	83903	83596	114422	1.04238	1.11351	0.0180259	0.0466948
	gnlR	CP013216	1884102	1884476	Transcriptional regulator, repressor of the glutamine synthetase, MerR family	HSISS4_01684	HSISS4_1941	-	18722	18639	30785	1.04157	1.34261	0.0176883	0.12795
	HSISS4_01685	CP013216	1884650	1885153	hypothetical protein	HSISS4_01685	HSISS4_1942	-	3747	3452	5496	0.96384	1.19764	-0.015995	0.0783257
	pgk	CP013216	1885341	1886540	Phosphoglycerate kinase	HSISS4_01686	HSISS4_1943	-	231023	204249	256861	0.924959	0.907832	-0.0338774	-0.0419943
	HSISS4_01687	CP013216	1886682	1887386	hypothetical protein	HSISS4_01687	HSISS4_1944	+	1253	1345	1773	1.12302	1.15537	0.0503891	0.0627204
	gapA1	CP013216	1887498	1888508	NAD-dependent glyceraldehyde-3-phosphate dehydrogenase	HSISS4_01688	HSISS4_1945	-	949252	915078	1465579	1.00854	1.26064	0.00369448	0.10059
	fus	CP013216	1888696	1890777	Translation elongation factor G	HSISS4_01689	HSISS4_1946	-	429872	391465	382191	0.952734	0.725945	-0.0210283	-0.139096
	rpsG	CP013216	1890990	1891460	SSU ribosomal protein S7p (S5e)	HSISS4_01690	HSISS4_1947	-	175124	159150	210607	0.950777	0.981951	-0.0219211	-0.00791016
	rpsL	CP013216	1891479	1891892	SSU ribosomal protein S12p (S23e)	HSISS4_01691	HSISS4_1948	-	190177	180958	271485	0.995492	1.1656	-0.00196232	0.0665506
	purR	CP013216	1892121	1892936	PurR: transcription regulator associated with purine metabolism	HSISS4_01692	HSISS4_1949	-	11415	11639	17126	1.06674	1.22502	0.0280576	0.0881427
	cbf	CP013216	1893030	1893971	3'->5' exoribonuclease Bsu YhaM	HSISS4_01693	HSISS4_1950	-	13220	13814	15548	1.09322	0.960297	0.0387059	-0.0175942
	HSISS4_01694	CP013216	1893961	1895235	DNA recombination protein RmuC	HSISS4_01694	HSISS4_1951	-	16846	16833	17979	1.0454	0.871428	0.0192826	-0.0597686
	HSISS4_01695	CP013216	1895237	1895869	Thiamin pyrophosphokinase	HSISS4_01695	HSISS4_1952	-	6795	6758	7772	1.04051	0.933912	0.0172466	-0.029694
	rpe	CP013216	1895862	1896521	Ribulose-phosphate 3-epimerase	HSISS4_01696	HSISS4_1953	-	12348	12581	16757	1.06595	1.10806	0.0277364	0.0445624
	HSISS4_01697	CP013216	1896529	1897401	Ribosome small subunit-stimulated GTPase EngC	HSISS4_01697	HSISS4_1954	-	15629	16191	22257	1.08383	1.16278	0.0349604	0.0654981
	ksgA	CP013216	1897660	1898532	SSU rRNA (adenine(1518)-N(6)/adenine(1519)-N(6))-dimethyltransferase	HSISS4_01698	HSISS4_1956	-	11468	10775	18681	0.982986	1.33007	-0.00745252	0.123875
	HSISS4_01699	CP013216	1898659	1899219	Ribonuclease M5	HSISS4_01699	HSISS4_1957	-	7048	6360	11434	0.944081	1.32463	-0.0249909	0.122095
	tatD	CP013216	1899212	1900018	Putative deoxyribonuclease YcfH	HSISS4_01700	HSISS4_1958	-	6997	6091	11851	0.91074	1.38295	-0.0406054	0.140806
	HSISS4_01701	CP013216	1900042	1900473	Succinyl-CoA synthetase, alpha subunit-related enzymes	HSISS4_01701	HSISS4_1959	-	2022	2201	3613	1.13882	1.45898	0.0564568	0.16405
	trxA1B	CP013216	1900539	1900853	Thioredoxin	HSISS4_01702	HSISS4_1960	-	5198	5609	8712	1.12893	1.3685	0.0526671	0.136244
	HSISS4_01703	CP013216	1901049	1901831	Macro domain, possibly ADP-ribose binding module	HSISS4_01703	HSISS4_1961	+	17485	26909	19120	1.61009	0.892863	0.20685	-0.049215
	HSISS4_01704	CP013216	1901867	1902199	hypothetical protein	HSISS4_01704	HSISS4_1962	-	6315	6357	10328	1.05317	1.33538	0.0224967	0.125606
	bta	CP013216	1902298	1902633	putative transport accessory protein	HSISS4_01705		-	3830	3524	5715	0.96262	1.21837	-0.016545	0.0857802
	tgt	CP013216	1913961	1915103	tRNA-guanine transglycosylase	HSISS4_01706	HSISS4_1363	-	17451	15183	24115	0.910238	1.12831	-0.0408448	0.0524297
	rpmH	CP013216	1915309	1915443	LSU ribosomal protein L34p	HSISS4_01707	HSISS4_1364	-	41233	32959	47838	0.836271	0.947307	-0.077653	-0.0235092
	HSISS4_01708	CP013216	1915639	1916202	hypothetical protein	HSISS4_01708	HSISS4_216	-	1053	1051	1747	1.04422	1.35465	0.0187922	0.131827
	HSISS4_01709	CP013216	1916199	1916795	Transcriptional regulator, TetR family	HSISS4_01709	HSISS4_217	-	801	644	1250	0.841146	1.27421	-0.0751288	0.10524
	jag	CP013216	1916927	1917970	RNA-binding protein Jag	HSISS4_01710	HSISS4_218	-	25412	23829	43338	0.981036	1.39249	-0.00831514	0.143793
	HSISS4_01711	CP013216	1917982	1918836	Inner membrane protein translocase component YidC, short form OxaI-like	HSISS4_01711	HSISS4_219	-	15484	14069	26029	0.9506	1.37258	-0.022002	0.137537
	rnpA	CP013216	1918904	1919239	Ribonuclease P protein component	HSISS4_01712	HSISS4_220	-	4192	3848	6750	0.960355	1.31476	-0.0175683	0.118845
	argH	CP013216	1919324	1920736	Argininosuccinate lyase	HSISS4_01713	HSISS4_246	-	17341	22752	16950	1.37266	0.798102	0.137563	-0.0979417
	argG	CP013216	1921036	1922235	Argininosuccinate synthase	HSISS4_01714	HSISS4_247	-	54601	64120	61909	1.2286	0.925797	0.0894108	-0.0334841
	HSISS4_01715	CP013216	1923180	1923923	Response regulator of the competence regulon ComE	HSISS4_01715	HSISS4_248	-	9642	8878	14907	0.96331	1.26237	-0.0162341	0.101186
	HSISS4_01716	CP013216	1923925	1925241	Sensory transduction protein kinase	HSISS4_01716	HSISS4_249	-	13279	12099	21344	0.953239	1.31242	-0.020798	0.118073
	HSISS4_01717	CP013216	1925265	1926545	Histidine kinase of the competence regulon ComD	HSISS4_01717	HSISS4_252	-	9442	8473	12402	0.938839	1.07248	-0.0274089	0.0303904
	HSISS4_01718	CP013216	1926567	1927457	putative histidine kinase	HSISS4_01718	HSISS4_253	-	6682	6205	7388	0.971523	0.902782	-0.0125468	-0.0444169
	HSISS4_01719	CP013216	1927517	1928824	hypothetical protein	HSISS4_01719	HSISS4_255	-	11305	9581	15272	0.886662	1.10303	-0.0522418	0.0425881
	gltX	CP013216	1929279	1930733	Glutamyl-tRNA synthetase/Glutamyl-tRNA(Gln) synthetase	HSISS4_01720	HSISS4_256	-	38087	35335	61893	0.970613	1.32687	-0.0129538	0.122827
	amiA3C	CP013216	1930970	1932940	Oligopeptide ABC transporter, periplasmic oligopeptide-binding protein OppA (TC 3.A.1.5.1)	HSISS4_01721	HSISS4_257	-	95498	85392	156118	0.935494	1.33482	-0.0289592	0.125421
	rplA	CP013216	1933120	1933809	LSU ribosomal protein L1p (L10Ae)	HSISS4_01722	HSISS4_258	-	235721	213146	356144	0.946012	1.23364	-0.0241032	0.0911901
	rplK	CP013216	1933909	1934334	LSU ribosomal protein L11p (L12e)	HSISS4_01723	HSISS4_259	-	123262	110869	193422	0.94102	1.28127	-0.0264012	0.107639
	HSISS4_01724	CP013216	1934506	1934859	hypothetical protein	HSISS4_01724	HSISS4_260	+	1958	2104	2987	1.12422	1.24562	0.0508509	0.0953852
	HSISS4_01725	CP013216	1934955	1935452	Carbonic anhydrase	HSISS4_01725	HSISS4_261	-	12661	13503	22640	1.11578	1.46006	0.0475801	0.164371
	HSISS4_01726	CP013216	1935603	1936298	DUF124 domain-containing protein	HSISS4_01726	HSISS4_263	-	5486	5192	5741	0.99014	0.854465	-0.00430323	-0.0683055
	radA	CP013216	1936385	1937632	DNA repair protein RadA	HSISS4_01727	HSISS4_264	-	5578	5095	4887	0.955616	0.715363	-0.0197164	-0.145473
	HSISS4_01728	CP013216	1937743	1938210	Amidase from nicotinamidase family	HSISS4_01728	HSISS4_265	-	1673	1532	1512	0.958034	0.737936	-0.0186193	-0.131981
	dut	CP013216	1938221	1938667	Deoxyuridine 5'-triphosphate nucleotidohydrolase	HSISS4_01729	HSISS4_266	-	1822	1688	1480	0.969264	0.663248	-0.013558	-0.178324
	HSISS4_01730	CP013216	1938875	1939477	Fumarate reductase, flavoprotein subunit precursor	HSISS4_01730	HSISS4_268	+	8896	7800	10274	0.917313	0.942991	-0.0374823	-0.0254925
	HSISS4_01731	CP013216	1939496	1940743	Fumarate reductase, flavoprotein subunit precursor	HSISS4_01731	HSISS4_269	+	30920	27886	37716	0.943549	0.995976	-0.0252354	-0.00175115
	HSISS4_01732	CP013216	1940861	1941652	Formate-nitrate transporter	HSISS4_01732	HSISS4_270	+	3582	3169	2595	0.925581	0.591527	-0.0335855	-0.228026
	HSISS4_01733	CP013216	1941661	1942221	Substrate-specific component of predicted ECF transporter	HSISS4_01733	HSISS4_271	+	3673	3366	2456	0.958763	0.545972	-0.0182889	-0.26283
	gpsA	CP013216	1942340	1943362	Glycerol-3-phosphate dehydrogenase NAD(P)+	HSISS4_01734	HSISS4_272	+	23342	22333	19459	1.00098	0.680683	0.000426887	-0.167055
	galU	CP013216	1943380	1944294	UTP--glucose-1-phosphate uridylyltransferase	HSISS4_01735	HSISS4_273	+	33217	32331	32015	1.0183	0.786966	0.00787662	-0.104044
	HSISS4_01736	CP013216	1944340	1945014	Integral membrane protein (Rhomboid family)	HSISS4_01736	HSISS4_274	-	4322	4379	7088	1.06001	1.33906	0.0253081	0.126802
	HSISS4_01737	CP013216	1945005	1945532	5-formyltetrahydrofolate cyclo-ligase	HSISS4_01737	HSISS4_275	-	2948	2944	4802	1.04479	1.33002	0.0190282	0.123857
	hipO3	CP013216	1945601	1946734	N-acetyl-L,L-diaminopimelate deacetylase	HSISS4_01738	HSISS4_276	-	14687	13165	18967	0.93779	1.05446	-0.0278943	0.0230283
	dapD2	CP013216	1946809	1947507	2,3,4,5-tetrahydropyridine-2,6-dicarboxylate N-acetyltransferase	HSISS4_01739	HSISS4_277	-	24908	22477	38293	0.944099	1.25529	-0.0249826	0.0987432
	HSISS4_01740	CP013216	1947593	1948345	hypothetical protein	HSISS4_01740	HSISS4_278	-	1738	1690	1960	1.01731	0.920808	0.00745482	-0.035831
	rrmA	CP013216	1948462	1949295	Ribosomal RNA large subunit methyltransferase A	HSISS4_01741	HSISS4_279	-	8424	7905	10954	0.981751	1.06174	-0.0079986	0.0260171
	slvY	CP013216	1949716	1949874	hypothetical protein	HSISS4_01742	HSISS4_280	+	43	3398	58	82.6747	1.10134	1.91737	0.0419222
	slvZ	CP013216	1949894	1950061	hypothetical protein	HSISS4_01743	HSISS4_281	+	37	3671	70	103.801	1.54475	2.0162	0.188859
	HSISS4_01744	CP013216	1950109	1950363	hypothetical protein	HSISS4_01744		+	60	4135	52	72.1011	0.707644	1.85794	-0.150185
	HSISS4_01745	CP013216	1950448	1950966	tRNA-specific adenosine-34 deaminase	HSISS4_01745	HSISS4_282	-	3542	2913	5946	0.860419	1.37069	-0.0652902	0.136939
	ssbA	CP013216	1951736	1952128	tRNA-binding protein	HSISS4_01746	HSISS4_284	-	137	101	204	0.771292	1.21583	-0.112781	0.0848723
	HSISS4_01747	CP013216	1952357	1952584	hypothetical protein	HSISS4_01747	HSISS4_285	-	112	91	189	0.850044	1.37786	-0.0705587	0.139206
	HSISS4_01748	CP013216	1952599	1953630	putative transport system permease protein	HSISS4_01748	HSISS4_287	-	254	224	420	0.92264	1.35014	-0.0349678	0.130378
	HSISS4_01749	CP013216	1953768	1954391	Phenylalanyl-tRNA synthetase domain protein (Bsu YtpR)	HSISS4_01749	HSISS4_288	-	9645	8515	11525	0.923635	0.975667	-0.0344997	-0.0106986
	HSISS4_01750	CP013216	1954423	1954947	hypothetical protein	HSISS4_01750	HSISS4_289	-	7362	6666	9537	0.9473	1.05774	-0.0235126	0.0243787
	trxA2	CP013216	1954951	1955265	Thioredoxin	HSISS4_01751	HSISS4_290	-	5014	4409	6520	0.91997	1.06176	-0.0362263	0.026026
	HSISS4_01752	CP013216	1955262	1955546	hypothetical protein	HSISS4_01752	HSISS4_291	-	2962	2613	3960	0.922937	1.09162	-0.0348278	0.0380728
	pepA	CP013216	1955646	1956713	Glutamyl aminopeptidase/Prolyl aminopeptidase	HSISS4_01753	HSISS4_292	+	5174	4992	3711	1.00941	0.585635	0.00406604	-0.232373
	proC	CP013216	1956729	1957499	Pyrroline-5-carboxylate reductase	HSISS4_01754	HSISS4_293	+	4924	4524	3914	0.961219	0.649031	-0.0171776	-0.187735
	HSISS4_01755	CP013216	1957526	1958188	Membrane-bound protease, CAAX family	HSISS4_01755	HSISS4_294	-	6042	5939	8302	1.02837	1.12193	0.0121505	0.0499647
	HSISS4_01756	CP013216	1958301	1958747	hypothetical protein	HSISS4_01756	HSISS4_295	-	1684	1487	2625	0.923819	1.27277	-0.0344132	0.10475
	HSISS4_01757	CP013216	1958825	1959481	Membrane-bound protease, CAAX family	HSISS4_01757	HSISS4_296	-	2506	2192	3440	0.915119	1.12083	-0.0385226	0.0495401
	HSISS4_01758	CP013216	1959493	1959690	Transcriptional regulator, Cro/CI family	HSISS4_01758	HSISS4_297	-	659	575	968	0.912852	1.19937	-0.0395997	0.0789527
	ackA	CP013216	1959941	1961134	Acetate kinase	HSISS4_01759	HSISS4_298	-	37555	36809	58914	1.02543	1.28089	0.0109041	0.107513
	HSISS4_01760	CP013216	1961191	1962147	Adenine-specific methyltransferase	HSISS4_01760	HSISS4_299	-	7685	7403	13082	1.00782	1.38993	0.00338176	0.142993
	HSISS4_01761	CP013216	1962192	1962509	Late competence protein ComGG	HSISS4_01761	HSISS4_300	-	72	80	109	1.16245	1.23611	0.0653754	0.0920567
	HSISS4_01762	CP013216	1962487	1962924	Late competence protein ComGF, access of DNA to ComEA	HSISS4_01762	HSISS4_301	-	107	104	119	1.01687	0.908084	0.00726745	-0.0418741
	HSISS4_01763	CP013216	1962911	1963141	Late competence protein ComGE	HSISS4_01763	HSISS4_302	-	56	56	61	1.04621	0.889415	0.0196179	-0.0508955
	comGD	CP013216	1963173	1963535	Late competence protein ComGD, access of DNA to ComEA	HSISS4_01764	HSISS4_303	-	60	84	82	1.46469	1.1159	0.165746	0.0476253
	comGC	CP013216	1963561	1963887	Late competence protein ComGC, access of DNA to ComEA	HSISS4_01765	HSISS4_304	-	65	91	66	1.46469	0.829074	0.165746	-0.0814067
	comGB	CP013216	1963884	1964708	Late competence protein ComGB, access of DNA to ComEA	HSISS4_01766	HSISS4_305	-	145	166	167	1.19773	0.940397	0.078358	-0.0266888
	comGA	CP013216	1964866	1965807	Late competence protein ComGA, access of DNA to ComEA	HSISS4_01767	HSISS4_305	-	111	146	158	1.37609	1.16224	0.138648	0.0652968
	HSISS4_01768	CP013216	1965889	1966251	DNA binding protein	HSISS4_01768	HSISS4_306	-	8423	9288	12762	1.15365	1.23713	0.0620733	0.0924146
	rpoC	CP013216	1966414	1970052	DNA-directed RNA polymerase beta' subunit	HSISS4_01769	HSISS4_307	-	246829	218051	190933	0.924229	0.631608	-0.0342202	-0.199552
	rpoB	CP013216	1970152	1973733	DNA-directed RNA polymerase beta subunit	HSISS4_01770	HSISS4_308	-	206226	182836	192586	0.927548	0.762507	-0.0326638	-0.117756
	pbp1B	CP013216	1974093	1976516	Multimodular transpeptidase-transglycosylase	HSISS4_01771	HSISS4_309	-	14624	14318	13617	1.02432	0.760288	0.0104341	-0.119022
	tyrS	CP013216	1976618	1977874	Tyrosyl-tRNA synthetase	HSISS4_01772	HSISS4_311	+	28095	23861	35986	0.888541	1.04584	-0.0513225	0.0194672
	ilvC	CP013216	1978001	1979023	Ketol-acid reductoisomerase	HSISS4_01773	HSISS4_312	-	163236	136324	253030	0.873724	1.26567	-0.0586257	0.102319
	ilvH	CP013216	1979099	1979575	Acetolactate synthase small subunit	HSISS4_01774	HSISS4_314	-	22737	18679	31248	0.859485	1.12215	-0.0657617	0.0500518
	ilvB2	CP013216	1979568	1981268	Acetolactate synthase large subunit	HSISS4_01775	HSISS4_315	-	79800	66604	110036	0.873203	1.12589	-0.0588847	0.0514946
	HSISS4_01776	CP013216	1981402	1983123	Dihydroxy-acid dehydratase	HSISS4_01776	HSISS4_316	-	9762	10060	13484	1.07814	1.12783	0.0326771	0.0522427
	HSISS4_01777	CP013216	1983293	1984960	Dihydroxyacetone kinase family protein	HSISS4_01777	HSISS4_317	-	81102	75934	100798	0.979541	1.01481	-0.0089774	0.00638306
	asp	CP013216	1984960	1985325	Putative alkaline-shock protein	HSISS4_01778	HSISS4_318	-	12096	11181	15429	0.967067	1.0415	-0.0145432	0.0176587
	norN	CP013216	1985437	1986723	Multi antimicrobial extrusion (MATE) family transporter	HSISS4_01779	HSISS4_319	-	6232	4904	6886	0.823267	0.902199	-0.0844591	-0.0446977
	thrC	CP013216	1986784	1988268	Threonine synthase	HSISS4_01780	HSISS4_320	-	36177	31815	58256	0.920062	1.31483	-0.0361827	0.118871
	HSISS4_01781	CP013216	1988428	1989399	hypothetical protein	HSISS4_01781	HSISS4_321	-	18448	15577	26654	0.88339	1.17971	-0.0538476	0.0717758
	HSISS4_01782	CP013216	1989425	1990270	hypothetical protein	HSISS4_01782	HSISS4_322	-	16160	13648	24865	0.883579	1.25635	-0.0537545	0.0991098
	HSISS4_01783	CP013216	1990431	1993019	Acetaldehyde dehydrogenase/Alcohol dehydrogenase	HSISS4_01783	HSISS4_323	-	40460	29120	29632	0.75298	0.597995	-0.123217	-0.223302
	pepO	CP013216	1993159	1995054	Neutral endopeptidase O	HSISS4_01784	HSISS4_324	-	18183	18337	19778	1.05507	0.888136	0.0232806	-0.0515205
	HSISS4_01785	CP013216	1995136	1996761	Trehalose-6-phosphate hydrolase	HSISS4_01785	HSISS4_325	-	1354	1186	1642	0.916398	0.990187	-0.0379161	-0.0042828
	scrA1	CP013216	1996816	1998765	PTS system, trehalose-specific IIB/C/A component	HSISS4_01786	HSISS4_326	-	1622	1406	1511	0.906885	0.760635	-0.0424476	-0.118824
	HSISS4_01787	CP013216	1998922	1999632	Trehalose operon transcriptional repressor	HSISS4_01787		+	572	498	780	0.910859	1.11343	-0.0405488	0.0466613
	HSISS4_01788	CP013216	1999686	2000246	Hypothetical protein	HSISS4_01788	HSISS4_327	-	6095	5350	6523	0.918328	0.873849	-0.037002	-0.0585636
	HSISS4_01789	CP013216	2000633	2000989	hypothetical protein	HSISS4_01789	HSISS4_328	-	7774	6621	15007	0.891039	1.5762	-0.0501031	0.197612
	HSISS4_01790	CP013216	2001540	2002343	hypothetical protein	HSISS4_01790	HSISS4_329	-	3625	4663	4134	1.34578	0.931162	0.128975	-0.0309748
	HSISS4_01791	CP013216	2002477	2003358	hypothetical protein	HSISS4_01791		-	2986	3594	3322	1.25923	0.90839	0.100106	-0.0417275
	tnp1191C	CP013216	2003535	2003657	Mobile element protein	HSISS4_01792	HSISS4_330	-	530	511	608	1.0087	0.936678	0.00376292	-0.0284096
	fba	CP013216	2003941	2004822	Fructose-bisphosphate aldolase class II	HSISS4_01793	HSISS4_331	-	475782	427254	745026	0.939498	1.27857	-0.027104	0.106726
	HSISS4_01794	CP013216	2005093	2005215	hypothetical protein	HSISS4_01794		-	2523	2038	3798	0.845094	1.22914	-0.0730952	0.0896004
	HSISS4_01795	CP013216	2005245	2006540	hypothetical protein	HSISS4_01795	HSISS4_332	-	13098	12049	22191	0.962418	1.38336	-0.0166361	0.140935
	rplQ	CP013216	2006789	2007175	LSU ribosomal protein L17p	HSISS4_01796	HSISS4_333	-	158020	139148	182798	0.921261	0.944544	-0.0356172	-0.0247779
	rpoA	CP013216	2007193	2008131	DNA-directed RNA polymerase alpha subunit	HSISS4_01797	HSISS4_334	-	352902	306469	413745	0.908553	0.957285	-0.0416497	-0.0189587
	rpsK	CP013216	2008180	2008563	SSU ribosomal protein S11p (S14e)	HSISS4_01798	HSISS4_335	-	151959	132103	166204	0.909503	0.893054	-0.0411959	-0.0491222
	rpsM	CP013216	2008590	2008955	SSU ribosomal protein S13p (S18e)	HSISS4_01799	HSISS4_336	-	169010	146937	203246	0.909571	0.981911	-0.0411633	-0.00792768
	rpmJ	CP013216	2008973	2009089	LSU ribosomal protein L36p LSU ribosomal protein L36p, zinc-dependent	HSISS4_01800	HSISS4_337	-	84924	74824	104553	0.921782	1.00524	-0.0353716	0.00226877
	infA	CP013216	2009115	2009333	Translation initiation factor 1	HSISS4_01801	HSISS4_338	-	90907	79923	123419	0.919798	1.10853	-0.0363077	0.0447474
	adk	CP013216	2009451	2010089	Adenylate kinase	HSISS4_01802	HSISS4_339	-	40256	34103	52257	0.886298	1.05993	-0.0524201	0.0252766
	secY2	CP013216	2010221	2011516	Preprotein translocase secY subunit (TC 3.A.5.1.1)	HSISS4_01803	HSISS4_341	-	456635	399388	637754	0.915048	1.14037	-0.0385563	0.0570467
	rplO	CP013216	2011533	2011973	LSU ribosomal protein L15p (L27Ae)	HSISS4_01804	HSISS4_342	-	170077	146530	220069	0.901361	1.05652	-0.0451012	0.023876
	rpmD	CP013216	2012101	2012283	LSU ribosomal protein L30p (L7e)	HSISS4_01805	HSISS4_343	-	103389	86260	114093	0.872877	0.901047	-0.059047	-0.0452526
	rpsE	CP013216	2012298	2012792	SSU ribosomal protein S5p (S2e)	HSISS4_01806	HSISS4_344	-	176997	149874	186252	0.885887	0.859207	-0.0526217	-0.0659023
	rplR	CP013216	2012811	2013167	LSU ribosomal protein L18p (L5e)	HSISS4_01807	HSISS4_345	-	161214	139651	177694	0.906273	0.89998	-0.0427408	-0.0457673
	rplF	CP013216	2013257	2013793	LSU ribosomal protein L6p (L9e)	HSISS4_01808	HSISS4_346	-	230233	201333	245509	0.914882	0.870688	-0.0386347	-0.0601374
	rpsH	CP013216	2013920	2014318	SSU ribosomal protein S8p (S15Ae)	HSISS4_01809	HSISS4_347	-	184009	161082	207415	0.915853	0.920373	-0.0381742	-0.0360362
	rpsN	CP013216	2014441	2014626	SSU ribosomal protein S14p (S29e) SSU ribosomal protein S14p (S29e), zinc-dependent	HSISS4_01810	HSISS4_348	-	105058	94173	118213	0.937811	0.918753	-0.0278848	-0.0368012
	rplE	CP013216	2014644	2015186	LSU ribosomal protein L5p (L11e)	HSISS4_01811	HSISS4_349	-	261646	231832	291432	0.926995	0.909465	-0.0329228	-0.0412142
	rplX	CP013216	2015213	2015518	LSU ribosomal protein L24p (L26e)	HSISS4_01812	HSISS4_350	-	158129	140346	175890	0.928552	0.908223	-0.0321936	-0.0418077
	rplN	CP013216	2015599	2015967	LSU ribosomal protein L14p (L23e)	HSISS4_01813	HSISS4_351	-	173702	152311	176895	0.91737	0.831521	-0.0374557	-0.0801266
	rpsQ	CP013216	2015992	2016252	SSU ribosomal protein S17p (S11e)	HSISS4_01814	HSISS4_352	-	146314	126998	151917	0.90809	0.84778	-0.0418711	-0.0717168
	rpmC	CP013216	2016280	2016486	LSU ribosomal protein L29p (L35e)	HSISS4_01815	HSISS4_353	-	84682	74210	86148	0.916831	0.830648	-0.0377108	-0.0805832
	rplP	CP013216	2016496	2016909	LSU ribosomal protein L16p (L10e)	HSISS4_01816	HSISS4_354	-	201169	174183	194723	0.905863	0.790349	-0.0429374	-0.102181
	rpsC	CP013216	2016913	2017566	SSU ribosomal protein S3p (S3e)	HSISS4_01817	HSISS4_355	-	298141	265716	305136	0.932425	0.835669	-0.0303861	-0.0779655
	rplV	CP013216	2017579	2017923	LSU ribosomal protein L22p (L17e)	HSISS4_01818	HSISS4_356	-	156780	138252	150785	0.922569	0.78529	-0.0350014	-0.10497
	rpsS	CP013216	2017939	2018217	SSU ribosomal protein S19p (S15e)	HSISS4_01819		-	131555	114353	116243	0.909407	0.721476	-0.0412419	-0.141778
	rplB	CP013216	2018311	2019144	LSU ribosomal protein L2p (L8e)	HSISS4_01820	HSISS4_358	-	288967	251029	272608	0.908853	0.770288	-0.0415065	-0.113347
	rplW	CP013216	2019162	2019458	LSU ribosomal protein L23p (L23Ae)	HSISS4_01821	HSISS4_359	-	118106	103560	134965	0.917356	0.933065	-0.037462	-0.0300881
	rplD	CP013216	2019458	2020081	LSU ribosomal protein L4p (L1e)	HSISS4_01822	HSISS4_360	-	218713	185537	240927	0.887511	0.899443	-0.0518262	-0.0460264
	rplC	CP013216	2020106	2020732	LSU ribosomal protein L3p (L3e)	HSISS4_01823	HSISS4_361	-	228295	200457	299556	0.918634	1.07138	-0.0368573	0.0299443
	rpsJ	CP013216	2020847	2021155	SSU ribosomal protein S10p (S20e)	HSISS4_01824	HSISS4_362	-	75817	64837	95641	0.894693	1.03001	-0.0483258	0.0128402
	ruvB	CP013216	2021399	2022400	Holliday junction DNA helicase RuvB	HSISS4_01825	HSISS4_363	-	8078	7535	10585	0.975882	1.06992	-0.0106027	0.0293497
	HSISS4_01826	CP013216	2022481	2024304	Acyltransferase family	HSISS4_01826	HSISS4_364	-	35673	30426	45914	0.892325	1.05092	-0.0494769	0.0215682
	HSISS4_01827	CP013216	2024301	2024711	MORN motif family protein	HSISS4_01827	HSISS4_365	-	5407	4654	6902	0.900509	1.04227	-0.0455121	0.0179813
	HSISS4_01828	CP013216	2024708	2025142	Low molecular weight protein tyrosine phosphatase	HSISS4_01828	HSISS4_366	-	6043	5252	8260	0.909264	1.11607	-0.04131	0.0476902
	purA	CP013216	2025418	2026710	Adenylosuccinate synthetase	HSISS4_01829	HSISS4_367	-	60117	54490	88863	0.948282	1.20694	-0.0230626	0.0816864
	flaR	CP013216	2026946	2027452	DNA topology modulation protein flar-related protein	HSISS4_01830	HSISS4_368	-	2920	2591	5011	0.92833	1.40121	-0.0322976	0.146504
	cshA	CP013216	2027994	2029262	Chromosome segregation helicase	HSISS4_01831	HSISS4_369	-	4913	5047	7657	1.07474	1.27255	0.0313044	0.104675
	rpmB	CP013216	2029433	2029621	LSU ribosomal protein L28p LSU ribosomal protein L28p, zinc-independent	HSISS4_01832	HSISS4_371	+	75451	57488	90830	0.797132	0.98294	-0.0984699	-0.00747298
	HSISS4_01833	CP013216	2029748	2030014	Hypothetical protein	HSISS4_01833	HSISS4_372	+	12442	11262	16571	0.946985	1.08748	-0.0236568	0.0364212
	HSISS4_01834	CP013216	2030014	2030433	Putative Holliday junction resolvase YqgF	HSISS4_01834	HSISS4_373	+	27391	24923	36394	0.951942	1.08489	-0.0213897	0.0353846
	HSISS4_01835	CP013216	2030539	2030844	hypothetical protein	HSISS4_01835	HSISS4_374	+	26140	24281	34634	0.971804	1.08183	-0.0124211	0.0341598
	HSISS4_01836	CP013216	2031057	2032703	Competence-induced protein Ccs4	HSISS4_01836	HSISS4_375	+	19497	17928	24567	0.962015	1.02884	-0.0168181	0.012347
	nrdD	CP013216	2032802	2035006	Ribonucleotide reductase of class III (anaerobic), large subunit	HSISS4_01837	HSISS4_222	+	36064	40858	26982	1.18528	0.61089	0.0738211	-0.214037
	HSISS4_01838	CP013216	2035096	2035227	hypothetical protein	HSISS4_01838	HSISS4_223	+	1609	1504	1002	0.977934	0.508481	-0.00969032	-0.293726
	HSISS4_01839	CP013216	2035229	2035729	Acetyltransferase	HSISS4_01839	HSISS4_224	+	5584	5238	3615	0.981382	0.528598	-0.00816203	-0.276874
	nrdG	CP013216	2035734	2036339	Ribonucleotide reductase of class III (anaerobic), activating protein	HSISS4_01840	HSISS4_225	+	6846	6466	4782	0.988136	0.570342	-0.00518331	-0.243865
	HSISS4_01841	CP013216	2036370	2037068	UPF0246 protein YaaA	HSISS4_01841	HSISS4_226	-	4373	4336	6655	1.03736	1.2426	0.0159277	0.0943313
	HSISS4_01842	CP013216	2037187	2038128	Integral membrane protein	HSISS4_01842	HSISS4_227	-	22549	19129	28249	0.88753	1.02291	-0.0518171	0.0098385
	aspS	CP013216	2038121	2039860	Aspartyl-tRNA synthetase	HSISS4_01843	HSISS4_228	-	36607	31251	45273	0.893136	1.00981	-0.0490823	0.00423784
	HSISS4_01844	CP013216	2039982	2040404	hypothetical protein	HSISS4_01844	HSISS4_229	-	8246	7399	12304	0.938745	1.21833	-0.0274524	0.0857657
	hisS2	CP013216	2040412	2041692	Histidyl-tRNA synthetase	HSISS4_01845	HSISS4_231	-	20257	18646	31737	0.963005	1.27924	-0.0163716	0.106953
	scrA3	CP013216	2041845	2042387	PTS system, beta-glucoside-specific IIB/C/A component	HSISS4_01846	HSISS4_232	-	70	69	81	1.03126	0.944821	0.0133689	-0.0246503
	scrA4	CP013216	2042424	2043206	PTS system, beta-glucoside-specific IIB/C/A component	HSISS4_01847	HSISS4_233	-	100	76	118	0.795118	0.963484	-0.0995685	-0.0161553
	HSISS4_01848	CP013216	2043272	2044384	5-methyltetrahydropteroyltriglutamate--homocysteine methyltransferase	HSISS4_01848	HSISS4_235	-	1122	844	1701	0.786987	1.23787	-0.104033	0.0926742
	rpmF	CP013216	2044615	2044797	LSU ribosomal protein L32p LSU ribosomal protein L32p, zinc-independent	HSISS4_01849	HSISS4_236	+	55421	49155	84206	0.927921	1.2406	-0.0324888	0.0936314
	rpmG2	CP013216	2044813	2044962	LSU ribosomal protein L33p LSU ribosomal protein L33p, zinc-independent	HSISS4_01850	HSISS4_237	+	61045	54312	85125	0.930815	1.1386	-0.0311364	0.0563697
	HSISS4_01851	CP013216	2045355	2046401	hypothetical protein	HSISS4_01851	HSISS4_240	+	4215	4480	5444	1.11198	1.05459	0.0460983	0.0230832
	HSISS4_01852	CP013216	2046395	2046859	hypothetical protein	HSISS4_01852	HSISS4_241	+	2345	2693	3457	1.20147	1.2037	0.0797114	0.0805192
	HSISS4_01853	CP013216	2047212	2047883	Mobile element protein	HSISS4_01853	HSISS4_242	+	1408	1779	1557	1.32188	0.902919	0.121191	-0.0443513
	HSISS4_01854	CP013216	2047907	2048632	Transposase	HSISS4_01854	HSISS4_243	+	1607	2053	1631	1.33657	0.828707	0.125991	-0.0815992
	HSISS4_01855	CP013216	2049549	2049704	UDP-N-acetylglucosamine 2-epimerase	HSISS4_01855	HSISS4_244	+	297	234	368	0.824285	1.01171	-0.0839227	0.00505408
	fruR2	CP013216	2049709	2050260	UDP-N-acetylglucosamine 2-epimerase	HSISS4_01856	HSISS4_244	+	916	831	1200	0.949125	1.06967	-0.0226766	0.0292485
	fruB2	CP013216	2050290	2050529	1-phosphofructokinase	HSISS4_01857	HSISS4_245	+	418	339	482	0.848479	0.941528	-0.0713587	-0.0261665
	HSISS4_01858	CP013216	2050623	2051582	diguanylate cyclase with PAS/PAC sensor	HSISS4_01858		+	1663	1396	2138	0.878236	1.04973	-0.0563889	0.0210782
	HSISS4_01859	CP013216	2051575	2052543	Putative glycosyl transferase	HSISS4_01859	HSISS4_807	+	1495	1254	2331	0.877555	1.2731	-0.0567258	0.104864
	HSISS4_01860	CP013216	2052533	2054758	Cellulose synthase catalytic subunit UDP-forming	HSISS4_01860		+	4878	4113	7493	0.882134	1.25423	-0.0544652	0.0983766
	HSISS4_01861	CP013216	2054755	2056695	hypothetical protein	HSISS4_01861		+	5312	4462	8065	0.878799	1.23968	-0.0561106	0.093309
	HSISS4_01862	CP013216	2057327	2057947	hypothetical protein	HSISS4_01862		+	81	59	81	0.762052	0.816512	-0.118015	-0.0880373
	HSISS4_01863	CP013216	2057980	2058258	hypothetical protein	HSISS4_01863		+	127	123	122	1.01326	0.784366	0.00571928	-0.105481
	HSISS4_01864	CP013216	2058295	2059050	hypothetical protein	HSISS4_01864		+	195	167	242	0.895983	1.01331	-0.0477003	0.00574346
	HSISS4_01865	CP013216	2059025	2059525	hypothetical protein	HSISS4_01865		+	116	108	126	0.974055	0.886901	-0.0114163	-0.0521247
	HSISS4_01866	CP013216	2059761	2060369	Phosphohydrolase	HSISS4_01866		-	1139	1043	1835	0.958029	1.31545	-0.0186215	0.119075
	HSISS4_01867	CP013216	2060532	2060858	Transcriptional regulator, PadR family	HSISS4_01867		+	618	505	878	0.854911	1.16003	-0.0680792	0.0644688
	HSISS4_01868	CP013216	2060845	2061429	Integral membrane protein (putative)	HSISS4_01868		+	1331	1273	1857	1.00062	1.13919	0.000268234	0.0565966
	HSISS4_01869	CP013216	2061426	2062271	hypothetical protein	HSISS4_01869		+	2076	1893	2969	0.953984	1.16774	-0.0204588	0.0673456
	HSISS4_01870	CP013216	2062309	2064678	Phage infection protein	HSISS4_01870		-	3611	3903	4650	1.13081	1.05145	0.0533889	0.0217882
	HSISS4_01871	CP013216	2064807	2065346	Transcriptional regulator, TetR family	HSISS4_01871	HSISS4_454	+	1855	1859	2838	1.04846	1.2492	0.0205534	0.0966312
	HSISS4_01872	CP013216	2065423	2065785	hypothetical protein	HSISS4_01872		-	1473	1299	2700	0.922623	1.49666	-0.0349757	0.175124
	HSISS4_01873	CP013216	2065901	2066089	hypothetical protein	HSISS4_01873		+	1920	2224	2335	1.21186	0.992998	0.0834514	-0.00305163
	rpsD	CP013216	2066304	2066915	SSU ribosomal protein S4p (S9e) SSU ribosomal protein S4p (S9e), zinc-independent	HSISS4_01874		-	126266	107635	203855	0.891836	1.31825	-0.049715	0.119998
	HSISS4_01875	CP013216	2067114	2067416	hypothetical protein	HSISS4_01875		-	7436	6978	9972	0.981769	1.09498	-0.00799053	0.0394056
	holB	CP013216	2067446	2068807	Replicative DNA helicase (DnaB)	HSISS4_01876		-	30324	26845	44195	0.926179	1.19001	-0.0333052	0.0755494
	rplI	CP013216	2068851	2069309	LSU ribosomal protein L9p	HSISS4_01877		-	14588	12828	22451	0.919986	1.25662	-0.0362189	0.0992026
	HSISS4_01878	CP013216	2069311	2071275	Phosphoesterase, DHH family protein	HSISS4_01878	HSISS4_1378	-	46475	40251	75230	0.906098	1.3217	-0.0428248	0.121134
	gidA	CP013216	2071349	2073250	tRNA uridine 5-carboxymethylaminomethyl modification enzyme GidA	HSISS4_01879	HSISS4_1348	-	21754	17741	25077	0.853212	0.941237	-0.0689431	-0.0263008
	HSISS4_01880	CP013216	2073432	2074043	Multiple antibiotic resistance protein marC	HSISS4_01880		-	11191	9692	12071	0.906071	0.880718	-0.0428376	-0.0551629
	mnmA	CP013216	2074063	2075184	tRNA-specific 2-thiouridylase MnmA	HSISS4_01881		-	19824	16885	18712	0.891102	0.770711	-0.0500723	-0.113108
	HSISS4_01882	CP013216	2075329	2077038	hypothetical protein	HSISS4_01882		-	7626	7050	12686	0.967186	1.35828	-0.0144898	0.132991
	HSISS4_01883	CP013216	2077174	2077872	Immunodominant antigen A	HSISS4_01883		-	3829	3389	4187	0.925985	0.892854	-0.0333959	-0.0492197
	HSISS4_01884	CP013216	2078056	2078628	LysM domain protein	HSISS4_01884	HSISS4_1939	-	14018	12942	22521	0.965902	1.31179	-0.0150668	0.117864
	HSISS4_01885	CP013216	2078929	2079723	Transmembrane component of general energizing module of ECF transporters	HSISS4_01885	HSISS4_80	-	9337	8558	14261	0.958921	1.24711	-0.0182172	0.0959053
	cbiO4	CP013216	2079716	2080558	ATPase component of general energizing module of ECF transporters	HSISS4_01886	HSISS4_1065	-	12548	11669	17844	0.97292	1.16113	-0.011923	0.0648804
	cbiO5	CP013216	2080534	2081364	ATPase component of general energizing module of ECF transporters	HSISS4_01887	HSISS4_79	-	15494	14831	17709	1.00144	0.93324	0.000624769	-0.0300068
	pgsA	CP013216	2081377	2081919	CDP-diacylglycerol--glycerol-3-phosphate 3-phosphatidyltransferase	HSISS4_01888		-	9358	9554	11170	1.06812	0.974614	0.0286201	-0.0111672
	HSISS4_01889	CP013216	2081932	2082789	Transcriptional regulator	HSISS4_01889		-	15793	15734	19880	1.0423	1.02781	0.0179924	0.0119145
	HSISS4_01890	CP013216	2082848	2084125	peptidase, M16 family	HSISS4_01890		-	8438	8643	12355	1.07163	1.19555	0.0300429	0.0775659
	HSISS4_01891	CP013216	2084127	2085377	Zinc protease	HSISS4_01891		-	10029	10472	16325	1.09242	1.3291	0.0383899	0.123558
	HSISS4_01892	CP013216	2085455	2085832	hypothetical protein	HSISS4_01892		+	6359	6744	10147	1.10955	1.3029	0.0451466	0.114912
	recF	CP013216	2085835	2086935	DNA recombination and repair protein RecF	HSISS4_01893		+	22490	24112	36050	1.12166	1.30882	0.0498617	0.116879
	guaB	CP013216	2087117	2088598	Inosine-5'-monophosphate dehydrogenase/CBS domain	HSISS4_01894		-	40610	33780	35895	0.870251	0.721712	-0.0603555	-0.141636
	tnp1193H	CP013216	2088898	2090154	Mobile element protein	HSISS4_01895	HSISS4_668	+	71	67	56	0.987266	0.64401	-0.00556566	-0.191108
	trpS	CP013216	2090196	2091218	Tryptophanyl-tRNA synthetase	HSISS4_01896		-	13985	11753	21708	0.879233	1.26742	-0.0558958	0.10292
	HSISS4_01897	CP013216	2091647	2092519	hypothetical protein	HSISS4_01897	HSISS4_227	+	3213	3165	5601	1.03058	1.42337	0.0130809	0.153318
	HSISS4_01898	CP013216	2092586	2094208	ABC transporter ATP-binding protein uup	HSISS4_01898	HSISS4_855	+	37527	33238	57644	0.926635	1.25422	-0.0330911	0.098373
	HSISS4_01899	CP013216	2094258	2096852	ABC transporter, permease protein	HSISS4_01899		+	18197	16708	28988	0.9606	1.30071	-0.0174574	0.114181
	HSISS4_01900	CP013216	2097402	2098085	Membrane protein, putative	HSISS4_01900	HSISS4_377	-	4133	4000	6957	1.01254	1.37442	0.00541247	0.138119
	HSISS4_01901	CP013216	2098101	2098580	LSU m3Psi1915 methyltransferase RlmH	HSISS4_01901	HSISS4_378	-	3055	2857	4758	0.978401	1.27167	-0.00948309	0.104376
	htrA	CP013216	2098786	2100021	Serine protease, DegP/HtrA, do-like	HSISS4_01902	HSISS4_379	+	19252	20267	31317	1.10137	1.32821	0.0419315	0.123267
	spoJ	CP013216	2100087	2100854	Chromosome (plasmid) partitioning protein ParB / Stage 0 sporulation protein J	HSISS4_01903	HSISS4_380	+	2927	3319	2711	1.18632	0.756257	0.0742024	-0.12133
	Red- and green-colored value highlight an arbitrary 5-fold decrease or increase, respectively.
