# Supplementary material for: Subtle selectivity in a pheromone sensor triumvirate desynchronizes competence and predation in a human gut commensal
Source: eLife. 2019 Aug 21;8:e47139. doi: 10.7554/eLife.47139 (PMC6703854; doi:10.7554/eLife.47139)
Supplement: Supplementary file 4. [file elife-47139-supp4.xlsx]

## Sheet: Feuil1
Table S3: Random peptide list				ComS	Met I A I L P Y F A G C L
Fusion	background	Random Peptide promoter	[xylose]	#name	Sequence	Sequence	nt
PsptA-cat (lox)	Pxyl1-comR	Pxyl2	0.01	BH6	Met I A I L A F W L I L G	MIAILAFWLILG	ATGATCGCAATCCTAGCGTTCTGGCTGATCCTAGGTTGA
PsptA-cat (lox)	Pxyl1-comR	Pxyl1	0.001	BI1	Met I A I L T W W L I L G	MIAILTWWLILG	ATGATCGCAATCCTAACTTGGTGGTTAATTCTGGGATGA
PsptA-cat (lox)	Pxyl1-comR	Pxyl1	0.001	BI2	Met I A I L P Y W L G L G	MIAILPYWLGLG	ATGATCGCAATCCTACCATACTGGTTAGGCCTAGGCTGA
PsptA-cat (lox)	Pxyl1-comR	Pxyl1	0.001	BI5	Met I A I L P W W V S V G	MIAILPWWVSVG	ATGATCGCAATCCTACCTTGGTGGGTATCAGTTGGTTGA
PsptA-cat (lox)	Pxyl1-comR	Pxyl1	0.001	BI6	Met I A I L P Y W L G L G	MIAILPYWLGLG	ATGATCGCAATCCTACCATACTGGTTAGGCCTAGGCTGA
PsptA-cat (lox)	Pxyl1-comR	Pxyl1	0.001	BI7	Met I A I L P F W L I L G	MIAILPFWLILG	ATGATCGCAATCCTACCCTTTTGGCTCATATTAGGCTGA
PsptA-cat (lox)	Pxyl1-comR	Pxyl1	0.001	BI9	Met I A I L P F W L I L G	MIAILPFWLILG	ATGATCGCAATCCTACCCTTTTGGCTCATATTAGGCTGA
PsptA-cat (lox)	Pxyl1-comR	Pxyl1	0.001	BI10	Met I A I L P Y W L L I G	MIAILPYWLLIG	ATGATCGCAATCCTACCATACTGGCTTCTCATAGGTTGA
PsptA-cat (lox)	Pxyl1-comR	Pxyl1	0.001	BI11	Met I A I L P F W L V L G	MIAILPFWLVLG	ATGATCGCAATCCTACCTTTTTGGCTAGTCCTCGGATGA
PsptA-cat (lox)	Pxyl1-comR	Pxyl1	0.001	BI12	Met I A I L P F W V V A G	MIAILPFWVVAG	ATGATCGCAATCCTACCGTTCTGGGTTGTCGCGGGCTGA
PsptA-cat (lox)	Pxyl1-comR	Pxyl2	0.001	BJ1	Met I A I L P F W L S V G	MIAILPFWLSVG	ATGATCGCAATCCTACCATTTTGGCTAAGCGTAGGCTGA
PsptA-cat (lox)	Pxyl1-comR	Pxyl1	0.01	BK1	Met I A I L P Y W L D M G	MIAILPYWLDMG	ATGATCGCAATCCTACCATATTGGCTTGATATGGGATGA
PsptA-cat (lox)	Pxyl1-comR	Pxyl1	0.01	BK2	Met I A I L P Y W L D M G	MIAILPYWLDMG	ATGATCGCAATCCTACCATATTGGCTTGATATGGGATGA
PsptA-cat (lox)	Pxyl1-comR	Pxyl1	0.01	BK3	Met I A I L W W G T M I	MIAILWWGTMI	ATGATCGCAATCCTATGGTGGGGCACTATGATCTAGTGA
PsptA-cat (lox)	Pxyl1-comR	Pxyl1	0.01	BK4	Met I A I L Y W A T T G L	MIAILYWATTGL	ATGATCGCAATCCTATATTGGGCCACGACTGGGTTATGA
PsptA-cat (lox)	Pxyl1-comR	Pxyl1	0.01	BK5	Met I A I L P Y W L C I I	MIAILPYWLCII	ATGATCGCAATCCTACCCTACTGGCTCTGCATTATATGA
PsptA-cat (lox)	Pxyl1-comR	Pxyl1	0.01	BK6	Met I A I L P Y W V T M G	MIAILPYWVTMG	ATGATCGCAATCCTACCATATTGGGTCACCATGGGTTGA
PsptA-cat (lox)	Pxyl1-comR	Pxyl1	0.01	BK7	Met I A I L P Y W V V L G	MIAILPYWVVLG	ATGATCGCAATCCTACCTTACTGGGTAGTGCTAGGGTGA
PsptA-cat (lox)	Pxyl1-comR	Pxyl1	0.01	BK8	Met I A I L P Y W V T M G	MIAILPYWVTMG	ATGATCGCAATCCTACCATATTGGGTCACCATGGGTTGA
PsptA-cat (lox)	Pxyl1-comR	Pxyl1	0.01	BK9	Met I A I L P S W L V V G	MIAILPSWLVVG	ATGATCGCAATCCTACCAAGCTGGTTAGTTGTTGGCTGA
PsptA-cat (lox)	Dslv5	Pxyl1	0.001	BL1	Met I A I L P H W I T I G	MIAILPHWITIG	ATGATCGCAATCCTACCACACTGGATCACAATAGGCTGA
PsptA-cat (lox)	Dslv5	Pxyl1	0.001	BL2	Met I A I L P Y W L G L G	MIAILPYWLGLG	ATGATCGCAATCCTACCATACTGGTTAGGCCTAGGCTGA
PsptA-cat (lox)	Dslv5	Pxyl1	0.001	BL3	Met I A I L P H W C V L G	MIAILPHWCVLG	ATGATCGCAATCCTACCACATTGGTGCGTGCTTGGCTGA
PsptA-cat (lox)	Dslv5	Pxyl2	0.001	BM1	Met I A I L R P H	MIAILRPH	ATGATCGCAATCCTACGTCCACATTAATAGTTCCACTGA	rem: xyl independent
PsptA-cat (lox)	Dslv5	Pxyl1	0.01	BN1	Met I A T L P F W L A L G	MIATLPFWLALG	ATGATCGCAACCCTACCTTTTTGGCTTGCCCTCGGATGA
PsptA-cat (lox)	Dslv5	Pxyl1	0.01	BN2	Met I A I L T C W V C I V	MIAILTCWVCIV	ATGATCGCAATCCTAACATGTTGGGTCTGCATAGTATGA
PsptA-cat (lox)	Dslv5	Pxyl1	0.01	BN3	Met I A I L F W V E L G	MIAILFWVELG	ATGATCGCAATCCTATTCTGGGTGGAATTAGGATAATGA
PsptA-cat (lox)	Dslv5	Pxyl1	0.01	BN4	Met I A I L T C W V C I V	MIAILTCWVCIV	ATGATCGCAATCCTAACATGTTGGGTCTGCATAGTATGA
PsptA-cat (lox)	Pxyl1-comR	Pxyl2	0.001	BO1	Met I A I L P F W C V L G	MIAILPFWCVLG	ATGATCGCAATCCTACCCTTCTGGTGTGTCCTTGGATGA
PsptA-cat (lox)	Pxyl1-comR	Pxyl2	0.001	BO2	Met I A I L P F W C V L G	MIAILPFWCVLG	ATGATCGCAATCCTACCCTTCTGGTGTGTCCTTGGATGA
PsptA-cat (lox)	Pxyl1-comR	Pxyl1	0.01	BP1	Met I A I L P F W L V L G	MIAILPFWLVLG	ATGATCGCAATCCTACCTTTTTGGCTAGTCCTCGGATGA
