# Supplementary material for: Subtle selectivity in a pheromone sensor triumvirate desynchronizes competence and predation in a human gut commensal
Source: eLife. 2019 Aug 21;8:e47139. doi: 10.7554/eLife.47139 (PMC6703854; doi:10.7554/eLife.47139)
Supplement: Supplementary file 5. [file elife-47139-supp5.xlsx]

## Sheet: Feuil1
Genus	Species	Strain	scuR	sptA	sptB	sarF		blp locus (including blpRH)
Streptococcus	salivarius	HSISS1	HSISS1_938	HSISS1_939	HSISS1_940	HSISS1_941		-
Streptococcus	salivarius	JIM8777	SALIVA_1315	SALIVA_1316	SALIVA_1317	SALIVA_1318		-
Streptococcus	salivarius	57.I	Ssal_00866	Ssal_00865	Ssal_00863	Ssal_00862		+
Streptococcus	salivarius	K12	RSSL_01272	RSSL_01273	RSSL_01274	RSSL_01275		-
Streptococcus	salivarius	YU10	DL08_03300	DL08_03295	DL08_03290	DL08_03285		-
Streptococcus	salivarius	NU10	DL07_09010	DL07_09005	DL07_09000	DL07_08995		-
Streptococcus	salivarius	KB005	TZ98_01745	TZ98_01744	TZ98_01743	TZ98_01742		+
Streptococcus	salivarius	M18	SSALIVM18_03671	SSALIVM18_03666	SSALIVM18_03661	SSALIVM18_03656		-
Streptococcus	salivarius	ATCC 27945	NX99_00815	NX99_00810	NX99_00805	NX99_00800		-
Streptococcus	salivarius	AF10-23	DWV54_02525	DWV54_02530	DWV54_02535	DWV54_02540		+
Streptococcus	salivarius	AF13-49B	DWV94_05340	DWV94_05345	DWV94_05350	DWV94_05355		-
Streptococcus	salivarius	MIT 14-1770-C1	CQA85_09395	CQA85_09400	CQA85_09405	CQA85_09410		-
Streptococcus	salivarius	AF10-23	DWV54_02525	DWV54_02530	DWV54_02535	DWV54_02540		+
Streptococcus	salivarius	BCC42	D8867_09485	D8867_09480	D8867_09475	D8867_09470		+
Streptococcus	salivarius	AF24-6AC	DWY30_04790	DWY30_04795	DWY30_04800	DWY30_04805		+
Streptococcus	salivarius	UBSS01	FBF48_00645	FBF48_00640	FBF48_00635	FBF48_00630		-
Streptococcus	salivarius	AF23-9AC	DWY09_04265	DWY09_04270	DWY09_04275	DWY09_04280		-
Streptococcus	salivarius	HS0302	CKU37_10350	CKU37_10355	CKU37_10360	CKU37_10365		-
Streptococcus	salivarius	AF29-16	DWZ07_01395	DWZ07_01400	DWZ07_01405	DWZ07_01410		+
Streptococcus	salivarius	ATCC 25975	V471_06520	V471_06515	V471_06510	V471_06505		-
Streptococcus	salivarius	GED7778A	HMPREF3219_0200605	HMPREF3219_0200601	HMPREF3219_0200602	-		+
Streptococcus	salivarius	UC3162	TZ99_00318	-	-	-		+
Streptococcus	salivarius	UMB0051	CYK22_09845	-	-	-		+
Streptococcus	salivarius	ACS2	HMPREF1517_1935	HMPREF1517_0072	HMPREF1517_0071	HMPREF1517_0073		-
Streptococcus	salivarius	HMSC065H07	HMPREF2637_02215	HMPREF2637_02205	HMPREF2637_02210	HMPREF2637_02200		-
Streptococcus	salivarius	HMSC072D03	HMPREF2877_04985	HMPREF2877_04980	HMPREF2877_04975	HMPREF2877_04970		-
Streptococcus	salivarius	HMSC078H12	HMPREF2979_07015	HMPREF2979_07020	HMPREF2979_07025	HMPREF2979_07030		-
Streptococcus	salivarius	HMSC064D12	HMPREF2697_01940	HMPREF2697_01930	HMPREF2697_01935	HMPREF2697_01925		-
Streptococcus	salivarius	SR4	HMPREF1519_0254	HMPREF1519_0251	HMPREF1519_0252	HMPREF1519_0250		-
Streptococcus	salivarius	HMSC10E12	HMPREF3112_03870	HMPREF3112_08160	HMPREF3112_08165	-		-
Streptococcus	salivarius	HMSC064H09	HMPREF2867_10290	-	-	-		-
Streptococcus	pneumoniae	2842STDY5753514	ERS409295_00858	ERS409295_00857	ERS409295_00856	ERS409295_00855		+
Streptococcus	pneumoniae	2842STDY5753512	ERS409293_00716	ERS409293_00717	ERS409293_00718	ERS409293_00719		+
Streptococcus	equinus	FDAARGOS_251	A6J79_09285	A6J79_09275	A6J79_09280	A6J79_09270		+
Streptococcus	macacae	NCTC 11558	DYB47_RS08735	DYB47_RS08730	DYB47_RS08725	-		-
Streptococcus	pantholopis	TA 26	A0O21_08850	-	-	A0O21_08840		-
Streptococcus	agalactiae	CCUG 44050	SAG0068_10935	-	-	-		+
Streptococcus	ferus	NCTC12278	NCTC12278_01762	NCTC12278_01761	NCTC12278_01760	-		-
